# Supplementary material for: High ELF4 expression in human cancers is associated with worse disease outcomes and increased resistance to anticancer drugs
Source: PLoS One. 2021 Apr 9;16(4):e0248984. doi: 10.1371/journal.pone.0248984 (PMC8034723; doi:10.1371/journal.pone.0248984)
Supplement: S1 File — Within cancer types comparisons of the duration, the overall survival for patients with tumours that express high ELF4 and expressed low ELF4 expression levels. (XLSX) [file pone.0248984.s001.xlsx]

## Sheet: Cancer Studies
cancerTypeId	name	description	Samples
LAML	Acute Myeloid Leukemia (TCGA, PanCancer Atlas)	Acute Myeloid Leukemia TCGA PanCancer data. The original data is <a href="https://gdc.cancer.gov/about-data/publications/pancanatlas">here</a>. The publications are <a href="https://www.cell.com/pb-assets/consortium/pancanceratlas/pancani3/index.html">here</a>.	165
ACC	Adrenocortical Carcinoma (TCGA, PanCancer Atlas)	Adrenocortical Carcinoma TCGA PanCancer data. The original data is <a href="https://gdc.cancer.gov/about-data/publications/pancanatlas">here</a>. The publications are <a href="https://www.cell.com/pb-assets/consortium/pancanceratlas/pancani3/index.html">here</a>.	76
BLCA	Bladder Urothelial Carcinoma (TCGA, PanCancer Atlas)	Bladder Urothelial Carcinoma TCGA PanCancer data. The original data is <a href="https://gdc.cancer.gov/about-data/publications/pancanatlas">here</a>. The publications are <a href="https://www.cell.com/pb-assets/consortium/pancanceratlas/pancani3/index.html">here</a>.	402
LGG	Brain Lower Grade Glioma (TCGA, PanCancer Atlas)	Brain Lower Grade Glioma TCGA PanCancer data. The original data is <a href="https://gdc.cancer.gov/about-data/publications/pancanatlas">here</a>. The publications are <a href="https://www.cell.com/pb-assets/consortium/pancanceratlas/pancani3/index.html">here</a>.	507
BRCA	Breast Invasive Carcinoma (TCGA, PanCancer Atlas)	Breast Invasive Carcinoma TCGA PanCancer data. The original data is <a href="https://gdc.cancer.gov/about-data/publications/pancanatlas">here</a>. The publications are <a href="https://www.cell.com/pb-assets/consortium/pancanceratlas/pancani3/index.html">here</a>.	994
CESC	Cervical Squamous Cell Carcinoma (TCGA, PanCancer Atlas)	Cervical Squamous Cell Carcinoma TCGA PanCancer data. The original data is <a href="https://gdc.cancer.gov/about-data/publications/pancanatlas">here</a>. The publications are <a href="https://www.cell.com/pb-assets/consortium/pancanceratlas/pancani3/index.html">here</a>.	275
CHOL	Cholangiocarcinoma (TCGA, PanCancer Atlas)	Cholangiocarcinoma TCGA PanCancer data. The original data is <a href="https://gdc.cancer.gov/about-data/publications/pancanatlas">here</a>. The publications are <a href="https://www.cell.com/pb-assets/consortium/pancanceratlas/pancani3/index.html">here</a>.	36
COADREAD	Colorectal Adenocarcinoma (TCGA, PanCancer Atlas)	Colorectal Adenocarcinoma TCGA PanCancer data. The original data is <a href="https://gdc.cancer.gov/about-data/publications/pancanatlas">here</a>. The publications are <a href="https://www.cell.com/pb-assets/consortium/pancanceratlas/pancani3/index.html">here</a>.	524
DLBC	Diffuse Large B-Cell Lymphoma (TCGA, PanCancer Atlas)	Diffuse Large B-Cell Lymphoma TCGA PanCancer data. The original data is <a href="https://gdc.cancer.gov/about-data/publications/pancanatlas">here</a>. The publications are <a href="https://www.cell.com/pb-assets/consortium/pancanceratlas/pancani3/index.html">here</a>.	37
ESCA	Esophageal Adenocarcinoma (TCGA, PanCancer Atlas)	Esophageal Adenocarcinoma TCGA PanCancer data. The original data is <a href="https://gdc.cancer.gov/about-data/publications/pancanatlas">here</a>. The publications are <a href="https://www.cell.com/pb-assets/consortium/pancanceratlas/pancani3/index.html">here</a>.	181
GBM	Glioblastoma Multiforme (TCGA, PanCancer Atlas)	Glioblastoma Multiforme TCGA PanCancer data. The original data is <a href="https://gdc.cancer.gov/about-data/publications/pancanatlas">here</a>. The publications are <a href="https://www.cell.com/pb-assets/consortium/pancanceratlas/pancani3/index.html">here</a>.	145
HNSC	Head and Neck Squamous Cell Carcinoma (TCGA, PanCancer Atlas)	Head and Neck Squamous Cell Carcinoma TCGA PanCancer data. The original data is <a href="https://gdc.cancer.gov/about-data/publications/pancanatlas">here</a>. The publications are <a href="https://www.cell.com/pb-assets/consortium/pancanceratlas/pancani3/index.html">here</a>.	488
KICH	Kidney Chromophobe (TCGA, PanCancer Atlas)	Kidney Chromophobe TCGA PanCancer data. The original data is <a href="https://gdc.cancer.gov/about-data/publications/pancanatlas">here</a>. The publications are <a href="https://www.cell.com/pb-assets/consortium/pancanceratlas/pancani3/index.html">here</a>.	65
KIRC	Kidney Renal Clear Cell Carcinoma (TCGA, PanCancer Atlas)	Kidney Renal Clear Cell Carcinoma TCGA PanCancer data. The original data is <a href="https://gdc.cancer.gov/about-data/publications/pancanatlas">here</a>. The publications are <a href="https://www.cell.com/pb-assets/consortium/pancanceratlas/pancani3/index.html">here</a>.	352
KIRP	Kidney Renal Papillary Cell Carcinoma (TCGA, PanCancer Atlas)	Kidney Renal Papillary Cell Carcinoma TCGA PanCancer data. The original data is <a href="https://gdc.cancer.gov/about-data/publications/pancanatlas">here</a>. The publications are <a href="https://www.cell.com/pb-assets/consortium/pancanceratlas/pancani3/index.html">here</a>.	274
LIHC	Liver Hepatocellular Carcinoma (TCGA, PanCancer Atlas)	Liver Hepatocellular Carcinoma TCGA PanCancer data. The original data is <a href="https://gdc.cancer.gov/about-data/publications/pancanatlas">here</a>. The publications are <a href="https://www.cell.com/pb-assets/consortium/pancanceratlas/pancani3/index.html">here</a>.	348
LUAD	Lung Adenocarcinoma (TCGA, PanCancer Atlas)	Lung Adenocarcinoma TCGA PanCancer data. The original data is <a href="https://gdc.cancer.gov/about-data/publications/pancanatlas">here</a>. The publications are <a href="https://www.cell.com/pb-assets/consortium/pancanceratlas/pancani3/index.html">here</a>.	503
LUSC	Lung Squamous Cell Carcinoma (TCGA, PanCancer Atlas)	Lung Squamous Cell Carcinoma TCGA PanCancer data. The original data is <a href="https://gdc.cancer.gov/about-data/publications/pancanatlas">here</a>. The publications are <a href="https://www.cell.com/pb-assets/consortium/pancanceratlas/pancani3/index.html">here</a>.	466
MESO	Mesothelioma (TCGA, PanCancer Atlas)	Mesothelioma TCGA PanCancer data. The original data is <a href="https://gdc.cancer.gov/about-data/publications/pancanatlas">here</a>. The publications are <a href="https://www.cell.com/pb-assets/consortium/pancanceratlas/pancani3/index.html">here</a>.	82
OV	Ovarian Serous Cystadenocarcinoma (TCGA, PanCancer Atlas)	Ovarian Serous Cystadenocarcinoma TCGA PanCancer data. The original data is <a href="https://gdc.cancer.gov/about-data/publications/pancanatlas">here</a>. The publications are <a href="https://www.cell.com/pb-assets/consortium/pancanceratlas/pancani3/index.html">here</a>.	201
PAAD	Pancreatic Adenocarcinoma (TCGA, PanCancer Atlas)	Pancreatic Adenocarcinoma TCGA PanCancer data. The original data is <a href="https://gdc.cancer.gov/about-data/publications/pancanatlas">here</a>. The publications are <a href="https://www.cell.com/pb-assets/consortium/pancanceratlas/pancani3/index.html">here</a>.	168
PCPG	Pheochromocytoma and Paraganglioma (TCGA, PanCancer Atlas)	Pheochromocytoma and Paraganglioma TCGA PanCancer data. The original data is <a href="https://gdc.cancer.gov/about-data/publications/pancanatlas">here</a>. The publications are <a href="https://www.cell.com/pb-assets/consortium/pancanceratlas/pancani3/index.html">here</a>.	161
PRAD	Prostate Adenocarcinoma (TCGA, PanCancer Atlas)	Prostate Adenocarcinoma TCGA PanCancer data. The original data is <a href="https://gdc.cancer.gov/about-data/publications/pancanatlas">here</a>. The publications are <a href="https://www.cell.com/pb-assets/consortium/pancanceratlas/pancani3/index.html">here</a>.	488
SARC	Sarcoma (TCGA, PanCancer Atlas)	Sarcoma TCGA PanCancer data. The original data is <a href="https://gdc.cancer.gov/about-data/publications/pancanatlas">here</a>. The publications are <a href="https://www.cell.com/pb-assets/consortium/pancanceratlas/pancani3/index.html">here</a>.	251
SKCM	Skin Cutaneous Melanoma (TCGA, PanCancer Atlas)	Skin Cutaneous Melanoma TCGA PanCancer data. The original data is <a href="https://gdc.cancer.gov/about-data/publications/pancanatlas">here</a>. The publications are <a href="https://www.cell.com/pb-assets/consortium/pancanceratlas/pancani3/index.html">here</a>.	363
STAD	Stomach Adenocarcinoma (TCGA, PanCancer Atlas)	Stomach Adenocarcinoma TCGA PanCancer data. The original data is <a href="https://gdc.cancer.gov/about-data/publications/pancanatlas">here</a>. The publications are <a href="https://www.cell.com/pb-assets/consortium/pancanceratlas/pancani3/index.html">here</a>.	407
TGCT	Testicular Germ Cell Tumors (TCGA, PanCancer Atlas)	Testicular Germ Cell Tumors TCGA PanCancer data. The original data is <a href="https://gdc.cancer.gov/about-data/publications/pancanatlas">here</a>. The publications are <a href="https://www.cell.com/pb-assets/consortium/pancanceratlas/pancani3/index.html">here</a>.	144
THYM	Thymoma (TCGA, PanCancer Atlas)	Thymoma TCGA PanCancer data. The original data is <a href="https://gdc.cancer.gov/about-data/publications/pancanatlas">here</a>. The publications are <a href="https://www.cell.com/pb-assets/consortium/pancanceratlas/pancani3/index.html">here</a>.	119
THCA	Thyroid Carcinoma (TCGA, PanCancer Atlas)	Thyroid Carcinoma TCGA PanCancer data. The original data is <a href="https://gdc.cancer.gov/about-data/publications/pancanatlas">here</a>. The publications are <a href="https://www.cell.com/pb-assets/consortium/pancanceratlas/pancani3/index.html">here</a>.	480
UCS	Uterine Carcinosarcoma (TCGA, PanCancer Atlas)	Uterine Carcinosarcoma TCGA PanCancer data. The original data is <a href="https://gdc.cancer.gov/about-data/publications/pancanatlas">here</a>. The publications are <a href="https://www.cell.com/pb-assets/consortium/pancanceratlas/pancani3/index.html">here</a>.	56
UCEC	Uterine Corpus Endometrial Carcinoma (TCGA, PanCancer Atlas)	Uterine Corpus Endometrial Carcinoma TCGA PanCancer data. The original data is <a href="https://gdc.cancer.gov/about-data/publications/pancanatlas">here</a>. The publications are <a href="https://www.cell.com/pb-assets/consortium/pancanceratlas/pancani3/index.html">here</a>.	507
UVM	Uveal Melanoma (TCGA, PanCancer Atlas)	Uveal melanoma TCGA PanCancer data. The original data is <a href="https://gdc.cancer.gov/about-data/publications/pancanatlas">here</a>. The publications are <a href="https://www.cell.com/pb-assets/consortium/pancanceratlas/pancani3/index.html">here</a>.	80

## Sheet: Overall Surv Analysis Results
CancerStudy	medianOSupGene	medianOSdownGene	pValue	HRlogrank	upperCIHR	lowerCIHR
kirp	22.9148		1.22344e-12	7.94002	32.0517	1.96694
kirc	73.2156		0.00810284	1.73197	2.70538	1.1088
blca	41.753	23.408	0.0133697	0.616217	0.976781	0.388749
lihc	11.3095	55.6925	0.0167247	2.83761	12.311	0.654051
ucec	102.311		0.0191597	1.68394	2.71904	1.04289
laml	11.0136		0.0232583	2.93266	5.50531	1.56222
acc		69.2047	0.0470484	0.258481	0.632736	0.105593
stad	26.4655	20.8765	0.13024	0.752835	1.12395	0.504257
paad	19.4957	23.0792	0.136591	1.37619	2.09237	0.905142
gbm	5.16159	13.3478	0.268217	2.15451	16.4553	0.282091
cesc	68.8431	94.9469	0.292718	0.722729	1.42084	0.367626
chol	30.3777	40.1091	0.358604	0.636151	1.61339	0.25083
tgct			0.413132	2.44281	49.8054	0.119813
ucs	27.5504	22.5203	0.420146	0.680233	1.57079	0.294577
dlbc			0.497606	65535	65535	65535
hnsc	52.3063	67.8568	0.518026	1.14723	1.70648	0.771254
kich			0.520721	1.56828	5.84926	0.42048
brca	114.147	129.073	0.526026	0.867105	1.32297	0.568319
luad	41.5886	49.3474	0.537415	1.09776	1.48164	0.813339
lusc	55.1994	79.1991	0.542635	1.13876	1.69893	0.763293
uvm		45.8954	0.567353	0	0	0
ov	42.0489	48.7885	0.686558	1.11437	1.85493	0.66947
esca	25.7751	41.5228	0.717468	0.846707	2.24615	0.319174
coadread	60.7884	67.2979	0.721983	0.918802	1.4848	0.568559
lgg		78.2128	0.726919	0	0	0
sarc	64.2075	80.4813	0.739557	1.07235	1.61495	0.712055
thym			0.776471	1.25333	6.72688	0.233518
thca			0.833492	0	0	0
pcpg			0.847791	0	0	0
skcm	78.969	94.9798	0.939232	0.981837	1.57339	0.612695
meso	15.419	17.6217	0.989364	0.995027	2.08222	0.475492
prad
