# Supplementary material for: High ELF4 expression in human cancers is associated with worse disease outcomes and increased resistance to anticancer drugs
Source: PLoS One. 2021 Apr 9;16(4):e0248984. doi: 10.1371/journal.pone.0248984 (PMC8034723; doi:10.1371/journal.pone.0248984)
Supplement: S2 File — (XLSX) [file pone.0248984.s002.xlsx]

## Sheet: Between Cell Line Response
DRUG_NAME	meanHighELF4	meanLowELF4	tValue	lowerBound	upperBound	pValue	FDR
SB52334	0.227088	-0.196749	5.42917	0.281306	0.600647	9.75714e-08	3.87358e-05
Nutlin-3a (-)	0.111635	-0.111888	5.1018	0.177502	0.399461	4.1255e-07	8.18912e-05
Dasatinib	-0.149717	0.132247	-4.90745	-0.461834	-0.197883	1.15579e-06	0.00015295
Podophyllotoxin bromide	0.232591	-0.0629818	4.54528	0.212902	0.537169	6.97595e-06	0.000598099
CD532	0.191662	-0.181625	4.52669	0.206645	0.523618	7.53273e-06	0.000598099
IMD-0354	0.20205	-0.108489	4.39756	0.176627	0.461827	1.32115e-05	0.000828057
AR-42	0.150662	-0.0439462	4.3276	0.174435	0.464418	1.79519e-05	0.000828057
Torin 2	0.188408	-0.143091	4.32471	0.184692	0.492155	1.83136e-05	0.000828057
Amuvatinib	0.107551	-0.188447	4.32347	0.163216	0.435197	1.87721e-05	0.000828057
MK-2206	0.155532	-0.0814498	4.15278	0.13255	0.370077	3.58244e-05	0.00142223
ZSTK474	0.137632	-0.131609	4.13619	0.176462	0.495727	4.11824e-05	0.00148631
KIN001-244	0.106462	-0.101567	4.06305	0.152445	0.437943	5.63563e-05	0.0018452
Mirin	0.17599	-0.0289137	4.02897	0.121451	0.352113	6.04221e-05	0.0018452
Uprosertib	0.147891	-0.0685228	3.84879	0.120512	0.371376	0.000128048	0.00343042
Elephantin	0.162527	-0.155581	3.85386	0.172058	0.530185	0.000133605	0.00343042
Tubastatin A	0.16258	-0.0612705	3.83855	0.148213	0.459255	0.000142212	0.00343042
CAY10603	0.146133	-0.0369105	3.81289	0.123044	0.384554	0.000153209	0.00343042
CP466722	0.140676	-0.134771	3.79575	0.150949	0.47471	0.000163195	0.00343042
THZ-2-102-1	0.183927	-0.0782906	3.79502	0.154126	0.484985	0.000165376	0.00343042
I-BET-762	0.127889	-0.082793	3.77173	0.114635	0.363363	0.000172817	0.00343042
TL-2-105	0.0348963	-0.15885	3.7603	0.14269	0.455409	0.000195849	0.00370247
Sabutoclax	0.266321	-0.0949703	3.72796	0.17082	0.551762	0.0002182	0.00393753
Linsitinib	0.147864	-0.0657032	3.65426	0.09998	0.332027	0.0002742	0.00473293
GSK1059615	0.191848	-0.0860353	3.65213	0.132144	0.439999	0.000289882	0.00479513
Acetalax	-0.0190518	-0.19398	3.63737	0.157736	0.52918	0.000317562	0.00504289
GW441756	0.0989935	-0.184981	3.58592	0.107645	0.368518	0.000367998	0.00561905
Imatinib	0.0500315	-0.15556	3.57687	0.12505	0.432539	0.000441013	0.00648452
ML323	0.159777	-0.178983	3.50769	0.143295	0.508581	0.000500318	0.00663521
Elesclomol	0.132952	-0.138714	3.49524	0.123254	0.439524	0.000511566	0.00663521
Sepantronium bromide	0.0793154	0.0114718	3.48648	0.0803193	0.287168	0.000511658	0.00663521
Palbociclib	0.182222	-0.0234017	3.48311	0.094211	0.337375	0.000518114	0.00663521
Vorinostat	0.207218	0.0208268	3.44133	0.0891625	0.325788	0.000603639	0.00748889
WYE-125132	0.130122	-0.147175	3.41799	0.122441	0.453556	0.000683802	0.00822634
Sorafenib	0.109332	-0.0820008	3.38932	0.0950567	0.356866	0.000741716	0.00866063
BMS-345541	0.118658	-0.0871827	3.3739	0.0899268	0.340023	0.000772188	0.00875882
Quizartinib	0.0516537	-0.0457306	3.37081	0.080744	0.306792	0.00082574	0.00910607
Vincristine	0.232025	-0.0889108	3.33242	0.131654	0.510218	0.00093406	0.00992487
TAK-715	0.0710547	-0.191808	3.31557	0.110831	0.43322	0.00098099	0.00992487
Dihydrorotenone	0.0880718	-0.188135	3.32045	0.125639	0.490349	0.000981751	0.00992487
MPS-1-IN-1	0.152593	-0.125831	3.31167	0.111614	0.437381	0.000999987	0.00992487
SB505124	0.0676395	-0.113952	3.20135	0.0710745	0.296251	0.00141357	0.0136875
Dinaciclib	0.189905	-0.084456	3.19101	0.0987865	0.415563	0.00151739	0.0142133
Apitolisib	0.132658	-0.114646	3.18394	0.0895968	0.378323	0.00154155	0.0142133
Masitinib	0.0483798	-0.0896494	3.17722	0.082208	0.34856	0.00157528	0.0142133
AZD8055	0.14486	-0.0194027	3.16539	0.0844905	0.360784	0.00163138	0.0142402
PRT062607	0.180488	-0.0966941	3.16605	0.111385	0.47597	0.00164999	0.0142402
GSK1070916	0.0812522	-0.17554	3.1281	0.0815086	0.357361	0.00189398	0.0159981
YM201636	0.149308	-0.101277	3.07432	0.0925534	0.420453	0.00223246	0.0184643
OF-1	0.00183541	-0.277372	3.05827	0.100564	0.462327	0.00236557	0.0188684
Fulvestrant	0.0287002	-0.169879	3.04302	0.070397	0.326176	0.00241187	0.0188684
KIN001-260	0.082414	-0.0707176	3.0501	0.0854451	0.395039	0.00242389	0.0188684
KIN001-236	0.115716	-0.0519871	3.04228	0.0854098	0.397078	0.00248377	0.0189626
VX-11e	0.090971	-0.0554871	3.02332	0.0629479	0.295795	0.0025637	0.0192036
I-BRD9	0.0381057	-0.227203	3.02334	0.0928609	0.437757	0.00263983	0.0194077
WH-4-023	-0.0871813	0.00768646	-3.03218	-0.486683	-0.103196	0.00273176	0.0197183
kb NB 142-70	0.108591	-0.100537	2.9953	0.0754813	0.363194	0.00287194	0.02036
GSK2578215A	0.026549	-0.242631	2.9887	0.0891435	0.431665	0.00296493	0.0206505
NVP-ADW742	0.217373	-0.0348943	2.98259	0.0929607	0.452197	0.00301807	0.0206536
NVP-BHG712	0.0688729	-0.0624773	2.9765	0.0733806	0.358547	0.00306942	0.0206536
PIK-93	0.110743	-0.0725053	2.93133	0.0787617	0.39915	0.00354344	0.0231712
CUDC-101	0.145237	-0.0165893	2.92819	0.0775477	0.393751	0.00356032	0.0231712
Afuresertib	0.0909438	-0.168203	2.9162	0.0828941	0.425582	0.00372456	0.0238492
PHA-665752	0.139653	-0.087507	2.91802	0.103197	0.534585	0.00398876	0.0251355
Dactinomycin	0.130582	-0.0577776	2.84822	0.0577062	0.313521	0.0045013	0.0279221
XMD14-99	0.079566	-0.0495481	2.84408	0.0662938	0.362997	0.00467355	0.0285446
MIRA-1	-0.0926653	-0.298929	2.83389	0.0584446	0.322981	0.00481267	0.0289489
Leflunomide	0.0843452	-0.163458	2.81135	0.0722703	0.407967	0.0051467	0.0304936
Venetoclax	-0.0502506	-0.231646	2.80656	0.046824	0.265566	0.00522308	0.0304936
Entinostat	0.0906659	-0.101216	2.75214	0.0619391	0.370504	0.00609206	0.0350514
PRIMA-1MET	0.0949368	-0.161398	2.71899	0.0710198	0.44165	0.0068216	0.0386882
Crizotinib	0.0960894	-0.0526327	2.67952	0.0530115	0.343943	0.00757091	0.0421611
TL-1-85	0.0874389	-0.0349872	2.67876	0.0502663	0.327026	0.00764635	0.0421611
NG-25	0.0851016	-0.0159809	2.66663	0.0482172	0.318202	0.00791529	0.0430462
Vinblastine	0.15985	0.0233139	2.63251	0.0411906	0.28238	0.00860257	0.0461516
Pilaralisib	0.0938741	-0.123323	2.63011	0.0527683	0.364294	0.00879041	0.0465306
Oxaliplatin	0.0940514	-0.0711441	2.61797	0.0413503	0.289041	0.00899729	0.046999
Ulixertinib	0.104666	-0.0433119	2.60608	0.039996	0.283961	0.00930867	0.0479941
SU11274	0.106315	-0.0784733	2.60216	0.0514621	0.368935	0.00955979	0.0485091
XMD13-2	0.138811	-0.0662889	2.59885	0.052385	0.377262	0.00965294	0.0485091
GSK319347A	0.0651716	-0.301665	2.60814	0.0893984	0.644275	0.00982767	0.0487698
BX-912	0.0794649	-0.0747479	2.55559	0.0512112	0.392241	0.0109337	0.0535889
Dactolisib	0.143579	0.00945942	2.5439	0.0339064	0.262744	0.0111141	0.0538087
FR-180204	0.0148387	-0.0705304	2.54093	0.045005	0.352404	0.011402	0.0545373
YK-4-279	0.187979	0.050633	2.47531	0.0323881	0.28025	0.0134842	0.063729
Belinostat	0.131221	-0.00238663	2.47166	0.0331754	0.290337	0.0137818	0.0643689
XMD15-27	0.0592646	-0.0782372	2.45944	0.0384066	0.344198	0.0143207	0.0661083
Ispinesib Mesylate	0.0742174	-0.136734	2.43597	0.040809	0.381094	0.0152006	0.0693638
Picolinici-acid	0.0196201	-0.202331	2.4077	0.0400317	0.395794	0.0164657	0.0738252
NSC319726	0.102359	-0.106145	2.40573	0.0381677	0.378841	0.0165502	0.0738252
CX-5461	0.114393	-0.0791498	2.39141	0.0360074	0.368079	0.0171914	0.0758333
Ipatasertib	0.107257	-0.106422	2.35741	0.035859	0.395502	0.0188478	0.0822262
LIMK1 inhibitor BMS4	0.055122	-0.100188	2.34291	0.0291432	0.332372	0.0195619	0.0844138
NPK76-II-72-1	0.121335	-0.0752042	2.3239	0.0303627	0.362715	0.020545	0.0872656
UMI-77	0.104996	-0.0137353	2.32219	0.0312088	0.374792	0.0206624	0.0872656
AZD5363	0.114564	-0.113472	2.31531	0.0313249	0.382994	0.0210414	0.0879307
XMD8-85	0.103205	-0.246076	2.32248	0.0495378	0.61005	0.021359	0.0883285
Alisertib	0.0642218	-0.066057	2.296	0.0205745	0.263003	0.0219251	0.0887324
Rapamycin	0.0102027	-0.135188	2.29542	0.0247464	0.318153	0.022069	0.0887324
LY2109761	-0.0363883	-0.230856	2.29655	0.0267755	0.344748	0.0221272	0.0887324
Cyclophosphamide	-0.0321256	-0.269202	2.28644	0.0266422	0.352821	0.0227034	0.0901326
CP724714	0.0644281	-0.11514	2.25367	0.0202556	0.295973	0.024671	0.096974
Flavopiridol	0.134546	-0.0545158	2.2338	0.0206039	0.321519	0.02594	0.100963
KRAS (G12C) Inhibitor-12	0.142815	-0.0674858	2.22856	0.0248428	0.395758	0.0263412	0.101529
Epirubicin	0.138991	-0.0286497	2.22049	0.0231809	0.379736	0.0268582	0.102492
PLX-4720	0.130171	-0.0196485	2.21039	0.010168	0.17055	0.0272389	0.102492
Pevonedistat	0.108117	-0.0213331	2.20994	0.0163504	0.275893	0.0273655	0.102492
Avagacestat	0.0262909	-0.0755665	2.20253	0.0134385	0.233126	0.0278653	0.102677
Buparlisib	0.205005	-0.0785856	2.20559	0.0218076	0.378704	0.0279323	0.102677
CPI-613	0.0849554	-0.0295111	2.19734	0.0153117	0.273524	0.0284205	0.103513
WZ4003	0.156846	-0.0454774	2.18705	0.0204801	0.384167	0.0292935	0.105723
PD173074	0.0494231	-0.0371469	2.16072	0.0104921	0.218277	0.0309724	0.110697
Omipalisib	0.0796056	-0.0593587	2.16041	0.016137	0.340423	0.0312293	0.110697
Carmustine	0.0209372	-0.153569	2.14959	0.015991	0.357053	0.0321252	0.112865
BIX02189	0.0731382	-0.041526	2.1412	0.0144101	0.336031	0.0327801	0.113766
Piperlongumine	0.0879964	0.0247859	2.13826	0.00993094	0.234453	0.032955	0.113766
Doramapimod	0.095993	-0.069505	2.12413	0.0120476	0.308355	0.0341155	0.116054
Ponatinib	-0.0433345	0.106142	-2.12355	-0.27704	-0.0107603	0.0342022	0.116054
Parthenolide	0.17171	-0.136203	2.12792	0.0223776	0.593447	0.0347089	0.116285
C-75	0.133014	-0.0460169	2.11595	0.0127846	0.345277	0.0348561	0.116285
Pictilisib	0.136074	0.0215119	2.09459	0.00681876	0.208043	0.0363851	0.120374
OSI-930	0.0379032	-0.0846883	2.0844	0.00930297	0.315076	0.0376437	0.123509
PCI-34051	0.0889787	-0.0918883	2.06738	0.00954002	0.378086	0.0393092	0.127787
BIBR-1532	-0.0495583	-0.221536	2.06419	0.00805958	0.328833	0.0395913	0.127787
SB216763	0.140808	-0.0156058	2.05546	0.00725214	0.320973	0.0403435	0.129164
Phenformin	0.016554	-0.145168	2.04806	0.00699127	0.339674	0.0411562	0.129809
P22077	0.0130655	-0.152029	2.04745	0.00693092	0.338519	0.0411987	0.129809
Cediranib	0.185538	0.0604622	2.03383	0.00518501	0.30168	0.0425382	0.132974
KIN001-266	0.0721737	-0.0411846	2.02358	0.00401506	0.271495	0.0435314	0.134531
KIN001-270	0.107586	-0.0517619	2.02259	0.00469508	0.326925	0.0437141	0.134531
QL-X-138	0.115273	-0.0558025	2.00775	0.00364177	0.338509	0.0452401	0.138156
Ribociclib	0.187816	-0.0695196	2.02535	-0.000343872	1.05761	0.0501415	0.151092
Cytarabine	0.125734	-0.00399601	1.96041	-0.000121923	0.235593	0.050237	0.151092
AZD4547	-0.0323833	-0.155049	1.95841	-0.000588721	0.32685	0.0508258	0.151713
Docetaxel	0.0725128	-0.0142517	1.94404	-0.000925573	0.205332	0.0520891	0.154324
AS605240	0.0113878	-0.117894	1.93201	-0.0026966	0.322895	0.0539029	0.158515
NSC-87877	0.0750877	-0.0748119	1.92403	-0.00294835	0.279648	0.0549553	0.160421
Trichostatin A	0.139783	0.00842537	1.9201	-0.00345654	0.300483	0.0554221	0.160603
Vinorelbine	0.104696	-0.0172438	1.90766	-0.00361257	0.254972	0.0567401	0.162704
EHT-1864	0.0814172	-0.0867556	1.90791	-0.00465064	0.31742	0.0569668	0.162704
TPCA-1	0.0936789	-0.011163	1.90301	-0.00499309	0.311385	0.0576512	0.163482
Rucaparib	-0.0227774	0.03866	-1.88344	-0.300904	0.00634487	0.0602038	0.16951
Temsirolimus	0.140874	0.00381798	1.87959	-0.00670884	0.303796	0.060716	0.169748
Dabrafenib	0.13148	-0.0646118	1.87102	-0.00352923	0.147827	0.0616592	0.17017
AZ628	0.0711422	-0.0843214	1.87739	-0.0128108	0.503562	0.0623459	0.17017
Bicalutamide	-0.0316403	-0.0986552	1.86461	-0.00530907	0.207807	0.0625341	0.17017
PHA-793887	0.0793023	-0.0818069	1.86645	-0.00849506	0.330714	0.0625814	0.17017
(5Z)-7-Oxozeaenol	0.154713	0.0245813	1.86351	-0.00733515	0.275419	0.0630708	0.170334
EPZ004777	0.0109134	-0.152449	1.84794	-0.0102466	0.33419	0.0652167	0.174939
BIBF-1120	0.0978976	-0.0545274	1.83835	-0.01024	0.307716	0.066628	0.177526
ACY-1215	0.132558	-0.0441755	1.82489	-0.011357	0.307504	0.0686312	0.181644
Fludarabine	0.0066142	-0.139041	1.8065	-0.012725	0.301722	0.0715506	0.186679
Afatinib	0.00920418	0.0340136	-1.80171	-0.128651	0.0054643	0.0717922	0.186679
WZ3105	0.0761724	-0.0780404	1.80333	-0.0138054	0.322231	0.0719443	0.186679
Nilotinib	0.100341	0.0295924	1.78364	-0.00795592	0.166748	0.0747893	0.192801
QL-XII-47	0.0708866	-0.0692958	1.77279	-0.0170017	0.330852	0.0768901	0.196938
Idelalisib	0.0434939	-0.032176	1.7659	-0.0153351	0.287581	0.0780381	0.198597
LGK974	-0.0113091	-0.125942	1.75924	-0.012434	0.227725	0.0788564	0.199401
CI-1040	0.0194698	-0.0692415	1.758	-0.0159698	0.287359	0.079382	0.19946
FH535	0.0922671	-0.135103	1.74517	-0.0165546	0.279462	0.0815988	0.203158
AGI-6780	0.0950428	-0.0344682	1.74185	-0.0137769	0.231183	0.0818771	0.203158
Niraparib	0.10155	-0.0849406	1.73307	-0.0200391	0.319083	0.0837794	0.206587
OTX015	0.0964603	-0.0514844	1.72826	-0.0231847	0.361018	0.0846565	0.207461
MIM1	0.0702112	-0.036013	1.72107	-0.0146033	0.222724	0.0855809	0.208112
AZD5582	0.0415071	-0.141578	1.72067	-0.0188039	0.283612	0.0859707	0.208112
GNF-2	-0.0816127	-0.265894	1.71762	-0.0253429	0.368258	0.0873624	0.210153
Sinularin	0.032879	-0.108128	1.7107	-0.0238406	0.343826	0.0878727	0.210153
Pemetrexed	0.0957608	-0.011102	1.70659	-0.0169349	0.240666	0.0885485	0.210502
VE-822	0.0835047	-0.050917	1.70184	-0.0243096	0.338067	0.0895157	0.211534
MN-64	-0.0646446	-0.207393	1.67657	-0.0250924	0.316378	0.0943436	0.221624
Obatoclax Mesylate	0.165711	0.0441931	1.66514	-0.0183232	0.223453	0.0962348	0.224737
5-Fluorouracil	0.071159	-0.0170605	1.65956	-0.0183368	0.219289	0.0973285	0.225961
Tenovin-6	0.0892583	-0.0111086	1.63314	-0.0224763	0.243708	0.103104	0.237063
Lestaurtinib	0.123176	0.0449386	1.63109	-0.0257383	0.277696	0.10345	0.237063
VE821	0.157241	0.000826576	1.62724	-0.0324859	0.345316	0.10438	0.237063
AGI-5198	-0.0280786	-0.193947	1.62682	-0.0316594	0.33587	0.104499	0.237063
AZ960	0.162469	0.00299734	1.62118	-0.0338632	0.352807	0.105703	0.238433
GSK429286A	0.0331855	-0.0539971	1.61821	-0.028617	0.295404	0.106334	0.2385
Voxtalisib	0.0996351	-0.0214344	1.61317	-0.0300201	0.305295	0.107378	0.239489
GSK343	-0.060558	-0.167094	1.59763	-0.0326133	0.316178	0.11081	0.245764
NSC-207895	0.0990546	-0.0324203	1.58061	-0.0319566	0.294906	0.11461	0.252778
Ruxolitinib	-0.0800435	-0.0678874	1.57233	-0.0194693	0.176345	0.116226	0.253886
Pyridostatin	0.0243708	-0.116772	1.5709	-0.035431	0.317716	0.116908	0.253886
TW 37	0.0741295	0.013692	1.56873	-0.0301954	0.269401	0.117351	0.253886
CMK	0.0562716	-0.17345	1.57233	-0.0586176	0.518061	0.11767	0.253886
ARRY-520	0.0856036	-0.0454569	1.55648	-0.0343806	0.296502	0.120236	0.258019
JW-7-24-1	0.0922847	-0.0260978	1.55031	-0.0288398	0.244412	0.121753	0.25987
QL-XI-92	0.0737112	-0.0314277	1.54247	-0.0345861	0.287073	0.123636	0.262167
VX-702	0.195991	0.0487062	1.53756	-0.0277602	0.227515	0.124815	0.262167
BMS-509744	0.0676902	-0.157806	1.54081	-0.0632936	0.514286	0.125128	0.262167
Salubrinal	0.050152	-0.165108	1.53987	-0.0607102	0.491231	0.12547	0.262167
Vismodegib	0.1511	0.0461372	1.51179	-0.0372418	0.285803	0.131231	0.2727
Osimertinib	0.10036	0.0488533	1.50763	-0.0345066	0.261754	0.132382	0.2727
Zoledronate	-0.112148	-0.239235	1.50682	-0.0355466	0.269172	0.132572	0.2727
QL-VIII-58	0.0243175	0.160791	-1.48819	-0.416279	0.0580438	0.138085	0.282576
AZD8186	0.0317684	-0.107831	1.48007	-0.043943	0.312028	0.139558	0.284127
RO-3306	-0.0158126	0.113409	-1.47642	-0.272537	0.0386341	0.140385	0.284351
Genentech Cpd 10	0.0716008	-0.0594935	1.47101	-0.0440079	0.306196	0.141931	0.284992
THZ-2-49	0.0374944	-0.0901307	1.4704	-0.0429414	0.298192	0.142137	0.284992
ETP-45835	0.00961176	-0.0991121	1.46463	-0.0415657	0.284992	0.143663	0.286603
GSK1904529A	0.0474886	-0.0469922	1.4598	-0.0302494	0.205874	0.144703	0.287235
Panobinostat	0.124122	-0.00820796	1.45766	-0.0372941	0.251544	0.145615	0.287609
Gallibiscoquinazole	-0.00394633	-0.156362	1.45445	-0.046957	0.314307	0.146534	0.28799
AKT inhibitor VIII	0.0226297	-0.0667001	1.45017	-0.032294	0.215073	0.147361	0.288189
Shikonin	0.0942581	-0.0415823	1.43971	-0.0386229	0.25037	0.150601	0.293082
Methotrexate	0.156713	0.103636	1.43609	-0.0396333	0.254898	0.151626	0.293636
Navitoclax	0.0530042	0.113678	-1.41772	-0.193972	0.0312603	0.1566	0.300561
PI-103	0.0802041	-0.0410891	1.41811	-0.0467803	0.289367	0.156825	0.300561
IWP-2	-0.0536192	-0.17846	1.41559	-0.0486376	0.29896	0.157644	0.300561
PD0325901	0.0268601	-0.0389816	1.41219	-0.0302667	0.185597	0.15823	0.300561
EPZ5676	-0.105985	-0.235731	1.4075	-0.0444693	0.268912	0.159969	0.302417
UNC0638	0.0698884	-0.00362579	1.40103	-0.0327512	0.19623	0.161522	0.303278
AZD6482	-0.0387901	0.058711	-1.39954	-0.194025	0.0324775	0.161952	0.303278
Telomerase Inhibitor IX	0.177674	-0.0340943	1.39318	-0.0504007	0.295911	0.164245	0.306128
Alpelisib	0.138443	-0.0118031	1.37697	-0.0519439	0.295243	0.169165	0.313824
Foretinib	0.0577574	0.0663799	1.36695	-0.0311269	0.174033	0.171959	0.315392
WIKI4	-0.0311188	-0.10753	1.36727	-0.0500141	0.278584	0.172271	0.315392
AT-7519	0.0558984	-0.0702556	1.36664	-0.0552372	0.307545	0.172393	0.315392
AMG-319	-0.132625	-0.224467	1.33254	-0.0504045	0.26269	0.183368	0.333931
LJI308	-0.0882052	-0.181291	1.30365	-0.0522503	0.258212	0.193	0.349239
BMS-754807	0.0849633	-0.0196519	1.30198	-0.054305	0.267648	0.193533	0.349239
WEHI-539	-0.136581	0.0172494	-1.29148	-0.206842	0.0427964	0.197209	0.354262
OSI-027	0.185174	0.0910997	1.28108	-0.0501295	0.238279	0.200637	0.358444
CI-1033	0.084111	-0.0116487	1.27866	-0.0533497	0.25216	0.201632	0.358444
CZC24832	-0.0587422	-0.147401	1.27699	-0.058524	0.275743	0.202246	0.358444
NVP-TAE684	0.0118522	-0.200669	1.26248	-0.0892752	0.407206	0.208197	0.367352
Brivanib, BMS-540215	0.07086	-0.0267082	1.24714	-0.056721	0.253878	0.212931	0.372465
Bleomycin (50 uM)	0.0212915	0.124825	-1.24709	-0.26666	0.059593	0.212971	0.372465
Midostaurin	-0.0293817	0.0792733	-1.23587	-0.281401	0.0640907	0.217104	0.378027
Luminespib	0.101581	0.118232	-1.21676	-0.190078	0.0445874	0.224008	0.386466
GNE-317	0.187917	0.0358253	1.21623	-0.0694207	0.294748	0.224582	0.386466
GSK269962A	0.059574	-0.0477731	1.2147	-0.0496745	0.210903	0.224871	0.386466
Saracatinib	-0.100644	0.0150396	-1.21188	-0.361556	0.0862015	0.226839	0.388169
FTY-720	0.0823859	0.0191796	1.19858	-0.0572764	0.236545	0.23123	0.393248
CAP-232, TT-232, TLN-232	0.092119	-0.0103722	1.19723	-0.0657048	0.270687	0.231788	0.393248
AZD6738	0.141065	0.0411099	1.19447	-0.0757033	0.310386	0.232905	0.39346
VNLG/124	0.0182785	0.0656161	1.18501	-0.0496553	0.200454	0.236658	0.396627
BAY-61-3606	0.117099	0.0322008	1.18469	-0.0683279	0.27571	0.236777	0.396627
HG6-64-1	-0.0201911	0.113132	-1.17912	-0.270684	0.0676713	0.238969	0.398616
ABT737	-0.0669228	-0.0150446	-1.16458	-0.243913	0.0624107	0.244831	0.405638
Wnt-C59	0.0196982	-0.0420505	1.16277	-0.0505395	0.197499	0.245222	0.405638
Seliciclib	-0.0334437	-0.200638	1.16089	-0.117081	0.45147	0.247292	0.407364
PFI-1	0.107686	0.0131622	1.15439	-0.0705065	0.271408	0.248885	0.408295
GSK690693	0.0422414	-0.00717231	1.13646	-0.0545181	0.204065	0.256348	0.418808
Tamoxifen	-0.0848707	-0.139396	1.13321	-0.0486923	0.181756	0.257423	0.41884
GDC0810	0.0290895	-0.126361	1.12965	-0.0745886	0.276231	0.259241	0.420076
RU-SKI 43	0.0616378	-0.0339323	1.12416	-0.0714868	0.262627	0.261521	0.421446
UNC1215	-0.179287	-0.0875421	-1.12238	-0.218195	0.059523	0.262209	0.421446
JNJ38877605	-0.0470549	0.0264023	-1.11841	-0.240772	0.066086	0.263918	0.422482
Mitomycin-C	-0.00889679	0.0726198	-1.10513	-0.26751	0.0749447	0.269704	0.429844
PFI3	-0.0607059	-0.178008	1.103	-0.0736437	0.261925	0.270683	0.429844
WHI-P97	0.0238464	-0.0207827	1.10025	-0.0691645	0.245178	0.271777	0.429862
RVX-208	-0.0219789	-0.132132	1.06329	-0.0819107	0.275025	0.288224	0.451066
GSK2606414	0.0868852	-0.0312272	1.06265	-0.0839197	0.281429	0.288556	0.451066
Lapatinib	0.113749	0.0649281	1.06216	-0.0622055	0.208745	0.288591	0.451066
KIN001-042	0.00999048	-0.0512842	1.04683	-0.0665429	0.218297	0.295702	0.460367
Savolitinib	-0.141241	-0.172585	1.04369	-0.071573	0.233664	0.297205	0.4609
A-770041	-0.113773	0.045707	-1.03581	-0.38118	0.118587	0.301486	0.46572
FMK	-0.086206	0.037255	-1.02126	-0.268286	0.0848444	0.307753	0.473252
A-83-01	-0.0352754	0.00798324	-1.01903	-0.246446	0.0781453	0.308747	0.473252
SNX-2112	0.0793877	-0.00708949	1.00883	-0.0819546	0.254909	0.313563	0.478787
Axitinib	0.138163	0.0532761	1.00236	-0.0674454	0.208052	0.316578	0.481538
PF-4708671	-0.0226311	0.0393286	-0.994035	-0.228588	0.074965	0.320632	0.484504
Cisplatin	0.0330732	-0.0334511	0.992958	-0.0584788	0.178283	0.320969	0.484504
JNK-9L	0.0315453	-0.0229304	0.97919	-0.0708252	0.211499	0.328005	0.49325
T0901317	0.0356775	-0.0750693	0.958276	-0.0729575	0.211885	0.33839	0.506946
Sapitinib	0.0518384	0.0936497	-0.94957	-0.189481	0.0660077	0.342801	0.511623
OSU-03012	0.00672838	0.0594472	-0.945214	-0.202684	0.070999	0.34498	0.512948
PAC-1	0.0803969	-0.00293163	0.937008	-0.0914414	0.258099	0.349256	0.517368
MK-8776	0.0347957	-0.0541586	0.924352	-0.100186	0.278095	0.355814	0.523292
Mitoxantrone	0.0841658	-0.00305343	0.92424	-0.0982733	0.272712	0.355891	0.523292
Tretinoin	0.119662	0.0544014	0.913774	-0.0711026	0.194747	0.361276	0.529249
Paclitaxel	0.0354424	-0.0345702	0.908625	-0.0812902	0.221315	0.363884	0.53111
Nelarabine	-0.0671905	-0.20602	0.906203	-0.0713954	0.193583	0.365309	0.531237
AT13148	0.0180512	-0.067352	0.882398	-0.104804	0.275611	0.378033	0.546122
Teniposide	0.106775	0.0154934	0.881928	-0.101556	0.266892	0.378296	0.546122
Taselisib	0.126048	0.0274178	0.878287	-0.0970352	0.253892	0.380229	0.546924
STF-62247	0.0464314	0.0310692	0.872228	-0.0771938	0.200445	0.38351	0.549652
HG-5-88-01	0.0728634	0.0961863	-0.856367	-0.309546	0.12197	0.392664	0.560746
CCT-018159	-0.0233834	0.0541453	-0.838399	-0.230844	0.092757	0.40221	0.57232
JQ1	0.0262107	-0.00123945	0.829968	-0.0598988	0.147705	0.406754	0.576719
Doxorubicin	0.0279794	0.0591704	-0.818543	-0.244889	0.100878	0.413484	0.584175
S-Trityl-L-cysteine	-0.0374374	-0.149859	0.813064	-0.160342	0.385184	0.417213	0.585773
Tanespimycin	-0.111706	-0.042285	-0.811371	-0.237552	0.0987096	0.417566	0.585773
Motesanib	0.08861	0.0225287	0.805922	-0.0827152	0.197802	0.420644	0.588013
Bosutinib	0.0803919	0.154605	-0.790965	-0.225002	0.0958323	0.429331	0.598051
ZM447439	0.0510642	0.0908538	-0.78307	-0.216481	0.0930771	0.433926	0.602338
BMS-536924	0.126694	0.0676648	0.77674	-0.0655293	0.151411	0.437475	0.605148
BX795	0.0619304	0.160538	-0.759864	-0.222311	0.098305	0.447686	0.617123
Venotoclax	0.021989	-0.0132989	-0.724022	-0.0918743	0.0423987	0.469406	0.644825
WZ-1-84	-0.0889409	-0.029437	-0.711466	-0.29051	0.136444	0.477607	0.653681
SB590885	0.145285	-0.0631434	0.708223	-0.0808662	0.172016	0.479147	0.653681
AS601245	0.065335	-0.0323429	0.702495	-0.105783	0.223467	0.482744	0.656333
Z-LLNle-CHO	-0.0433037	-0.109611	-0.698482	-0.333128	0.159105	0.485943	0.658052
GSK650394	0.00520031	0.0658994	-0.695087	-0.232269	0.110871	0.487323	0.658052
Epothilone B	-0.00772666	0.0382767	-0.653778	-0.225346	0.112824	0.513563	0.688826
SCH772984	0.100611	0.117782	0.653797	-0.0987373	0.197176	0.513583	0.688826
QL-XII-61	0.113713	0.16748	-0.650763	-0.293668	0.147859	0.515865	0.689557
Kobe2602	0.1127	0.0570372	0.643855	-0.114237	0.225562	0.519997	0.692748
TGX221	0.0159715	0.00799077	0.605299	-0.161438	0.304268	0.545765	0.724645
Cabozantinib	0.0279733	0.0433814	0.593491	-0.102314	0.190888	0.553114	0.731954
Topotecan	0.0401042	0.00961056	0.587932	-0.123489	0.228907	0.556879	0.734489
Irinotecan	0.0554289	0.00610524	0.584726	-0.116421	0.215069	0.559005	0.734549
Fedratinib	0.0310919	0.0317183	0.582316	-0.113782	0.209629	0.560626	0.734549
AT7867	0.059198	0.0131162	0.532758	-0.122161	0.213053	0.594443	0.774378
MK-1775	0.0108626	-0.0148414	0.532083	-0.131467	0.229092	0.594925	0.774378
BAM7	0.0268392	0.0814475	-0.522832	-0.195318	0.113221	0.601333	0.776702
Erlotinib	-0.0469109	-0.0315237	0.52013	-0.0878228	0.151103	0.603161	0.776702
Refametinib	-0.0293833	-0.0473903	0.519684	-0.0840216	0.144546	0.60341	0.776702
CGP-082996	-0.0615272	-0.133315	0.518809	-0.201263	0.344837	0.604536	0.776702
KU-55933	0.127113	0.0861918	0.507493	-0.117456	0.199299	0.612006	0.783763
NU7441	0.117506	0.0775772	0.497956	-0.11757	0.197428	0.618709	0.7898
Serdemetan	0.0405712	0.101829	-0.489043	-0.197426	0.118725	0.625018	0.795295
Gefitinib	0.0155964	0.0474576	-0.482534	-0.129329	0.0782813	0.629537	0.797256
Lenalidomide	0.0737649	0.0289048	-0.481204	-0.178632	0.108341	0.630576	0.797256
Wee1 Inhibitor	0.125015	0.0705526	0.473439	-0.0961975	0.157365	0.636014	0.799482
Bryostatin 1	0.0195807	0.0157689	0.47254	-0.119758	0.195587	0.636765	0.799482
Gemcitabine	0.00405657	0.0335816	-0.468641	-0.153173	0.0941231	0.639441	0.799482
SN-38	0.0686614	0.117271	-0.466574	-0.190579	0.117422	0.640992	0.799482
JQ12	0.0261793	-0.0135147	0.464636	-0.128174	0.207562	0.642405	0.799482
IPA-3	0.087019	0.0465933	0.454187	-0.134474	0.215325	0.649903	0.805691
Sunitinib	-0.0485446	-0.0565842	0.452424	-0.187839	0.2997	0.651453	0.805691
GW-2580	-0.00566084	0.00902272	0.43753	-0.107352	0.168861	0.661917	0.808615
LDN-193189	0.060998	0.0870649	-0.434217	-0.189594	0.120959	0.664318	0.808615
Daporinad	0.0527203	0.0846877	-0.434004	-0.17661	0.112675	0.664434	0.808615
CHIR-99021	0.0538984	0.0266039	0.431324	-0.0876151	0.136978	0.66633	0.808615
JW-7-52-1	-0.073252	-0.133608	0.43181	-0.215394	0.336105	0.666381	0.808615
Pelitinib	-0.0477539	-0.00026356	-0.430099	-0.197187	0.126359	0.667309	0.808615
Cyclopamine	-0.0810484	-0.141488	0.427661	-0.218317	0.339197	0.669378	0.808615
LCL161	0.0215353	-0.0130954	0.42612	-0.0765868	0.119075	0.670112	0.808615
Trametinib	0.0860765	0.0636115	0.415051	-0.0885699	0.136077	0.678205	0.815494
PF-00299804	0.0372625	-0.0344795	0.412827	-0.0990874	0.151796	0.67992	0.815494
SL0101	0.0653647	0.0999659	-0.409611	-0.19077	0.124948	0.682266	0.815842
Pyrimethamine	-0.00324511	-0.0605146	0.404873	-0.221889	0.336428	0.686063	0.816335
XAV939	-0.0733161	-0.0513665	-0.402993	-0.145434	0.0958849	0.687053	0.816335
BDP-00009066	0.0510514	0.047967	0.400687	-0.139077	0.210305	0.688847	0.816335
Tipifarnib	0.0633382	0.0087362	0.395131	-0.134417	0.202071	0.692934	0.818734
Selisistat	0.00158196	-0.0383594	0.387671	-0.118714	0.177079	0.698424	0.821124
XMD11-85h	-0.00477703	0.0453629	-0.38494	-0.306728	0.206448	0.700623	0.821124
XMD8-92	0.1105	0.057828	0.384198	-0.21735	0.322694	0.701161	0.821124
AZD7762	0.0237219	0.060098	-0.371681	-0.131573	0.0896726	0.710217	0.829283
PFI-3	-0.14632	-0.0626457	-0.362649	-0.183506	0.126326	0.717029	0.834782
Entospletinib	0.0674289	0.0571203	0.337707	-0.156679	0.221675	0.735759	0.854083
Olaparib	0.0450341	-0.00252694	0.329506	-0.0753604	0.10579	0.741821	0.858609
Dacinostat	0.0698533	-0.0321254	0.323761	-0.127818	0.178228	0.746279	0.861259
CCT007093	-0.0574069	0.0198589	-0.30648	-0.179367	0.130957	0.759365	0.869047
Tozasertib	-0.0174965	-0.0928302	0.30482	-0.207812	0.283875	0.760781	0.869047
eEF2K Inhibitor, A-484954	-0.0355169	-0.0199349	-0.303197	-0.170755	0.125095	0.761861	0.869047
Y-39983	0.050499	0.0123815	0.301504	-0.127871	0.174224	0.763162	0.869047
Ara-G	0.0329328	-0.0251776	0.30043	-0.0875364	0.11914	0.763973	0.869047
Selumetinib	-0.0366006	-0.0166055	-0.291383	-0.130207	0.0965433	0.770827	0.87303
Cetuximab	-0.0169483	-0.0135672	-0.290087	-0.134511	0.099903	0.771873	0.87303
Linifanib	-0.0307735	0.0606477	-0.285345	-0.102804	0.0767303	0.7755	0.874641
AZ6102	0.124528	0.0491134	0.276317	-0.14625	0.194092	0.782442	0.87997
ZG-10	0.119553	0.106713	0.272808	-0.185516	0.245157	0.785237	0.880619
AST-1306	0.0459794	0.00267067	0.255889	-0.10829	0.140704	0.798163	0.892593
A-443654	-0.0507205	-0.0978139	-0.249606	-0.287468	0.222931	0.803194	0.894876
Bleomycin	-0.00433157	0.0177009	-0.247403	-0.197061	0.152996	0.804713	0.894876
BI-2536	-0.0787542	-0.0488257	-0.238782	-0.276961	0.217104	0.811499	0.89745
HG-5-113-01	0.124438	0.121396	-0.238657	-0.253636	0.198842	0.811593	0.89745
TWS119	0.0609199	0.0468905	-0.234918	-0.16738	0.131625	0.814365	0.89745
CAY10566	-0.0349027	-0.00611747	0.232733	-0.0924364	0.117275	0.816069	0.89745
Pazopanib	0.0445729	0.0269584	-0.22392	-0.184029	0.146376	0.822915	0.90028
rTRAIL	-0.0400384	-0.0281263	-0.223578	-0.15291	0.121665	0.823178	0.90028
Bexarotene	-0.0278223	0.00895393	0.218919	-0.145372	0.181819	0.826813	0.901771
Thapsigargin	0.0607816	-0.00226804	0.214905	-0.133069	0.165748	0.829936	0.902698
Zibotentan	-0.0350943	-0.0344461	-0.206569	-0.169078	0.136911	0.836435	0.90728
LFM-A13	0.00667739	0.00500306	0.193069	-0.15099	0.183888	0.846992	0.914921
Camptothecin	-0.00637103	-0.0111276	0.191417	-0.145854	0.177339	0.848279	0.914921
Tivozanib	-0.014526	-0.00423759	-0.188722	-0.133758	0.110318	0.850393	0.914921
GSK591	0.0477133	0.00157495	0.177596	-0.154581	0.185296	0.859119	0.921811
Embelin	0.0760158	0.00295739	0.16763	-0.149834	0.17778	0.866948	0.925379
Talazoparib	0.104455	0.06299	-0.167381	-0.118165	0.0995927	0.867106	0.925379
CGP-60474	-0.0509127	-0.0907124	-0.160562	-0.263629	0.223979	0.872636	0.928785
FTI-277	-0.00546044	-0.00831464	-0.154514	-0.172927	0.147717	0.877274	0.931224
Etoposide	0.0222077	0.0350684	-0.147738	-0.183913	0.158192	0.882612	0.93216
MG-132	-0.00560627	-0.026987	0.147565	-0.264531	0.307293	0.882852	0.93216
Bortezomib	0.0723464	0.0600343	0.142134	-0.122168	0.141233	0.887018	0.933003
AZD3759	0.00437371	0.00662755	0.14047	-0.12086	0.139469	0.88835	0.933003
QS11	0.0123633	0.000785909	0.133413	-0.158929	0.182084	0.893922	0.936377
AICA Ribonucleotide	0.0535974	0.0684515	-0.126675	-0.17422	0.153117	0.89925	0.93948
Veliparib	0.0598325	0.0729376	0.122687	-0.141628	0.160497	0.902401	0.940297
DMOG	0.0319627	0.0161771	0.118986	-0.165414	0.186736	0.905339	0.940346
ICL1100013	0.0829876	0.0729894	0.116653	-0.15842	0.178416	0.907185	0.940346
Sphingosine Kinase 1 Inhibitor II	-0.0543799	-0.067883	0.109893	-0.157246	0.175879	0.912538	0.941452
JNK Inhibitor VIII	0.0517109	0.0399635	0.107875	-0.152469	0.170187	0.914136	0.941452
Alectinib	0.00912557	-0.00400864	0.106329	-0.0991445	0.110488	0.915367	0.941452
IOX2	0.0835908	0.0888353	-0.0972082	-0.131431	0.119036	0.922597	0.944053
Temozolomide	-0.151627	-0.136365	-0.0971196	-0.110026	0.099649	0.922651	0.944053
MetAP2 Inhibitor, A832234	0.0656709	0.0796347	-0.0844393	-0.169799	0.155807	0.932743	0.951925
UNC0642	-0.116453	-0.0818216	-0.0786989	-0.138436	0.127773	0.937304	0.954127
SGC0946	-0.0730029	-0.0670375	-0.0509299	-0.152498	0.144792	0.959402	0.974124
BPD-00008900	0.00549324	0.0227261	-0.0445332	-0.193476	0.184901	0.964498	0.975355
GW843682X	-0.097029	-0.118172	0.0432786	-0.266982	0.278955	0.965528	0.975355
PF-562271	0.0123641	0.0217118	-0.0396706	-0.171886	0.165082	0.968372	0.975746
Ibrutinib	-0.0251621	-0.0354514	0.0205646	-0.150194	0.153371	0.983602	0.988057
IC-87114	-0.027546	0.0380116	0.0180971	-0.112958	0.115058	0.985568	0.988057
Enzastaurin	-0.0238648	-0.0225747	-0.0144204	-0.177067	0.174486	0.9885	0.9885
