# Supplementary material for: High ELF4 expression in human cancers is associated with worse disease outcomes and increased resistance to anticancer drugs
Source: PLoS One. 2021 Apr 9;16(4):e0248984. doi: 10.1371/journal.pone.0248984 (PMC8034723; doi:10.1371/journal.pone.0248984)
Supplement: S3 File — The Sheets with this Microsoft Excel file are names as follows: Cancer-all (e.g., PAAD-all): the differential gene expression results of all the genes between tumours that express high-ELF4 and low ELF4. Cancer-highELF4 Up Genes (e.g., PAAD-highELF4 Up Genes): all the significantly up-regulated genes in the high-ELF4 tumours of that cancer. Cancer-lowELF4 Up Genes ((e.g., PAAD-highELF4 Up Genes) shows the up-regulated genes in the low-ELF4 tumours. (XLSX) [file pone.0248984.s003.xlsx]

## Sheet: SARC-all
Hugo_Symbol	meanBase	meanHighCD44	meanLowCD44	foldChange	log2FC	pValue	adjPvalue
PGC	833.521	1665.49	1.55602	1070.35	10.0639	0	0
GKN1	106.97	213.674	0.265437	804.991	9.65283	0	0
LIPF	109.908	219.005	0.811469	269.888	8.07621	0	0
LRRC15	2375.5	3758.47	992.537	3.78673	1.92095	0	0
PRG4	2198.46	3260.83	1136.09	2.87023	1.52117	0	0
WISP2	1910.1	2809.15	1011.05	2.77845	1.47428	0	0
MMP11	3398.1	4741.76	2054.45	2.30804	1.20667	0	0
COL1A1	401456	547010	255903	2.13757	1.09597	0	0
FBN1	18245.6	24169.3	12321.9	1.96149	0.97195	0	0
COL1A2	255984	338951	173016	1.95907	0.970171	0	0
LAMP1	11804.7	15551.2	8058.11	1.92989	0.948515	0	0
GJA1	6514.88	8574	4455.77	1.92425	0.944294	0	0
TNC	18903.5	24804.3	13002.8	1.90762	0.93177	0	0
MXRA5	10401.9	13646.1	7157.68	1.9065	0.930929	0	0
COL3A1	268021	348789	187253	1.86267	0.897369	0	0
SERPINE1	6816.42	8836.42	4796.43	1.84229	0.8815	0	0
POSTN	32341.2	41226.7	23455.7	1.75764	0.813641	0	0
COL5A1	36620.3	46654.1	26586.5	1.7548	0.811308	0	0
FBLN2	9009.57	11422.3	6596.82	1.73149	0.792013	0	0
COL5A2	19006.3	24037.1	13975.5	1.71995	0.782366	0	0
COL12A1	12810.6	16187.4	9433.81	1.71589	0.778958	0	0
TNXB	12222.4	15338.3	9106.58	1.68431	0.752158	0	0
MMP14	33623.6	41813	25434.3	1.64396	0.717177	0	0
FN1	155153	192273	118033	1.62898	0.703967	0	0
COL6A3	48162.1	59175.3	37149	1.59292	0.671672	0	0
COL6A1	68378.1	83125.9	53630.2	1.54998	0.632252	0	0
TPM4	27909.8	33582.2	22237.3	1.51018	0.594716	0	0
GPNMB	14956.2	17981.9	11930.4	1.50724	0.59191	0	0
SPARC	127453	151322	103584	1.46087	0.546825	0	0
MYH9	39592.4	46363	32821.9	1.41256	0.498316	0	0
BGN	30760.3	35859.1	25661.6	1.39738	0.482729	0	0
MMP2	35906.2	41490.1	30322.3	1.3683	0.452384	0	0
FSTL1	38014.3	43650.6	32377.9	1.34816	0.430993	0	0
DCN	42466.7	48662	36271.4	1.34161	0.423963	0	0
COL6A2	82879.2	94365.8	71392.6	1.32179	0.40249	0	0
EEF1A1	73887.9	62459.4	85316.5	0.73209	-0.449907	0	0
CLU	31047	26041.3	36052.7	0.722313	-0.469304	0	0
TPT1	50893.4	42625.1	59161.8	0.720483	-0.472965	0	0
RPL3	30846.6	25771.7	35921.4	0.717448	-0.479053	0	0
TAGLN	53237.3	43741.6	62733	0.697266	-0.520219	0	0
RPS11	25131.1	20646.6	29615.5	0.697157	-0.520444	0	0
RPS3	23668.3	19323.3	28013.4	0.689787	-0.535777	0	0
RPL28	19917	16011.6	23822.4	0.672123	-0.573203	0	0
CD63	27964.4	22352.9	33576	0.66574	-0.586969	0	0
A2M	46812.8	37092.8	56532.9	0.656127	-0.607953	0	0
MYH11	81903.6	64809.6	98997.5	0.65466	-0.611183	0	0
MYL9	43145.8	34126.1	52165.5	0.654188	-0.612222	0	0
RPS6	29044.2	22958.9	35129.4	0.653551	-0.613628	0	0
ADAM6	27705.9	21750.7	33661.1	0.646166	-0.630024	0	0
PLTP	13612.5	10638	16587.1	0.64134	-0.64084	0	0
NACA	15383.8	11992.6	18775.1	0.63875	-0.646678	0	0
RPLP2	16310.8	12638.3	19983.2	0.632448	-0.660981	0	0
RPS9	18680.9	14363.3	22998.5	0.624531	-0.679155	0	0
C1QA	14395.6	11056.7	17734.6	0.623452	-0.68165	0	0
CDK4	18665.9	14290.7	23041.1	0.620226	-0.689135	0	0
RNASE1	13073.3	9978.04	16168.7	0.617122	-0.696371	0	0
RPL27A	10266.5	7832.87	12700.1	0.616758	-0.697224	0	0
RPL36	12290.5	9362.62	15218.3	0.615222	-0.700822	0	0
MMP9	19470.4	14730.2	24210.6	0.608421	-0.716859	0	0
H19	29195.2	21847.9	36542.6	0.597875	-0.742085	0	0
RPL13	21231	15650.4	26811.6	0.583719	-0.776654	0	0
RPL34	10070.1	7164.57	12975.6	0.552157	-0.856849	0	0
RPL37A	18328.7	12813.1	23844.2	0.537365	-0.896025	0	0
MGP	9740.41	6743.84	12737	0.529469	-0.917383	0	0
DES	28487.9	19517.5	37458.3	0.521046	-0.940517	0	0
C4A	8150.8	5552.97	10748.6	0.516621	-0.952823	0	0
ITM2C	6573.27	4007.36	9139.18	0.438482	-1.18941	0	0
FCGBP	3370.23	1994.01	4746.46	0.420104	-1.25118	0	0
SERPINE2	4694.59	2517.52	6871.67	0.366362	-1.44866	0	0
ACTA1	3450.55	1848.17	5052.92	0.365763	-1.45102	0	0
CHI3L1	4015.71	2102.28	5929.13	0.354568	-1.49587	0	0
APOD	4809.67	2423.64	7195.7	0.336818	-1.56996	0	0
SPRY4	1754.59	811.025	2698.16	0.300584	-1.73416	0	0
RAMP1	1616.61	717.187	2516.04	0.285046	-1.81073	0	0
NGFR	1440.48	610.172	2270.78	0.268706	-1.8959	0	0
EEF1A2	1407.72	585.929	2229.51	0.262806	-1.92793	0	0
IGFBP2	3166.03	1310.32	5021.75	0.260929	-1.93827	0	0
TPSB2	2117.32	799.579	3435.06	0.23277	-2.10302	0	0
COL2A1	1470.67	540.001	2401.35	0.224874	-2.15281	0	0
PYGM	2683.37	955.471	4411.27	0.216598	-2.20691	0	0
TPSAB1	1924.08	646.438	3201.72	0.201903	-2.30826	0	0
PTGDS	4659.75	1561.64	7757.86	0.201297	-2.3126	0	0
CRLF1	1088.06	348.616	1827.51	0.19076	-2.39017	0	0
THBS4	7847.86	2388.29	13307.4	0.17947	-2.47818	0	0
C7	4654.69	1362.05	7947.33	0.171384	-2.54469	0	0
NEB	1272.06	368.353	2175.77	0.169298	-2.56236	0	0
TTN	2315.32	668.677	3961.96	0.168774	-2.56683	0	0
CTSG	664.492	172.685	1156.3	0.149343	-2.7433	0	0
TNNT1	1247.37	318.121	2176.61	0.146154	-2.77444	0	0
ATP1A2	732.549	182.955	1282.14	0.142695	-2.809	0	0
ITGB8	723.332	160.897	1285.77	0.125137	-2.99842	0	0
TNNI1	872.158	169.464	1574.85	0.107606	-3.21617	0	0
MYBPC1	1111.99	181.767	2042.21	0.0890049	-3.48997	0	0
MB	1659.36	265.225	3053.49	0.0868598	-3.52517	0	0
MYL1	713.94	112.47	1315.41	0.0855017	-3.5479	0	0
CKM	1532.46	240.548	2824.38	0.0851684	-3.55354	0	0
MYH2	1076.07	156.645	1995.5	0.0784988	-3.67118	0	0
TNNC1	592.385	85.8201	1098.95	0.0780929	-3.67866	0	0
TCAP	631.036	70.3753	1191.7	0.0590547	-4.08181	0	0
MSLN	636.227	48.3868	1224.07	0.0395295	-4.66093	0	0
MPZ	532.971	39.4792	1026.46	0.0384614	-4.70044	0	0
VGF	295.924	18.0627	573.785	0.0314799	-4.98942	0	0
ARHGAP36	265.632	15.9036	515.361	0.0308591	-5.01816	0	0
MIA	272.949	16.0466	529.851	0.0302851	-5.04525	0	0
S100B	725.176	41.586	1408.77	0.0295194	-5.08219	0	0
MYH7	2593.74	118.574	5068.91	0.0233924	-5.41782	0	0
MYL2	958.228	42.3495	1874.11	0.0225972	-5.46772	0	0
TAC3	556.126	20.4472	1091.81	0.0187279	-5.73867	0	0
SOX10	199.649	3.95578	395.342	0.010006	-6.643	0	0
CDH19	171.763	1.83811	341.688	0.00537949	-7.53831	0	0
EDN3	354.628	46.1303	663.126	0.0695649	-3.8455	3.04978e-48	5.63303e-46
PMP2	178.108	4.44206	351.773	0.0126276	-6.30727	8.9386e-46	1.63624e-43
COL9A3	759.085	208.711	1309.46	0.159387	-2.6494	3.21408e-45	5.83143e-43
SHISA2	634.563	162.58	1106.55	0.146926	-2.76684	1.68936e-43	3.03819e-41
PRAME	701.937	197.08	1206.79	0.163309	-2.61432	3.85104e-43	6.86558e-41
ETV4	677.607	202.442	1152.77	0.175614	-2.50952	2.75101e-40	4.86217e-38
CRABP1	665.704	187.178	1144.23	0.163584	-2.61189	4.39397e-40	7.6996e-38
ACTN2	640.868	192.329	1089.41	0.176544	-2.5019	4.9299e-37	8.56549e-35
CPA3	989.437	353.053	1625.82	0.217154	-2.20321	3.41572e-35	5.88479e-33
COL11A2	500.422	129.009	871.835	0.147975	-2.75658	1.36302e-34	2.32871e-32
NRAP	340.802	67.5568	614.047	0.110019	-3.18418	1.00875e-33	1.7092e-31
GPM6B	670.674	230.806	1110.54	0.207832	-2.26651	1.43655e-33	2.41411e-31
TNNT2	306.18	48.3888	563.972	0.0858	-3.54288	1.51196e-33	2.52018e-31
TNMD	490.174	113.25	867.098	0.130609	-2.93668	1.80772e-33	2.98886e-31
ATP2A1	392.876	80.7839	704.968	0.114592	-3.12542	3.38821e-33	5.5572e-31
DCD	46.3619	92.6903	0.0335288	2764.49	11.4328	2.65799e-31	4.32493e-29
SEMA3B	1251.69	527.72	1975.65	0.267112	-1.90448	6.88709e-31	1.1118e-28
KRT14	425.154	748.038	102.27	7.31436	2.87073	1.21509e-29	1.94623e-27
PTH1R	648.117	246.156	1050.08	0.234416	-2.09286	1.2847e-29	2.04178e-27
MYH6	152.275	9.75473	294.795	0.0330898	-4.91747	2.81997e-28	4.44731e-26
XIRP2	365.836	96.9498	634.721	0.152744	-2.71081	3.17839e-28	4.9743e-26
ALDH1A2	948.021	375.153	1520.89	0.246667	-2.01936	1.00396e-27	1.55933e-25
SAA1	227.532	36.2608	418.804	0.0865818	-3.52979	1.10709e-27	1.70659e-25
ITIH2	196.046	15.2295	376.863	0.0404111	-4.6291	2.20046e-27	3.36671e-25
GLI1	690.389	269.078	1111.7	0.242042	-2.04667	5.574e-27	8.46504e-25
SOHLH1	75.8066	3.34929	148.264	0.0225901	-5.46817	9.2914e-27	1.40068e-24
SERPINA3	1024.38	447.593	1601.18	0.27954	-1.83887	9.52932e-27	1.42606e-24
CHGB	259.512	45.2196	473.804	0.0954395	-3.38927	9.55528e-26	1.41958e-23
MYOZ1	260.174	45.7782	474.571	0.0964624	-3.37389	1.37034e-25	2.02121e-23
TFF2	84.4199	167.275	1.56439	106.927	6.74048	2.31493e-25	3.39005e-23
ATP1B2	356.336	105.302	607.37	0.173374	-2.52804	7.40374e-25	1.07654e-22
TRPV6	134.247	7.62576	260.869	0.0292322	-5.0963	8.70035e-25	1.25616e-22
CADM4	480.822	164.503	797.141	0.206366	-2.27672	1.75595e-24	2.51752e-22
GAP43	538.979	206.552	871.406	0.237033	-2.07684	3.82936e-24	5.45205e-22
ALK	172.636	19.945	325.328	0.0613074	-4.0278	5.36308e-24	7.58302e-22
ADIPOQ	261.902	51.9647	471.84	0.110132	-3.18269	3.54049e-23	4.97173e-21
KIT	891.999	392.223	1391.77	0.281815	-1.82718	4.24818e-23	5.92491e-21
MARCO	1320.73	691.821	1949.64	0.354846	-1.49474	8.71379e-23	1.20709e-20
TYRP1	488.496	824.295	152.697	5.39823	2.43249	1.38575e-22	1.90676e-20
ITGB4	695.996	302.482	1089.51	0.277631	-1.84876	3.45892e-22	4.72765e-20
CT47A10	11.805	0	23.61	0	65535	4.38151e-22	5.94899e-20
HMGA2	690.81	301.83	1079.79	0.279527	-1.83894	4.6011e-22	6.20604e-20
DMBT1	132.685	254.025	11.3456	22.3896	4.48476	6.39318e-22	8.56686e-20
LGI4	717.182	319.154	1115.21	0.286183	-1.80499	7.3541e-22	9.7905e-20
PADI2	461.322	167.165	755.478	0.221271	-2.17612	9.04647e-22	1.19658e-19
KRT34	84.4255	165.786	3.06489	54.092	5.75734	9.1568e-22	1.20341e-19
MMP12	214.274	391.767	36.7822	10.651	3.41291	2.70622e-21	3.52903e-19
APOA4	43.0976	1.25515	84.94	0.0147769	-6.08051	2.71967e-21	3.52903e-19
CMYA5	580.214	237.528	922.901	0.257371	-1.95808	4.86764e-21	6.2765e-19
CRH	34.0223	0.561212	67.4834	0.0083163	-6.90984	5.14529e-21	6.59305e-19
GRIK3	268.237	61.4867	474.988	0.129449	-2.94954	2.05057e-20	2.61124e-18
LMOD2	189.034	26.3486	351.719	0.0749136	-3.73863	2.1914e-20	2.77334e-18
METRN	569.86	265.119	874.6	0.303132	-1.72198	2.4147e-20	3.03719e-18
TFF1	71.3714	140.114	2.62859	53.304	5.73617	2.5455e-20	3.18219e-18
KRT77	56.3821	111.312	1.45266	76.6258	6.25976	3.04966e-20	3.78934e-18
FGF19	85.8899	7.35102	164.429	0.0447065	-4.48337	4.80922e-20	5.93968e-18
NCR2	12.928	0.0406218	25.8153	0.00157355	-9.31176	5.62298e-20	6.90313e-18
PLEKHB1	234.053	50.3502	417.756	0.120525	-3.05259	7.04846e-20	8.60164e-18
PTCH1	1240.78	637.578	1843.99	0.345761	-1.53215	1.33528e-19	1.61988e-17
OR4D10	9.28266	18.5614	0.00387885	4785.3	12.2244	1.36281e-19	1.64355e-17
CA11	472.437	190.795	754.079	0.253017	-1.98269	1.65526e-19	1.98457e-17
CACNG3	27.4245	54.5464	0.302698	180.201	7.49346	3.48312e-19	4.15179e-17
CHST8	134.529	17.0463	252.012	0.0676408	-3.88596	1.13089e-18	1.3402e-16
GKN2	19.2177	38.3178	0.117663	325.656	8.3472	1.40667e-18	1.65744e-16
OBSCN	617.929	286.476	949.383	0.301749	-1.72858	1.983e-18	2.31489e-16
ADCYAP1	287.711	83.7165	491.705	0.170257	-2.55421	1.98722e-18	2.31489e-16
PCSK1N	496.742	231.853	761.632	0.304416	-1.71588	4.32877e-18	5.01404e-16
SPRY2	1039.31	552.685	1525.93	0.362196	-1.46516	5.53014e-18	6.3696e-16
WIF1	570.582	253.914	887.25	0.286181	-1.805	6.68566e-18	7.65751e-16
PSG1	74.431	144.813	4.04903	35.7649	5.16047	8.20823e-18	9.34918e-16
MEOX2	964.262	487.086	1441.44	0.337916	-1.56526	1.52515e-17	1.72755e-15
SLC26A3	13.0478	0.109712	25.9859	0.00422197	-7.88787	5.16008e-17	5.81274e-15
TYR	31.2534	61.6646	0.842294	73.2103	6.19397	5.89761e-17	6.60725e-15
FABP7	36.0962	1.54824	70.6441	0.0219161	-5.51186	8.77077e-17	9.77273e-15
CYTL1	440.892	152.821	728.963	0.209641	-2.25401	9.10769e-17	1.00933e-14
MUSTN1	324.624	121.618	527.63	0.230498	-2.11717	1.00444e-16	1.10716e-14
CTAG1B	310.771	124.028	497.514	0.249296	-2.00407	1.57832e-16	1.73041e-14
PSCA	92.2067	176.359	8.05485	21.8947	4.45251	5.61118e-16	6.11917e-14
NPTX2	1633.15	906.271	2360.04	0.384007	-1.3808	6.08484e-16	6.6006e-14
CLDN18	65.9347	127.459	4.41078	28.8971	4.85285	6.4584e-16	6.96895e-14
BOK	1067.82	592.899	1542.74	0.384317	-1.37963	7.2883e-16	7.82329e-14
CD177	233.431	403.86	63.0026	6.41021	2.68037	7.46967e-16	7.97621e-14
ZIC2	168.517	34.9343	302.1	0.115638	-3.11231	9.62097e-16	1.02202e-13
GBP5	625.58	959.833	291.327	3.2947	1.72015	1.05676e-15	1.11577e-13
NPTX1	342.387	141.807	542.966	0.261171	-1.93693	1.06124e-15	1.11577e-13
BMP7	1017.11	568.956	1465.26	0.388298	-1.36476	1.18441e-15	1.23891e-13
DAZ1	69.4458	7.85431	131.037	0.0599395	-4.06035	1.20768e-15	1.25685e-13
OLFM4	207.843	367.827	47.8583	7.68576	2.94219	1.36211e-15	1.41041e-13
BAI1	247.151	73.8802	420.422	0.175729	-2.50858	1.83172e-15	1.88714e-13
HAND1	69.2186	8.34712	130.09	0.0641642	-3.96209	2.39128e-15	2.4513e-13
FBXO2	214.814	62.3173	367.31	0.169658	-2.55929	2.66587e-15	2.71919e-13
TGM3	79.1376	10.7677	147.508	0.0729974	-3.77601	2.72405e-15	2.76478e-13
CUX2	99.9921	12.4376	187.547	0.0663173	-3.91447	3.14575e-15	3.17705e-13
AP1M2	116.288	15.3022	217.274	0.0704279	-3.82771	4.11201e-15	4.13257e-13
CNTNAP2	332.318	141.68	522.956	0.270922	-1.88405	4.30639e-15	4.3067e-13
CMA1	182.301	37.1492	327.453	0.113449	-3.13989	4.32728e-15	4.3067e-13
GFRA3	88.3845	12.507	164.262	0.0761405	-3.71519	8.94641e-15	8.86084e-13
NCAN	48.8357	4.09864	93.5728	0.0438016	-4.51287	1.02301e-14	1.00835e-12
PGA3	224.856	389.07	60.6415	6.4159	2.68165	1.09588e-14	1.07443e-12
CLDN19	30.9866	1.35829	60.615	0.0224086	-5.47981	1.10053e-14	1.07443e-12
MMP3	551.154	854.179	248.13	3.44246	1.78344	1.29939e-14	1.26257e-12
HHIP	304.254	112.212	496.297	0.226098	-2.14498	1.65811e-14	1.60351e-12
MC4R	34.497	2.2393	66.7548	0.0335452	-4.89775	2.76792e-14	2.66422e-12
C20orf186	513.007	245.529	780.486	0.314584	-1.66848	2.7903e-14	2.67321e-12
CST1	75.8321	10.8438	140.821	0.0770041	-3.69892	2.86734e-14	2.73424e-12
ERBB3	199.036	46.1298	351.942	0.131072	-2.93156	3.05205e-14	2.8969e-12
TMEM59L	350.31	152.547	548.073	0.278334	-1.84511	3.56798e-14	3.371e-12
MYL3	120.213	18.6031	221.822	0.0838649	-3.57579	5.96778e-14	5.61245e-12
C20orf114	99.0326	184.42	13.6452	13.5154	3.75653	6.45587e-14	6.04376e-12
TNNC2	380.263	155.783	604.742	0.257603	-1.95678	6.89453e-14	6.42507e-12
TUBA3C	24.1589	0.985787	47.332	0.0208271	-5.5854	8.86404e-14	8.2231e-12
SAMD11	498.457	261.327	735.587	0.355264	-1.49304	9.72038e-14	8.9769e-12
RSPO3	905.92	508.127	1303.71	0.389754	-1.35937	1.12938e-13	1.03832e-11
BARHL1	5.08891	0.0389796	10.1388	0.00384458	-8.02296	2.00725e-13	1.83717e-11
SOSTDC1	199.218	49.9852	348.45	0.14345	-2.80138	3.49296e-13	3.18279e-11
GCG	29.8032	1.51101	58.0953	0.0260092	-5.26484	3.93072e-13	3.56582e-11
PAPPA2	248.617	85.4132	411.82	0.207404	-2.26948	4.20903e-13	3.80148e-11
GADD45G	940.191	542.831	1337.55	0.40584	-1.30102	5.52281e-13	4.96617e-11
GATA2	458.244	229.365	687.123	0.333805	-1.58292	7.05945e-13	6.32021e-11
AGR2	132.881	238.204	27.557	8.64404	3.11171	7.87775e-13	7.02216e-11
GRM4	127.683	23.781	231.586	0.102688	-3.28367	8.58383e-13	7.61843e-11
KCNMB4	584.276	320.448	848.103	0.377841	-1.40415	1.60114e-12	1.41494e-10
GFAP	136.925	31.7046	242.145	0.130933	-2.9331	1.8936e-12	1.6662e-10
SFRP5	230.752	78.8752	382.63	0.20614	-2.2783	2.62162e-12	2.29694e-10
ETV1	1010.04	616.341	1403.74	0.439072	-1.18747	2.68639e-12	2.34368e-10
TNNI3	95.8789	17.1954	174.562	0.0985054	-3.34365	2.7458e-12	2.38536e-10
TTYH1	71.1457	12.6669	129.624	0.0977201	-3.3552	2.88763e-12	2.49799e-10
MYH1	534.044	290.022	778.065	0.372748	-1.42373	2.9784e-12	2.56568e-10
MYOM1	861.901	510.98	1212.82	0.421314	-1.24703	5.09989e-12	4.37481e-10
CHRNA1	451.092	684.53	217.655	3.14503	1.65307	5.12598e-12	4.37886e-10
TDO2	401.253	610.457	192.048	3.17866	1.66842	5.71442e-12	4.86129e-10
SCG5	480.688	265.303	696.074	0.381142	-1.3916	6.09034e-12	5.15967e-10
PLP1	732.664	422.072	1043.26	0.404572	-1.30553	6.59819e-12	5.56692e-10
NDRG2	1429.35	912.415	1946.29	0.468797	-1.09296	7.03542e-12	5.91148e-10
ANGPTL7	132.728	30.5192	234.937	0.129904	-2.94449	7.37063e-12	6.16786e-10
RPS28	482.271	272.842	691.699	0.394453	-1.34208	7.42524e-12	6.1883e-10
NKX6-2	6.93545	0.225993	13.6449	0.0165625	-5.91594	8.10323e-12	6.72601e-10
PRPH	354.207	169.19	539.225	0.313764	-1.67225	8.24458e-12	6.81574e-10
SLN	172.383	49.0663	295.699	0.165933	-2.59133	8.59916e-12	7.08032e-10
TAC1	38.7839	3.99582	73.5719	0.0543118	-4.20259	1.14614e-11	9.39924e-10
PLAT	4247.29	2719.71	5774.87	0.470956	-1.08633	1.32125e-11	1.07922e-09
CES1	2182.58	1361.5	3003.66	0.45328	-1.14153	1.53987e-11	1.25279e-09
FRZB	568.213	317.448	818.979	0.387614	-1.36731	1.61841e-11	1.31149e-09
L1CAM	599.401	344.216	854.586	0.402787	-1.31191	1.91728e-11	1.54756e-09
CGB5	95.4549	18.4773	172.432	0.107157	-3.22221	2.37337e-11	1.90819e-09
CCND2	2433.53	1493.73	3373.33	0.442806	-1.17525	2.49484e-11	1.99802e-09
RBP2	6.78631	0.201973	13.3706	0.0151057	-6.04876	2.77368e-11	2.21268e-09
ITIH5	1390.34	903.173	1877.5	0.481051	-1.05574	2.97442e-11	2.36363e-09
MEOX1	371.936	176.592	567.279	0.311297	-1.68364	3.16222e-11	2.50316e-09
NPW	84.5137	17.5454	151.482	0.115825	-3.10998	3.25669e-11	2.56803e-09
OR7D4	2.2789	4.54854	0.0092625	491.07	8.93979	3.54533e-11	2.77911e-09
TNNI2	212.298	68.2934	356.303	0.191673	-2.38328	3.5634e-11	2.77911e-09
TSPAN11	690.825	406.796	974.853	0.417289	-1.26088	3.56505e-11	2.77911e-09
C16orf11	15.9584	0.987261	30.9296	0.0319196	-4.96941	4.66024e-11	3.6191e-09
ALDH1A1	1348.37	884.566	1812.17	0.488126	-1.03467	5.43022e-11	4.19933e-09
MYLPF	235.721	88.1567	383.286	0.230002	-2.12028	5.44835e-11	4.19933e-09
IDO1	728.362	1036.52	420.208	2.46668	1.30257	6.25461e-11	4.8027e-09
GIF	3.67204	7.3163	0.0277798	263.367	8.04093	6.65337e-11	5.08983e-09
PLEKHA6	486.124	274.905	697.342	0.394218	-1.34293	6.91651e-11	5.27146e-09
D4S234E	255.469	103.522	407.416	0.254094	-1.97656	9.6199e-11	7.30471e-09
MYOT	89.0744	19.5503	158.599	0.123269	-3.02012	1.05406e-10	7.97429e-09
RPL3L	26.0017	2.07228	49.9312	0.0415028	-4.59065	1.10137e-10	8.3016e-09
VAT1L	444.791	233.483	656.1	0.355865	-1.4906	1.27304e-10	9.56038e-09
FMOD	4634.53	2912.88	6356.18	0.458276	-1.12571	1.32954e-10	9.94825e-09
SHISA9	40.6706	5.66029	75.6808	0.0747915	-3.74098	1.50546e-10	1.12236e-08
RBP1	764.59	457.54	1071.64	0.426954	-1.22785	1.52723e-10	1.13447e-08
MYBPC2	338.937	173.8	504.074	0.344791	-1.53621	1.63096e-10	1.20715e-08
CGB	221.915	82.125	361.705	0.22705	-2.13892	1.71064e-10	1.26157e-08
AMPD1	53.6865	8.74328	98.6298	0.0886474	-3.49578	1.73285e-10	1.27337e-08
CALB1	51.4889	8.42588	94.5519	0.0891138	-3.48821	1.88221e-10	1.37818e-08
SOX8	272.438	116.136	428.74	0.270876	-1.88429	1.90823e-10	1.39226e-08
CXCL9	1563.3	2181.92	944.692	2.30966	1.20768	2.33533e-10	1.69783e-08
TSPY4	2.66438	0.059702	5.26906	0.0113307	-6.46362	2.36682e-10	1.71465e-08
DTX3	2426.54	1533.75	3319.33	0.462066	-1.11383	2.67468e-10	1.93086e-08
TSPY3	1.3858	0.0216558	2.74995	0.00787498	-6.98851	2.72276e-10	1.95867e-08
PIP4K2C	1224.67	794.729	1654.61	0.480311	-1.05796	3.13467e-10	2.24709e-08
EXTL1	131.576	36.2637	226.888	0.159831	-2.64538	3.1715e-10	2.26558e-08
ANKRD23	217.019	76.6716	357.365	0.214547	-2.22063	3.24539e-10	2.31031e-08
MT1X	1227.09	810.715	1643.47	0.493296	-1.01947	3.4032e-10	2.41427e-08
COL9A1	137.534	38.3427	236.726	0.161971	-2.62619	3.51358e-10	2.48398e-08
TUFT1	497.291	728.878	265.704	2.7432	1.45586	3.74443e-10	2.63809e-08
SHH	19.8215	1.64124	38.0017	0.0431885	-4.53321	3.94461e-10	2.7696e-08
GPBAR1	151.654	49.6922	253.617	0.195934	-2.35156	4.89709e-10	3.42662e-08
ELF4	1062.71	1500.16	625.257	2.39927	1.26259	4.9729e-10	3.46784e-08
SCN7A	128.726	35.1314	222.32	0.158022	-2.66181	5.81321e-10	4.04008e-08
OR2Y1	0.772881	0.00795442	1.53781	0.00517257	-7.5949	6.63772e-10	4.59329e-08
SCRG1	349.421	181.021	517.822	0.349581	-1.5163	6.65402e-10	4.59329e-08
LY6H	261.794	115.512	408.076	0.283065	-1.82079	6.90485e-10	4.75044e-08
SBSN	322.7	511.213	134.187	3.80971	1.92968	7.79568e-10	5.34539e-08
ZNF469	776.89	1084.76	469.023	2.3128	1.20964	8.36395e-10	5.71592e-08
ECEL1	161.429	54.5038	268.353	0.203104	-2.29971	1.06279e-09	7.23898e-08
REG1A	32.7927	61.8326	3.75276	16.4766	4.04235	1.13833e-09	7.72784e-08
CLRN1	2.64646	0.083349	5.20956	0.0159992	-5.96585	1.18509e-09	8.01874e-08
TMOD4	58.1367	11.495	104.778	0.109707	-3.18827	1.19695e-09	8.07236e-08
CTAG2	67.3766	15.5367	119.217	0.130323	-2.93983	1.30353e-09	8.7623e-08
S100A9	980.385	649.063	1311.71	0.494823	-1.01501	1.35041e-09	9.04777e-08
PIGR	150.427	255.568	45.2863	5.64339	2.49656	1.47763e-09	9.86785e-08
CLDN1	480.461	279.87	681.053	0.410938	-1.28301	1.52966e-09	1.01822e-07
CLDN5	1442.98	986.876	1899.09	0.519658	-0.944365	1.57859e-09	1.04739e-07
FTHL17	3.36338	0.122676	6.60408	0.0185757	-5.75044	1.59921e-09	1.05764e-07
ESPN	103.402	25.2478	181.555	0.139064	-2.84618	1.6786e-09	1.10658e-07
SHANK2	134.426	38.6837	230.168	0.168067	-2.57289	1.72525e-09	1.13369e-07
TRDN	198.478	69.577	327.379	0.212527	-2.23428	1.98105e-09	1.29762e-07
ALPI	2.48428	0.0903367	4.87822	0.0185184	-5.7549	2.2461e-09	1.46655e-07
ETV5	1297.91	878.948	1716.87	0.511949	-0.965929	2.25353e-09	1.46673e-07
LGR6	140.819	44.26	237.379	0.186453	-2.42311	2.459e-09	1.59539e-07
AGT	1817.51	1215.85	2419.17	0.502591	-0.992544	2.63967e-09	1.70721e-07
NXPH4	500.622	300.779	700.466	0.429399	-1.21961	2.79206e-09	1.80009e-07
CPXM2	1179.36	783.062	1575.67	0.496972	-1.00876	3.02644e-09	1.94508e-07
GEFT	2446.24	1594.88	3297.61	0.483647	-1.04797	3.14276e-09	2.01353e-07
SLC7A2	969.501	639.831	1299.17	0.492492	-1.02183	3.20464e-09	2.04678e-07
SPINT2	791.221	506.362	1076.08	0.470562	-1.08754	3.68668e-09	2.34734e-07
OR7E156P	1.23125	0.0426415	2.41986	0.0176215	-5.82652	3.84086e-09	2.43793e-07
RARRES1	730.269	460.384	1000.15	0.460313	-1.11931	5.53484e-09	3.50232e-07
NTNG2	211.007	82.0303	339.984	0.241277	-2.05124	5.55571e-09	3.50472e-07
AACSL	23.2456	2.72257	43.7687	0.0622035	-4.00686	6.36336e-09	4.00189e-07
MT3	52.1634	11.8454	92.4814	0.128085	-2.96483	6.63851e-09	4.16216e-07
SHC4	94.7075	24.5255	164.89	0.148739	-2.74915	6.92117e-09	4.32615e-07
CHAD	119.296	33.441	205.15	0.163007	-2.61699	7.30912e-09	4.54393e-07
PROM1	324.346	179.406	469.285	0.382298	-1.38723	7.31391e-09	4.54393e-07
MAG	55.8525	12.2062	99.4989	0.122676	-3.02707	8.59739e-09	5.32519e-07
CACNA1S	83.2519	22.8577	143.646	0.159125	-2.65177	8.69889e-09	5.37183e-07
CLEC1B	2.97983	5.86781	0.0918567	63.8801	5.99729	8.88103e-09	5.46783e-07
IGDCC3	96.8713	25.793	167.95	0.153576	-2.70298	9.5158e-09	5.82512e-07
GAS5	1871.75	1283.72	2459.77	0.521886	-0.938193	9.51817e-09	5.82512e-07
ALOX15	64.1911	15.431	112.951	0.136616	-2.8718	9.89508e-09	6.03776e-07
CLDN3	40.2951	7.25074	73.3394	0.0988656	-3.33839	1.03369e-08	6.28864e-07
XPNPEP2	749.241	1027.92	470.561	2.18445	1.12727	1.09581e-08	6.64682e-07
HRC	201.593	78.9115	324.275	0.243348	-2.03891	1.18983e-08	7.19581e-07
GPC3	1996.13	1372.78	2619.48	0.524066	-0.932179	1.20845e-08	7.28696e-07
MSMB	14.6764	28.1616	1.19117	23.642	4.56328	1.21398e-08	7.29519e-07
MARCH9	1643.02	1091.58	2194.47	0.497421	-1.00746	1.21693e-08	7.29519e-07
SEMA6A	717.765	463.144	972.387	0.476296	-1.07007	1.25162e-08	7.48125e-07
CACNA1G	454.056	263.712	644.399	0.409237	-1.28899	1.32989e-08	7.92596e-07
RASL11B	527.094	325.19	728.998	0.446078	-1.16463	1.42134e-08	8.44644e-07
NKX2-3	23.0306	2.88269	43.1784	0.0667622	-3.90482	1.45185e-08	8.60283e-07
ACTN3	34.1845	5.6575	62.7114	0.0902147	-3.47049	1.53711e-08	9.08177e-07
RHOXF2B	5.14526	0.277346	10.0132	0.0276982	-5.17407	1.58142e-08	9.31674e-07
CTSE	53.2141	97.8103	8.61792	11.3496	3.50457	1.5987e-08	9.39154e-07
ZCCHC12	194.046	73.5076	314.584	0.233666	-2.09748	1.72189e-08	1.00863e-06
MYH3	293.007	434.477	151.537	2.86714	1.51961	1.74525e-08	1.01941e-06
SIX1	779.658	502.288	1057.03	0.475189	-1.07343	1.80138e-08	1.0492e-06
HPGD	411.156	218.68	603.633	0.362273	-1.46485	1.85269e-08	1.07603e-06
FXYD1	519.536	323.141	715.931	0.451358	-1.14766	1.97717e-08	1.14508e-06
FABP4	1571.93	1072.15	2071.7	0.517523	-0.950305	2.18581e-08	1.26235e-06
TSPY2	1.64081	0.0822626	3.19936	0.0257122	-5.2814	2.30489e-08	1.32738e-06
DUOXA2	115.736	194.508	36.9645	5.26202	2.39562	2.44793e-08	1.40581e-06
F2RL2	329.551	186.847	472.254	0.39565	-1.3377	2.48911e-08	1.42547e-06
KCNIP1	55.1744	12.8246	97.5242	0.131502	-2.92684	2.51572e-08	1.43669e-06
ICAM5	155.197	59.5627	250.831	0.237462	-2.07423	2.54357e-08	1.44856e-06
SHISA7	25.4155	3.41293	47.418	0.0719754	-3.79635	2.82858e-08	1.60641e-06
GPR144	7.34932	0.605643	14.093	0.0429748	-4.54037	2.96358e-08	1.67843e-06
COL9A2	445.519	264.279	626.759	0.421659	-1.24585	3.12567e-08	1.76536e-06
GABRA6	1.65718	3.26396	0.0503904	64.7735	6.01733	3.36475e-08	1.89517e-06
COL23A1	251.415	118.103	384.726	0.30698	-1.70378	3.51178e-08	1.97256e-06
AGPAT2	994.396	685.753	1303.04	0.526272	-0.926119	3.5985e-08	2.01575e-06
GPR37L1	16.3029	1.95788	30.6479	0.0638831	-3.96842	3.67559e-08	2.05332e-06
EGFL7	1651.55	1127.23	2175.87	0.518058	-0.948815	3.75606e-08	2.09257e-06
LDB3	450.154	267.808	632.5	0.423411	-1.23987	3.78833e-08	2.10483e-06
GFRA1	1734.64	1181.88	2287.4	0.516691	-0.952626	3.9605e-08	2.19455e-06
GAMT	604.254	396.663	811.844	0.488596	-1.03329	4.05135e-08	2.23883e-06
LHX3	9.8362	0.919182	18.7532	0.0490146	-4.35064	4.34581e-08	2.3951e-06
IRS4	139.357	231.107	47.6061	4.85457	2.27934	4.40197e-08	2.41566e-06
TUSC5	46.0517	10.171	81.9324	0.124139	-3.00997	4.40668e-08	2.41566e-06
CASQ1	253.568	119.665	387.47	0.308837	-1.69508	4.45479e-08	2.43552e-06
PRB2	109.326	184.648	34.0046	5.4301	2.44098	4.67703e-08	2.55022e-06
C12orf39	12.6254	1.29414	23.9567	0.05402	-4.21036	5.10016e-08	2.77357e-06
DPCR1	12.9705	24.8638	1.0772	23.0819	4.52869	5.45069e-08	2.95635e-06
CLIC5	338.095	194.597	481.593	0.404069	-1.30733	5.62732e-08	3.04028e-06
NAA11	5.39926	0.364817	10.4337	0.0349653	-4.83793	5.63853e-08	3.04028e-06
NFASC	780.608	513.602	1047.61	0.490259	-1.02838	5.64991e-08	3.04028e-06
TRIB2	1759.95	1206.65	2313.24	0.521626	-0.938913	5.81228e-08	3.11946e-06
BMP5	119.67	37.338	202.002	0.18484	-2.43565	5.94909e-08	3.18455e-06
PLCH2	182.837	70.724	294.949	0.239784	-2.06019	5.99125e-08	3.1913e-06
AATK	220.992	99.4391	342.545	0.290295	-1.78441	5.99283e-08	3.1913e-06
GJB6	59.9071	16.1416	103.672	0.155698	-2.68317	6.04689e-08	3.21174e-06
OR6C3	0.561599	0.0151381	1.10806	0.0136618	-6.19371	6.15069e-08	3.25844e-06
GSTM5	247.272	118.06	376.484	0.313585	-1.67307	6.47869e-08	3.42336e-06
ACPP	59.146	15.6587	102.633	0.15257	-2.71246	6.67064e-08	3.51572e-06
FZD10	134.513	46.9878	222.038	0.211621	-2.24045	6.78752e-08	3.56815e-06
SNHG8	669.604	440.977	898.23	0.49094	-1.02638	7.04271e-08	3.69283e-06
ADAMTS5	2258.86	3059.38	1458.35	2.09784	1.0689	7.28993e-08	3.8039e-06
FOXF2	320.82	184.541	457.1	0.403722	-1.30857	7.29163e-08	3.8039e-06
NEFM	644.033	422.194	865.872	0.487593	-1.03625	7.60802e-08	3.95888e-06
TSPAN7	541.951	341.916	741.986	0.460811	-1.11775	7.71593e-08	4.00486e-06
DHH	51.1206	12.2633	89.9779	0.136292	-2.87523	7.87394e-08	4.07655e-06
NDN	1481.19	1051.12	1911.26	0.549963	-0.862593	8.28973e-08	4.28101e-06
ADAD1	0.710078	0.0259633	1.39419	0.0186224	-5.74681	9.69152e-08	4.99235e-06
SERPINI2	61.2416	108.986	13.4969	8.07492	3.01345	9.79244e-08	5.03169e-06
HMCN1	1099.97	1480.47	719.461	2.05775	1.04107	9.85563e-08	5.0515e-06
FXYD3	87.3105	26.9962	147.625	0.182871	-2.4511	9.97092e-08	5.09785e-06
EGFL8	296.35	159.295	433.405	0.367543	-1.44401	1.02047e-07	5.20442e-06
EFNB3	303.058	162.999	443.118	0.367844	-1.44283	1.02792e-07	5.2294e-06
ISYNA1	1812.47	1268.45	2356.49	0.538278	-0.893577	1.05143e-07	5.33575e-06
NME3	994.774	696.549	1293	0.538708	-0.892424	1.10138e-07	5.57544e-06
KRT19	264.58	389.354	139.806	2.78496	1.47766	1.10473e-07	5.5786e-06
DUOX2	478.725	675.618	281.832	2.39724	1.26137	1.15656e-07	5.81287e-06
SI	1.1397	0.0638095	2.21559	0.0288002	-5.11778	1.15817e-07	5.81287e-06
MME	2248.58	3033.16	1463.99	2.07184	1.05091	1.16337e-07	5.81287e-06
TLE2	1349.25	964.45	1734.05	0.556185	-0.846364	1.16385e-07	5.81287e-06
WFDC1	723.957	481.107	966.807	0.497624	-1.00687	1.1653e-07	5.81287e-06
FEZF2	10.2285	1.08235	19.3746	0.0558644	-4.16193	1.1798e-07	5.87095e-06
HRNBP3	211.203	93.0464	329.36	0.282507	-1.82364	1.20299e-07	5.97183e-06
METTL7A	2262.45	1570.6	2954.31	0.53163	-0.911505	1.2118e-07	6.00104e-06
GNAT3	4.72599	0.336767	9.11521	0.0369456	-4.75845	1.21802e-07	6.01732e-06
PRKAR2B	544.475	347.655	741.295	0.468983	-1.09239	1.22711e-07	6.04766e-06
NPB	32.1187	6.64265	57.5947	0.115334	-3.11611	1.23153e-07	6.05489e-06
ADAM12	3198.1	4356.29	2039.91	2.13553	1.0946	1.25349e-07	6.14702e-06
DDN	112.952	35.1855	190.719	0.184489	-2.43839	1.25627e-07	6.14702e-06
SEPT6	1306.09	924.003	1688.17	0.547339	-0.869492	1.27176e-07	6.20799e-06
GBP1	3176.98	4326.17	2027.79	2.13343	1.09318	1.29265e-07	6.29498e-06
KLHL1	1.72864	0.112778	3.34451	0.0337202	-4.89024	1.30145e-07	6.32281e-06
EVPL	76.4917	23.6785	129.305	0.183122	-2.44912	1.33007e-07	6.44661e-06
HBQ1	6.2886	0.593647	11.9836	0.0495385	-4.33531	1.4048e-07	6.79274e-06
RPL9	901.983	614.097	1189.87	0.516105	-0.954262	1.44396e-07	6.96566e-06
C4BPA	47.2869	11.5419	83.0319	0.139006	-2.84678	1.44905e-07	6.97382e-06
SERPINB11	2.80422	5.45929	0.149143	36.6044	5.19394	1.57048e-07	7.5405e-06
OLFM1	976.308	682.855	1269.76	0.537783	-0.894903	1.584e-07	7.58767e-06
GUCA1C	0.754801	0.0319687	1.47763	0.0216351	-5.53048	1.61299e-07	7.70849e-06
MDFI	1026.45	719.657	1333.23	0.539783	-0.889549	1.661e-07	7.91951e-06
FOXR2	1.18833	0.0743565	2.30231	0.0322965	-4.95248	1.66868e-07	7.93765e-06
EMILIN3	675.918	448.003	903.833	0.49567	-1.01255	1.82642e-07	8.66789e-06
ALPK2	276.283	400.884	151.683	2.64292	1.40213	1.88606e-07	8.93023e-06
SGCA	691.401	466.262	916.54	0.50872	-0.975057	1.89652e-07	8.9591e-06
KIAA0802	728.057	977.981	478.133	2.04542	1.03239	1.91304e-07	9.01636e-06
FAIM2	636.15	875.78	396.519	2.20867	1.14318	1.9269e-07	9.06083e-06
CACNA1H	1035.24	726.234	1344.24	0.540257	-0.888283	1.9357e-07	9.08142e-06
HRH3	5.34744	0.465512	10.2294	0.0455075	-4.45775	2.083e-07	9.75014e-06
TLE1	1300.17	933.542	1666.79	0.560083	-0.836288	2.18423e-07	1.02007e-05
FGL1	18.9357	2.91521	34.9562	0.083396	-3.58388	2.1901e-07	1.02049e-05
PCDH10	587.989	806.759	369.22	2.18504	1.12766	2.25493e-07	1.04831e-05
GSX1	0.43755	0.0164313	0.858668	0.0191358	-5.70758	2.30388e-07	1.06865e-05
NAB2	1376.55	996.324	1756.77	0.567134	-0.818238	2.52035e-07	1.16642e-05
APOBEC2	53.9293	14.2594	93.5993	0.152345	-2.71459	2.6313e-07	1.21502e-05
ANGPT1	326.412	195.381	457.443	0.427116	-1.2273	2.76748e-07	1.27503e-05
IL17RD	1176.77	824.117	1529.43	0.538839	-0.892072	2.81811e-07	1.29544e-05
AGAP2	471.313	305.534	637.092	0.479576	-1.06017	3.03414e-07	1.39163e-05
SLC45A2	23.7553	43.9638	3.54676	12.3955	3.63174	3.08951e-07	1.41387e-05
MAL	97.0832	30.7132	163.453	0.187902	-2.41195	3.16228e-07	1.44394e-05
NEUROD4	2.84165	0.230518	5.45278	0.0422752	-4.56404	3.18243e-07	1.44992e-05
CALY	12.3735	1.56266	23.1843	0.0674017	-3.89107	3.19316e-07	1.45158e-05
RLBP1	3.96746	0.337584	7.59733	0.0444345	-4.49217	3.43051e-07	1.55603e-05
BAIAP3	103.145	33.3847	172.905	0.193081	-2.37272	3.5377e-07	1.6011e-05
TPH2	7.72435	0.917282	14.5314	0.0631241	-3.98567	3.66286e-07	1.65351e-05
LOX	2462.81	3290.4	1635.22	2.01221	1.00878	3.66962e-07	1.65351e-05
DLX2	44.6639	11.1268	78.2009	0.142285	-2.81314	3.82649e-07	1.72041e-05
BTBD11	245.357	123.728	366.986	0.337147	-1.56855	3.87145e-07	1.73469e-05
PRLHR	24.1044	4.11167	44.0971	0.0932413	-3.42289	3.87518e-07	1.73469e-05
PDE5A	1152.23	816.523	1487.94	0.548761	-0.865751	3.99905e-07	1.78624e-05
GPD1	144.186	58.4169	229.956	0.254035	-1.9769	4.12903e-07	1.84029e-05
PFKM	1630.05	1140.26	2119.83	0.537905	-0.894577	4.14247e-07	1.84228e-05
FAM38B	626.306	845.003	407.609	2.07307	1.05177	4.19126e-07	1.85994e-05
CYP19A1	164.456	261.152	67.76	3.85408	1.94639	4.25139e-07	1.88255e-05
MASP1	526.843	343.756	709.93	0.484212	-1.04629	4.27237e-07	1.88776e-05
CRYM	158.902	68.3276	249.477	0.273883	-1.86837	4.35765e-07	1.9213e-05
LCE1C	2.69762	5.22586	0.169386	30.8518	4.94728	4.42613e-07	1.94731e-05
HLF	307.286	179.328	435.243	0.412019	-1.27922	4.59331e-07	2.01653e-05
PDZD4	521.98	342.127	701.833	0.487477	-1.03659	4.60492e-07	2.01731e-05
DSCAML1	47.7004	12.6901	82.7107	0.153427	-2.70438	5.54616e-07	2.42446e-05
ABAT	320.135	192.838	447.432	0.430988	-1.21428	5.56354e-07	2.42689e-05
CHIT1	41.1777	73.754	8.60133	8.57472	3.10009	5.67672e-07	2.471e-05
PODXL2	443.274	280.346	606.202	0.462462	-1.11259	6.15711e-07	2.67443e-05
APOC2	147.713	64.2634	231.163	0.278	-1.84684	6.22177e-07	2.6968e-05
FLRT3	258.94	133.924	383.956	0.348801	-1.51953	6.4043e-07	2.77006e-05
SPINK1	59.173	104.267	14.0791	7.40578	2.88865	6.69002e-07	2.88755e-05
DKFZp686A1627	2.65506	0.23831	5.07182	0.0469871	-4.41159	6.91816e-07	2.97975e-05
LOC100128675	2.99165	0.269803	5.71349	0.0472222	-4.40439	7.05895e-07	3.03402e-05
PLA2G2D	235.975	354.934	117.017	3.03319	1.60084	7.24176e-07	3.10183e-05
CRHR1	45.7965	12.2415	79.3515	0.154269	-2.69648	7.24698e-07	3.10183e-05
NPPB	40.2832	10.336	70.2305	0.147173	-2.76442	7.45065e-07	3.18236e-05
BCAN	117.542	42.2231	192.861	0.218931	-2.19145	7.80454e-07	3.32658e-05
FOXF1	606.695	412.923	800.467	0.515853	-0.954969	7.9579e-07	3.38491e-05
UNC13A	86.7085	30.0116	143.405	0.209278	-2.25651	7.97624e-07	3.38494e-05
HFE2	37.8186	9.13765	66.4995	0.137409	-2.86345	7.99098e-07	3.38494e-05
SMYD1	151.816	66.3938	237.239	0.27986	-1.83722	8.19336e-07	3.46351e-05
NDUFA4L2	1787.15	1286.02	2288.27	0.562006	-0.831343	8.29708e-07	3.50014e-05
FLJ42875	39.3339	10.1549	68.5128	0.148219	-2.7542	8.36449e-07	3.52133e-05
CLEC2A	4.47487	8.68433	0.265417	32.7195	5.03208	8.4622e-07	3.55516e-05
SELM	4090.26	2912.47	5268.04	0.552857	-0.855022	8.48514e-07	3.55751e-05
NYNRIN	1153.01	818.853	1487.16	0.550615	-0.860885	8.90091e-07	3.72421e-05
ANLN	1925.99	2553.75	1298.23	1.9671	0.976067	8.92561e-07	3.72694e-05
PSD	515.91	343.034	688.785	0.498028	-1.0057	8.99779e-07	3.74944e-05
C10orf116	879.398	616.068	1142.73	0.53912	-0.891321	9.10712e-07	3.78731e-05
KRT35	1.47846	2.88957	0.067351	42.9032	5.42301	9.15751e-07	3.80055e-05
CST6	18.4481	3.20805	33.6881	0.0952277	-3.39247	9.44249e-07	3.91091e-05
MEG3	1559.06	1128.23	1989.89	0.566982	-0.818625	9.59037e-07	3.96415e-05
C20orf166	14.1386	2.12271	26.1545	0.0811606	-3.62308	9.73384e-07	4.01536e-05
PGAM2	164.093	72.5099	255.676	0.283601	-1.81807	9.77018e-07	4.02226e-05
TSPAN8	155.938	247.786	64.0897	3.86623	1.95093	9.8471e-07	4.0458e-05
CX3CR1	175.678	76.2785	275.077	0.277299	-1.85049	9.9231e-07	4.06887e-05
ASB10	8.34389	1.17532	15.5125	0.0757661	-3.7223	1.0071e-06	4.12129e-05
COX6A2	64.0526	20.4261	107.679	0.189695	-2.39825	1.0197e-06	4.16451e-05
STAC3	350.599	210.62	490.579	0.429329	-1.21985	1.04113e-06	4.24361e-05
IL8	392.899	544.182	241.617	2.25225	1.17137	1.06856e-06	4.34676e-05
MEIS1	967.221	692.883	1241.56	0.558075	-0.841469	1.1009e-06	4.46921e-05
MUC17	2.30215	0.223168	4.38113	0.0509384	-4.2951	1.10302e-06	4.46921e-05
GRIN1	17.2117	3.00002	31.4234	0.0954708	-3.3888	1.14802e-06	4.64233e-05
UNCX	1.76582	0.172299	3.35935	0.0512895	-4.28519	1.22641e-06	4.94956e-05
POU3F1	48.4094	13.6963	83.1224	0.164773	-2.60145	1.25256e-06	5.04518e-05
DLX1	148.335	64.1994	232.471	0.276161	-1.85642	1.25941e-06	5.06282e-05
PAGE4	29.8065	6.66666	52.9464	0.125913	-2.9895	1.26841e-06	5.08904e-05
GRIN2C	104.823	36.8355	172.811	0.213155	-2.23003	1.32292e-06	5.29737e-05
PRAC	3.13957	0.321744	5.9574	0.0540075	-4.2107	1.33495e-06	5.33512e-05
LOC150185	0.900466	0.0823082	1.71862	0.0478919	-4.38407	1.38025e-06	5.50544e-05
PLIN4	1224.99	891.985	1557.99	0.572522	-0.804596	1.3938e-06	5.54868e-05
SMOC2	2109.41	1530.47	2688.35	0.569297	-0.812748	1.44101e-06	5.7255e-05
ADRA2C	274.883	151.02	398.745	0.378739	-1.40072	1.44965e-06	5.74867e-05
OR6C74	0.395881	0.0193306	0.772431	0.0250257	-5.32045	1.53359e-06	6.06982e-05
BLOC1S1	2013	1485.87	2540.14	0.584956	-0.773601	1.55806e-06	6.15478e-05
TRIM54	54.5805	16.476	92.685	0.177763	-2.49197	1.57442e-06	6.20747e-05
TMEM30B	534.366	355.821	712.911	0.49911	-1.00257	1.59481e-06	6.27579e-05
GABRA4	15.7068	28.9595	2.4541	11.8005	3.56077	1.60321e-06	6.29674e-05
COL4A5	1152.25	823.571	1480.93	0.556118	-0.846538	1.64068e-06	6.43158e-05
NEU4	23.8824	4.7329	43.0318	0.109986	-3.18461	1.64619e-06	6.44087e-05
EBF3	835.316	595.377	1075.26	0.553707	-0.852805	1.69262e-06	6.60991e-05
MYEOV2	1010.32	734.391	1286.25	0.570958	-0.808545	1.6995e-06	6.6185e-05
IL22	2.83282	0.289812	5.37583	0.0539102	-4.2133	1.70127e-06	6.6185e-05
GCGR	15.6981	2.67957	28.7166	0.093311	-3.42181	1.71823e-06	6.67183e-05
FOS	4404.6	3118.64	5690.55	0.54804	-0.867648	1.72326e-06	6.67868e-05
LRRC17	1574.59	2053.36	1095.82	1.87381	0.905976	1.73732e-06	6.71002e-05
S100P	39.4598	69.8825	9.0372	7.73276	2.95098	1.73789e-06	6.71002e-05
BNIPL	34.8482	8.51476	61.1816	0.139172	-2.84506	1.74138e-06	6.71087e-05
FBXO40	51.0203	15.1792	86.8615	0.174752	-2.51662	1.77581e-06	6.8307e-05
FAM197Y2	4.84767	9.31994	0.375406	24.8263	4.6338	1.83087e-06	7.0293e-05
MEST	3751.73	2655	4848.47	0.547595	-0.868819	1.88336e-06	7.21731e-05
GPR128	6.51107	12.3154	0.706745	17.4255	4.12313	1.9003e-06	7.26864e-05
ANXA10	16.5695	30.4832	2.65581	11.4779	3.52079	1.95622e-06	7.4686e-05
ZIC5	38.8107	10.3039	67.3175	0.153064	-2.70779	1.96519e-06	7.48892e-05
CCDC63	5.58503	10.6252	0.544904	19.4991	4.28534	1.97654e-06	7.51817e-05
S100G	0.299118	0.0115259	0.58671	0.0196449	-5.6697	1.98164e-06	7.52362e-05
C7orf16	24.6215	44.8908	4.35214	10.3147	3.36662	2.02476e-06	7.67311e-05
SFTPA1	1.09815	2.13401	0.0622952	34.2564	5.0983	2.13877e-06	8.09024e-05
GNG2	1449.43	1079.04	1819.82	0.592938	-0.754046	2.23183e-06	8.42672e-05
SMARCD3	897.483	638.416	1156.55	0.552	-0.857259	2.23791e-06	8.43413e-05
DUSP6	1872.58	1381.54	2363.61	0.584506	-0.774709	2.26972e-06	8.53832e-05
KIRREL	636.191	844.577	427.804	1.97422	0.981279	2.30611e-06	8.65933e-05
WISP1	781.283	1023.89	538.678	1.90074	0.926563	2.31957e-06	8.69393e-05
NPDC1	1527.28	1119.38	1935.19	0.578432	-0.789781	2.32402e-06	8.69473e-05
S100A2	230.378	343.176	117.58	2.91866	1.5453	2.36945e-06	8.83521e-05
DHRS3	2037.58	1505.36	2569.8	0.58579	-0.771544	2.37019e-06	8.83521e-05
TSPY1	1.07167	0.111419	2.03192	0.0548345	-4.18877	2.40045e-06	8.93175e-05
MAFA	8.646	1.36088	15.9311	0.0854227	-3.54924	2.44014e-06	9.06298e-05
GPRC5C	501.606	343.874	659.339	0.521543	-0.939141	2.5416e-06	9.42251e-05
TRPM1	28.1502	50.3709	5.92954	8.49491	3.0866	2.54613e-06	9.42251e-05
RERGL	98.4476	35.2644	161.631	0.218179	-2.19642	2.58758e-06	9.55868e-05
PDE1B	446.178	292.527	599.829	0.487683	-1.03598	2.63601e-06	9.71122e-05
NKAIN4	95.399	34.4522	156.346	0.220359	-2.18207	2.63835e-06	9.71122e-05
LYPD2	4.84687	0.556071	9.13766	0.0608549	-4.03848	2.6797e-06	9.84574e-05
VWDE	25.2656	5.28324	45.2479	0.116762	-3.09835	2.79139e-06	0.000102378
VSTM2B	13.0682	2.17043	23.9659	0.0905631	-3.46493	2.8261e-06	0.000103465
FMR1NB	9.67633	1.4976	17.8551	0.0838753	-3.57561	2.84661e-06	0.000104031
MAPK8IP3	1470.3	1091.98	1848.63	0.590693	-0.759519	2.89896e-06	0.000105755
BARX2	64.7904	21.8702	107.711	0.203046	-2.30012	2.90915e-06	0.000105938
HMGCLL1	40.074	11.2651	68.8829	0.163539	-2.61229	2.95123e-06	0.00010728
LIN28B	16.312	2.93904	29.6849	0.0990077	-3.33632	2.96674e-06	0.000107653
SOX3	35.5523	9.27451	61.8301	0.15	-2.73697	3.02749e-06	0.000109664
PTGS2	309.109	443.775	174.444	2.54395	1.34707	3.10258e-06	0.000112185
GSTA1	66.5191	112.832	20.2065	5.58392	2.48128	3.10857e-06	0.000112204
LOC399959	1082.63	786.801	1378.46	0.570783	-0.808986	3.14137e-06	0.000113189
PNMA5	10.701	1.65231	19.7496	0.0836631	-3.57927	3.17404e-06	0.000114165
ITLN1	44.7193	78.6961	10.7426	7.32562	2.87295	3.25252e-06	0.000116783
SERPINA5	163.364	75.8146	250.913	0.302155	-1.72664	3.31142e-06	0.00011869
RTKN	508.06	348.821	667.3	0.522735	-0.935847	3.35922e-06	0.000120193
ABCB5	405.288	553.629	256.947	2.15464	1.10745	3.38171e-06	0.000120723
ADAMTS8	274.429	154.209	394.649	0.39075	-1.35568	3.38582e-06	0.000120723
LCE3D	5.11772	9.80461	0.43084	22.7569	4.50823	3.41776e-06	0.000121651
CHCHD10	659.731	467.735	851.727	0.549161	-0.864699	3.43628e-06	0.000122098
SOX2OT	16.3546	3.1386	29.5706	0.106139	-3.23597	3.47154e-06	0.000123138
SCN4B	638.171	448.252	828.09	0.541308	-0.885478	3.5238e-06	0.000124775
SSPO	45.1357	13.4782	76.7932	0.175513	-2.51035	3.71669e-06	0.000131379
HAMP	55.7809	18.5645	92.9973	0.199624	-2.32464	3.80805e-06	0.000134376
CDC42EP5	334.921	210.99	458.852	0.459822	-1.12085	3.84824e-06	0.000135561
SLC7A10	44.1048	13.0874	75.1222	0.174215	-2.52106	4.10561e-06	0.00014438
OR10G7	0.281714	0.563429	0	65535	65535	4.3036e-06	0.000151083
SST	33.8814	9.07242	58.6903	0.154581	-2.69356	4.41695e-06	0.000154797
SDC1	2507.78	3272.85	1742.72	1.87801	0.909207	4.55983e-06	0.000159532
PTPRN2	368.429	221.215	515.643	0.429007	-1.22093	4.58562e-06	0.000160161
FKBP2	1458.71	1101.08	1816.34	0.606209	-0.722112	4.62698e-06	0.00016133
VGLL2	213.893	111.558	316.227	0.352779	-1.50316	4.63592e-06	0.000161368
RPS4Y1	2921.16	2144.14	3698.18	0.579782	-0.786418	4.86629e-06	0.000169099
ATP10B	14.2283	2.58424	25.8723	0.0998844	-3.3236	4.95112e-06	0.000171756
SYT13	49.4122	15.3958	83.4287	0.184538	-2.43801	4.97421e-06	0.000172266
GALNT9	102.332	38.7352	165.929	0.233445	-2.09885	5.05854e-06	0.000174891
KRT17	1623.91	1181.92	2065.91	0.572106	-0.805647	5.11525e-06	0.000176553
TSPAN31	3917.71	2871.48	4963.93	0.578469	-0.789689	5.14663e-06	0.000177244
CA10	39.5706	11.3367	67.8044	0.167197	-2.58038	5.15255e-06	0.000177244
ALDH2	2141.78	1580.69	2702.87	0.584817	-0.773942	5.16225e-06	0.00017728
PRAMEF4	1.59606	0.182446	3.00968	0.0606196	-4.04407	5.22926e-06	0.000179282
ITGA11	2691.12	3503.98	1878.26	1.86554	0.899594	5.2754e-06	0.000180561
VWA1	1997.64	1499.91	2495.38	0.601074	-0.734386	5.40912e-06	0.00018483
OR6C2	0.237937	0.0153129	0.460561	0.0332484	-4.91057	5.42127e-06	0.000184937
TMEM132C	218.172	112.978	323.366	0.349381	-1.51713	5.59281e-06	0.000190471
CMTM5	27.5415	6.40362	48.6793	0.131547	-2.92635	5.78593e-06	0.000196722
OBSL1	1897.96	1419.56	2376.37	0.597364	-0.743319	5.82451e-06	0.000197706
HBE1	8.545	1.48736	15.6026	0.0953271	-3.39097	5.91674e-06	0.000200504
NFIA	1810.92	1348.46	2273.38	0.593153	-0.753523	5.9507e-06	0.000201322
FXYD6	2202.93	1627.07	2778.8	0.58553	-0.772185	6.17203e-06	0.000208466
LYZ	3233.17	4242.77	2223.57	1.90809	0.93213	6.18325e-06	0.000208502
FAM75A2	3.58224	0.461081	6.7034	0.0687832	-3.8618	6.25723e-06	0.00021065
SCUBE1	269.942	153.347	386.536	0.396721	-1.3338	6.33141e-06	0.000212798
NENF	1985.87	1501.28	2470.45	0.607693	-0.718584	6.41228e-06	0.000215163
NACA2	695.834	498.262	893.407	0.55771	-0.842412	6.51758e-06	0.000218339
ALDH1A3	3507.37	2537.4	4477.34	0.56672	-0.819291	6.6238e-06	0.000221535
CSRP3	170.178	81.2735	259.083	0.313696	-1.67256	6.70663e-06	0.000223804
MYL6B	1309.06	993.08	1625.03	0.611114	-0.710485	6.71348e-06	0.000223804
LOC100190940	1.94783	0.246171	3.64949	0.0674537	-3.88996	7.02826e-06	0.000233918
NRXN2	687.736	494.181	881.291	0.560747	-0.834579	7.17024e-06	0.000238257
OR6C68	0.171621	0.00371497	0.339528	0.0109416	-6.51404	7.38541e-06	0.000245009
KLF4	1535.64	1975.16	1096.12	1.80196	0.849565	7.42808e-06	0.000246027
AADAC	15.9266	28.8216	3.03163	9.50696	3.24898	7.56809e-06	0.00025026
RPL24	7265.88	5371.78	9159.98	0.58644	-0.769946	7.7498e-06	0.000255856
PRAMEF5	0.316941	0.0237599	0.610123	0.0389427	-4.6825	7.79639e-06	0.00025698
CT45A4	0.416187	0.0344857	0.797887	0.0432213	-4.53211	7.91037e-06	0.000260318
SUCNR1	20.9629	37.899	4.02682	9.41165	3.23445	7.98642e-06	0.0002624
PSG8	4.57747	8.73442	0.420523	20.7704	4.37646	8.07935e-06	0.000265028
STATH	1.67448	3.20044	0.148523	21.5485	4.42951	8.19211e-06	0.000268298
PRELP	2760.74	2031.78	3489.69	0.582224	-0.780353	8.46801e-06	0.000276892
HSPB7	1464.81	1109.14	1820.49	0.609254	-0.714883	8.66177e-06	0.000282776
VAMP8	1192.4	905.922	1478.89	0.61257	-0.707052	8.69396e-06	0.000283376
DSEL	955.894	1238.97	672.82	1.84146	0.880846	8.71739e-06	0.000283689
SOD3	3156.89	2313.75	4000.02	0.578434	-0.789775	8.88331e-06	0.00028847
LOC360030	1.04982	2.02371	0.0759269	26.6534	4.73625	8.89246e-06	0.00028847
LRRC4B	321.572	208.472	434.673	0.479607	-1.06007	8.95131e-06	0.000289921
MYL7	13.5868	2.61535	24.5583	0.106496	-3.23113	9.03155e-06	0.000292058
IL34	331.972	214.205	449.74	0.476286	-1.0701	9.06321e-06	0.00029262
PLUNC	0.370274	0.0279286	0.71262	0.0391914	-4.67332	9.36638e-06	0.000301933
CLEC11A	822.081	601.924	1042.24	0.57753	-0.792032	9.39316e-06	0.000302321
B3GNT6	1.64497	3.14573	0.144202	21.8147	4.44723	9.57379e-06	0.000307469
AGTR2	54.5448	18.7201	90.3694	0.207151	-2.27125	9.5831e-06	0.000307469
C7orf59	1949.34	1493.46	2405.23	0.620921	-0.687519	9.71558e-06	0.000311233
FAM101A	315.718	203.912	427.524	0.47696	-1.06806	9.93458e-06	0.000317752
MMP15	732.447	522.833	942.061	0.554989	-0.849469	9.95401e-06	0.000317877
NR2F2	2973.24	2194.52	3751.96	0.584899	-0.77374	1.00434e-05	0.000320232
PIWIL3	9.86965	1.79848	17.9408	0.100245	-3.3184	1.00878e-05	0.000321149
RARRES2	2976.11	2210.44	3741.79	0.590742	-0.759399	1.02599e-05	0.000326122
OLFM3	23.2546	5.57725	40.9319	0.136257	-2.8756	1.04349e-05	0.000331171
CDH6	281.538	390.102	172.974	2.25527	1.1733	1.05029e-05	0.000332813
CSF3	27.476	48.7076	6.2443	7.80033	2.96354	1.05782e-05	0.000334681
SLC5A8	6.68431	1.10226	12.2664	0.0898606	-3.47617	1.06124e-05	0.000335248
NOXO1	25.9281	6.45569	45.4006	0.142194	-2.81407	1.07822e-05	0.000340087
CR2	64.1474	107.923	20.3721	5.29758	2.40533	1.09526e-05	0.000344932
ACTC1	1924.45	2482.56	1366.34	1.81694	0.861508	1.12049e-05	0.000352335
SERPINA4	3.05582	5.76833	0.343313	16.8019	4.07055	1.13701e-05	0.000356984
CDH3	1119.65	828.278	1411.03	0.587004	-0.768557	1.14195e-05	0.000357986
OR4F5	0.469569	0.921998	0.0171394	53.794	5.74937	1.16381e-05	0.000364281
EMID1	686.513	497.696	875.331	0.568581	-0.814562	1.16799e-05	0.000365033
CWH43	2.53	4.77942	0.280585	17.0338	4.09033	1.18139e-05	0.000368657
C2CD4C	130.407	58.3364	202.477	0.288113	-1.79529	1.18946e-05	0.000370614
KRT33B	5.28832	9.99374	0.582911	17.1445	4.09968	1.21488e-05	0.000377959
ABRA	34.4143	10.0049	58.8238	0.170083	-2.55569	1.23417e-05	0.000383377
FOXM1	1668.07	2126.33	1209.82	1.75756	0.813573	1.26059e-05	0.000390994
REN	99.9936	39.3398	160.647	0.244883	-2.02983	1.26424e-05	0.000391534
CCDC68	31.8555	9.11347	54.5976	0.166921	-2.58276	1.26954e-05	0.000392581
BCHE	891.309	653.452	1129.17	0.578704	-0.789103	1.28876e-05	0.000397923
PRB3	1.17325	2.25227	0.094225	23.9031	4.57912	1.34006e-05	0.000413141
H2AFJ	1784.62	1357.61	2211.64	0.613848	-0.704047	1.41556e-05	0.000435764
KCNF1	35.9364	10.7203	61.1525	0.175305	-2.51206	1.42172e-05	0.000437002
CADM1	1253.76	944.954	1562.58	0.604741	-0.72561	1.4406e-05	0.000442144
CT45A1	5.71408	0.880512	10.5477	0.0834795	-3.58243	1.4521e-05	0.000445007
ADAMTS2	1621.32	2066.75	1175.88	1.75761	0.813617	1.47872e-05	0.00045249
C2orf40	169.354	83.5262	255.182	0.32732	-1.61123	1.49626e-05	0.000457172
CLVS1	42.0541	14.0682	70.0399	0.20086	-2.31574	1.50825e-05	0.000460151
IBSP	546.125	388.963	703.287	0.553065	-0.854479	1.55024e-05	0.00047226
GATM	619.608	448.075	791.141	0.566366	-0.820194	1.56852e-05	0.000477119
CT47B1	6.41197	1.05869	11.7652	0.089985	-3.47417	1.57594e-05	0.000478666
LOC440905	31.0551	8.55108	53.5591	0.159657	-2.64695	1.59209e-05	0.000482857
GABBR1	715.222	518.576	911.868	0.568696	-0.81427	1.59739e-05	0.000483746
FAP	1714.94	2188.62	1241.26	1.76323	0.818217	1.62253e-05	0.000490635
PLAGL1	1842.88	2340.75	1345	1.74033	0.799363	1.63272e-05	0.000492989
OR10P1	0.325215	0.0243279	0.626102	0.0388561	-4.68571	1.65538e-05	0.000499098
CLUL1	22.3698	5.58754	39.1521	0.142714	-2.8088	1.65955e-05	0.000499619
C2orf82	16.5582	3.80814	29.3083	0.129934	-2.94415	1.68173e-05	0.000505556
CCND1	5324.65	3928.35	6720.94	0.584495	-0.774738	1.72763e-05	0.000518592
YBX2	55.0197	19.8935	90.1458	0.220681	-2.17997	1.73948e-05	0.000521387
CSN1S1	22.6744	5.60508	39.7437	0.141031	-2.82592	1.75386e-05	0.000524928
SORL1	516.723	363.473	669.973	0.542519	-0.882253	1.75947e-05	0.00052584
B4GALNT4	356.962	227.128	486.796	0.466578	-1.09981	1.77252e-05	0.000528971
PRIMA1	300.54	191.986	409.094	0.469296	-1.09143	1.786e-05	0.000532217
DLGAP2	118.521	49.9813	187.06	0.267195	-1.90404	1.79516e-05	0.000534172
ADIG	0.234959	0.0212177	0.4487	0.047287	-4.40241	1.80332e-05	0.000535822
RPS2	8859.73	6697.19	11022.3	0.607605	-0.718795	1.837e-05	0.00054504
CA14	45.7505	15.658	75.8431	0.206453	-2.27612	1.85299e-05	0.000548987
TPSD1	77.9314	32.3865	123.476	0.262289	-1.93077	1.88944e-05	0.00055898
MT4	0.200041	0.400082	0	65535	65535	1.90937e-05	0.000564062
NCRNA00219	502.787	357.677	647.897	0.552058	-0.857109	1.92151e-05	0.000566833
DIRAS3	330.41	217.688	443.131	0.491249	-1.02547	1.96624e-05	0.000579193
DSG2	583.925	766.208	401.642	1.90769	0.931825	2.00846e-05	0.000590781
NCRNA00157	0.354137	0.695835	0.0124394	55.9379	5.80575	2.02128e-05	0.000593701
DBX1	0.838328	0.11335	1.56331	0.0725068	-3.78574	2.0635e-05	0.00060433
SLPI	387.692	242.444	532.94	0.454918	-1.13632	2.06517e-05	0.00060433
COMMD6	1799.64	1375.68	2223.6	0.618673	-0.69275	2.06631e-05	0.00060433
ELFN2	69.2709	27.3761	111.166	0.246264	-2.02172	2.07956e-05	0.000607337
ENO3	272.726	162.067	383.385	0.422727	-1.2422	2.16126e-05	0.000630301
ITM2A	1999.45	1528.96	2469.94	0.619028	-0.691923	2.17517e-05	0.000633458
PTPRQ	117.332	182.17	52.494	3.47031	1.79506	2.19862e-05	0.000639377
HIF3A	468.353	327.073	609.633	0.536508	-0.898329	2.2081e-05	0.000640699
RGS6	52.1482	18.4397	85.8567	0.214773	-2.21911	2.20941e-05	0.000640699
LOC148145	6.27089	11.5839	0.957893	12.0931	3.59611	2.23869e-05	0.000648272
GPC4	1784.18	1346.32	2222.03	0.605896	-0.722857	2.26222e-05	0.000654161
TFRC	1979.54	2538	1421.09	1.78596	0.836697	2.26853e-05	0.000655061
XIRP1	153.786	77.7026	229.87	0.338029	-1.56478	2.27469e-05	0.000655917
IRF1	1505.52	1919.89	1091.14	1.75952	0.815185	2.30318e-05	0.000663198
KRTAP26-1	0.145669	0.00965034	0.281688	0.0342589	-4.86738	2.33294e-05	0.000670825
TMEM190	5.19809	0.840294	9.55589	0.0879347	-3.50742	2.3523e-05	0.000675445
FMO2	184.329	92.773	275.885	0.336274	-1.57229	2.37082e-05	0.000679811
EPHA4	593.997	426.413	761.58	0.559906	-0.836744	2.38753e-05	0.000683648
SOX14	0.179926	0.0137156	0.346136	0.0396251	-4.65744	2.42568e-05	0.000693603
LOC648691	1.47087	0.216088	2.72564	0.0792798	-3.6569	2.45309e-05	0.000700462
SDK2	300.453	188.263	412.643	0.456236	-1.13215	2.47712e-05	0.00070634
CTSF	1857.64	1427.67	2287.61	0.624089	-0.680176	2.53095e-05	0.000720688
TCF19	1402.91	1769.69	1036.13	1.70797	0.772286	2.54023e-05	0.000722326
AG2	2726.52	2044.24	3408.8	0.599695	-0.737699	2.60665e-05	0.000739576
PPY	5.96039	11.0192	0.901585	12.222	3.61141	2.6081e-05	0.000739576
PDE9A	197.191	104.368	290.013	0.359874	-1.47444	2.63177e-05	0.000745255
FCAMR	7.20213	13.2539	1.15037	11.5214	3.52624	2.6573e-05	0.000751447
LST-3TM12	0.420876	0.819559	0.0221933	36.9282	5.20665	2.70953e-05	0.000765163
B3GALT2	42.2538	14.5717	69.936	0.208358	-2.26286	2.79307e-05	0.000787669
PSG4	25.3945	44.7051	6.0838	7.34823	2.8774	2.88798e-05	0.000813315
SLC25A23	1640.66	1231.26	2050.06	0.6006	-0.735524	2.91587e-05	0.000820045
PSG9	14.839	26.6067	3.0714	8.66272	3.11482	2.93401e-05	0.000824016
FAM176B	879.503	654.99	1104.02	0.59328	-0.753216	2.94966e-05	0.000827276
SNCG	304.599	201.865	407.333	0.495576	-1.01282	2.98555e-05	0.000836198
SAT2	1016.33	772.574	1260.08	0.613114	-0.705774	3.07451e-05	0.00085994
BRS3	7.32842	1.48037	13.1765	0.11235	-3.15393	3.07983e-05	0.000860255
CABC1	1096.76	827.684	1365.83	0.605994	-0.722625	3.08918e-05	0.000861693
SCGB2A1	0.86789	1.65948	0.0763019	21.7488	4.44287	3.11108e-05	0.000866622
CKMT2	308.014	203.405	412.623	0.492955	-1.02047	3.1639e-05	0.00088014
WNT4	114.412	50.0718	178.753	0.280117	-1.8359	3.17329e-05	0.000881555
SEZ6L2	1269.22	974.977	1563.47	0.623599	-0.68131	3.21388e-05	0.000891625
SLC2A4	169.237	86.2223	252.253	0.341809	-1.54874	3.21966e-05	0.000892019
OTX2	28.9355	7.99525	49.8758	0.160303	-2.64113	3.22417e-05	0.000892063
ACSF2	586.198	425.842	746.554	0.57041	-0.809928	3.27371e-05	0.000904549
FAM111B	404.401	538.323	270.478	1.99027	0.992962	3.3261e-05	0.000917787
LMOD3	74.0698	30.8888	117.251	0.263442	-1.92444	3.36047e-05	0.000926027
MELK	498.712	658.494	338.931	1.94285	0.958178	3.48442e-05	0.000958893
AXL	4960.35	6433.15	3487.55	1.8446	0.883311	3.51329e-05	0.000965544
RGS2	2413.3	1815.06	3011.54	0.602703	-0.730481	3.53756e-05	0.000970911
HCRTR2	8.2457	1.78302	14.7084	0.121225	-3.04424	3.58468e-05	0.000982528
PHPT1	2241.98	1704.46	2779.5	0.613226	-0.705508	3.62796e-05	0.000993063
PCDH20	229.165	133.9	324.43	0.412725	-1.27675	3.67533e-05	0.00100469
C16orf89	417.173	280.833	553.513	0.507365	-0.978905	3.71529e-05	0.00101426
SCXB	81.3699	34.9948	127.745	0.273943	-1.86805	3.7736e-05	0.00102881
CLDN9	34.3614	10.9272	57.7956	0.189067	-2.40303	3.91184e-05	0.00106508
REEP2	412.762	272.787	552.737	0.49352	-1.01882	3.97045e-05	0.0010796
FGFBP1	8.74444	15.903	1.58592	10.0276	3.3259	4.01838e-05	0.00109119
PTPRZ1	155.838	81.2415	230.435	0.352557	-1.50407	4.03357e-05	0.00109327
RPE65	209.208	304.462	113.955	2.67179	1.4178	4.03672e-05	0.00109327
OTOL1	1.1795	2.2387	0.120288	18.6111	4.21809	4.17102e-05	0.00112816
TOP3A	818.973	1041.72	596.231	1.74717	0.805017	4.24056e-05	0.00114545
C1QTNF3	1737.41	2182.92	1291.91	1.68968	0.756752	4.30345e-05	0.00116091
GBX2	16.0409	3.95037	28.1315	0.140425	-2.83213	4.32537e-05	0.00116529
ANO1	1167.1	891.904	1442.3	0.618392	-0.693407	4.33113e-05	0.00116531
C16orf92	0.866321	0.134354	1.59829	0.0840611	-3.57242	4.37243e-05	0.00117488
UBD	383.786	514.78	252.792	2.03638	1.02601	4.39908e-05	0.0011805
SELENBP1	1365.8	1064.33	1667.28	0.638365	-0.647547	4.44751e-05	0.00119193
COMP	2803.36	3589.55	2017.17	1.7795	0.831473	4.47328e-05	0.00119727
CNOT2	2508.64	1891.41	3125.86	0.605086	-0.724789	4.55901e-05	0.00121863
CPAMD8	265.952	159.751	372.154	0.429261	-1.22007	4.61672e-05	0.00123245
PFDN5	6019.66	4542.86	7496.46	0.606001	-0.722609	4.64232e-05	0.00123767
C10orf82	20.1862	5.5058	34.8667	0.15791	-2.66283	4.66724e-05	0.0012427
PDYN	3.32798	0.585063	6.07089	0.0963718	-3.37524	4.75166e-05	0.00126354
TGFA	142.055	72.7515	211.358	0.34421	-1.53864	4.76068e-05	0.00126429
PRSS33	1.47657	0.242244	2.71089	0.0893596	-3.48423	4.81209e-05	0.00127629
MT2A	7528.33	5752.66	9304	0.6183	-0.693621	4.85177e-05	0.00128515
PRAMEF8	4.65441	0.823854	8.48496	0.0970958	-3.36445	4.91026e-05	0.00129897
C10orf71	33.4551	10.7813	56.1288	0.192082	-2.38021	4.93318e-05	0.00130335
AIF1	1580.92	1198.63	1963.21	0.610547	-0.711825	4.94935e-05	0.00130594
CD5L	26.103	7.36413	44.8418	0.164225	-2.60626	4.9597e-05	0.00130699
CNPY2	1774.02	1366.04	2182	0.62605	-0.67565	4.98582e-05	0.00131219
C18orf1	704.493	522.959	886.027	0.59023	-0.760651	5.00715e-05	0.00131611
ISM1	357.015	233.644	480.387	0.486366	-1.03988	5.04473e-05	0.00132429
GCNT1	504.108	660.912	347.303	1.90299	0.928266	5.05404e-05	0.00132504
CCS	806.148	610.385	1001.91	0.60922	-0.714964	5.0969e-05	0.00133457
FOXB1	3.49469	0.633279	6.3561	0.0996332	-3.32723	5.11655e-05	0.001338
TDGF1	14.7103	3.56023	25.8603	0.137672	-2.8607	5.16392e-05	0.00134867
TOX3	50.6895	18.9893	82.3897	0.230482	-2.11727	5.26467e-05	0.00137324
DAZ2	1.04833	0.174935	1.92173	0.0910297	-3.45752	5.31718e-05	0.00138517
GSTM2	909.403	685.043	1133.76	0.604221	-0.726852	5.3493e-05	0.00139177
WISP3	16.7512	4.36451	29.1379	0.149788	-2.739	5.37607e-05	0.00139696
LETMD1	952.064	726.671	1177.46	0.617153	-0.6963	5.53216e-05	0.0014357
SCRN2	630.411	467.474	793.347	0.589243	-0.763064	5.57988e-05	0.00144455
SYNGR1	570.789	416.141	725.437	0.573642	-0.801777	5.58122e-05	0.00144455
SMPX	64.4779	26.4125	102.543	0.257574	-1.95694	5.58739e-05	0.00144455
BGLAP	139.352	72.5426	206.162	0.351873	-1.50688	5.67837e-05	0.00146622
MAPT	343.316	229.526	457.106	0.502129	-0.993871	5.75448e-05	0.001484
EGR1	4740.47	3548.97	5931.97	0.598278	-0.741112	5.85734e-05	0.00150863
SLC6A3	17.3334	4.59078	30.0761	0.152639	-2.71181	5.86805e-05	0.0015095
RAB23	3289.87	4202.5	2377.24	1.76781	0.821963	6.12319e-05	0.001573
KLHDC7B	303.2	417.994	188.406	2.21858	1.14964	6.13027e-05	0.001573
CDH22	67.0358	28.5985	105.473	0.271145	-1.88286	6.56113e-05	0.00168145
MUC21	2.07056	0.375157	3.76595	0.0996181	-3.32745	6.59773e-05	0.00168872
F10	486.754	356.469	617.039	0.577709	-0.791586	6.62495e-05	0.00169357
OLIG2	6.00255	1.17059	10.8345	0.108043	-3.21032	6.81595e-05	0.00174023
LCN2	76.37	123.231	29.5085	4.17612	2.06216	6.99674e-05	0.00178417
CCDC37	1.11233	0.198984	2.02567	0.0982309	-3.34768	7.04992e-05	0.0017955
RYR1	577.662	421.97	733.354	0.575397	-0.797369	7.19721e-05	0.00183073
SUSD2	443.118	313.874	572.362	0.548384	-0.866741	7.23698e-05	0.00183857
PHYHIP	272.851	169.98	375.721	0.452411	-1.14429	7.29918e-05	0.00185208
GPR162	296.106	195.057	397.155	0.491134	-1.02581	7.32513e-05	0.00185636
OR4F4	0.345383	0.670024	0.0207423	32.3023	5.01357	7.55739e-05	0.00191286
ABCC12	6.98682	1.47731	12.4963	0.118219	-3.08047	7.61683e-05	0.00192553
PNLIPRP1	0.367216	0.0495231	0.684909	0.0723062	-3.78974	7.7395e-05	0.00195054
KRT5	175.961	259.61	92.3117	2.81232	1.49176	7.74398e-05	0.00195054
C10orf58	883.3	669.061	1097.54	0.609601	-0.714063	7.74432e-05	0.00195054
MLN	1.43178	0.248529	2.61503	0.0950388	-3.39534	7.77448e-05	0.00195574
SNHG7	758.534	567.319	949.748	0.597336	-0.743384	7.86191e-05	0.0019753
CXCL12	6449.44	4889.83	8009.04	0.610539	-0.711844	7.89077e-05	0.00198013
GAGE12D	116.794	178.699	54.8885	3.25568	1.70296	8.00856e-05	0.00200723
COL22A1	432.203	297.185	567.222	0.52393	-0.932555	8.08129e-05	0.00202232
ITIH5L	3.23748	0.618223	5.85674	0.105558	-3.2439	8.0885e-05	0.00202232
ADCY6	1471.21	1152.82	1789.59	0.644179	-0.634467	8.18237e-05	0.00204164
EPHX1	2654.75	2031.98	3277.53	0.619975	-0.689719	8.1857e-05	0.00204164
FOSL2	2320.97	2931.13	1710.81	1.7133	0.776774	8.2393e-05	0.00205252
FAM9A	1.87973	0.345303	3.41416	0.101138	-3.3056	8.37172e-05	0.00208297
RPS27A	5117.85	3887.76	6347.95	0.612443	-0.707353	8.41862e-05	0.0020921
PEBP4	27.2575	8.4689	46.046	0.183922	-2.44283	8.50653e-05	0.00211139
KRT33A	0.525946	1.00813	0.0437625	23.0364	4.52584	8.63388e-05	0.00214041
S100A1	244.852	148.226	341.478	0.434072	-1.20399	8.66019e-05	0.00214434
MAN2A1	729.595	923.199	535.99	1.72242	0.784436	8.74094e-05	0.00216172
RPL39	564.227	420.547	707.906	0.594073	-0.751289	8.76485e-05	0.00216502
TIAF1	496.005	365.064	626.947	0.582288	-0.780196	8.84539e-05	0.00218229
MATN2	2983.11	2288.55	3677.67	0.622282	-0.68436	8.86106e-05	0.00218353
ZNF467	255.415	156.679	354.152	0.442407	-1.17656	8.872e-05	0.0021836
TBX1	154.615	83.61	225.619	0.37058	-1.43214	9.04936e-05	0.00222458
GABBR2	517.783	671.338	364.228	1.84318	0.882198	9.06864e-05	0.002226
ADCY1	831.148	1047.45	614.842	1.70361	0.768597	9.07684e-05	0.002226
KLK4	87.0432	139.147	34.9396	3.98249	1.99367	9.17157e-05	0.00224654
CHL1	481.427	356.737	606.118	0.588561	-0.764737	9.2262e-05	0.00225723
HEPHL1	10.9917	19.6009	2.38243	8.22728	3.04042	9.36995e-05	0.00228703
SLAMF7	288.972	388.759	189.184	2.05492	1.03908	9.37731e-05	0.00228703
MYLK2	71.955	31.5437	112.366	0.280722	-1.83279	9.38685e-05	0.00228703
LRP5	1379.11	1084.09	1674.12	0.647557	-0.62692	9.39263e-05	0.00228703
BMP10	0.676313	1.27161	0.0810144	15.6961	3.97234	9.42576e-05	0.00229237
FAM19A5	253.637	155.869	351.404	0.443562	-1.17279	9.44812e-05	0.00229509
IQGAP3	891.206	1110.31	672.107	1.65198	0.724193	9.48194e-05	0.00230058
TRIM40	1.00808	1.89122	0.124944	15.1365	3.91996	9.51458e-05	0.00230577
FAM69B	342.31	232.225	452.396	0.513322	-0.962064	9.55321e-05	0.0023124
ATP2B1	2023.22	2551.07	1495.36	1.70599	0.770608	9.60266e-05	0.00232162
HAPLN2	37.1968	13.436	60.9576	0.220415	-2.18171	9.69215e-05	0.0023405
AOC3	4628.1	3516.27	5739.93	0.612597	-0.706989	9.81317e-05	0.00236694
CALCOCO1	1960.96	1538.25	2383.67	0.645325	-0.631901	9.86861e-05	0.00237751
PAH	5.47982	10.0033	0.956349	10.4599	3.38679	9.89187e-05	0.00238032
GPT	27.8649	8.8616	46.8683	0.189075	-2.40297	9.95185e-05	0.00238972
APLN	1284.39	1588.22	980.55	1.61972	0.695748	9.95425e-05	0.00238972
CARTPT	1.33162	0.238165	2.42507	0.0982095	-3.34799	9.99121e-05	0.00239579
CCDC85B	1075.28	840.54	1310.03	0.641621	-0.640206	0.00010048	0.00240658
MYOM2	160.713	87.2064	234.22	0.372328	-1.42535	0.000101123	0.00241879
LOC388588	24.2551	7.2917	41.2184	0.176904	-2.49896	0.000101225	0.00241879
COL13A1	294.175	191.678	396.672	0.483217	-1.04926	0.000103926	0.00248043
RASD2	716.457	536.784	896.13	0.599002	-0.739367	0.000104213	0.00248438
ATP8A1	286.709	182.976	390.442	0.468638	-1.09345	0.00010509	0.00250238
ABCA9	608.97	776.75	441.189	1.76058	0.816054	0.000105239	0.00250304
ELSPBP1	6.35958	11.4862	1.233	9.31562	3.21965	0.000106538	0.00252986
PLA2G4E	0.463231	0.0670143	0.859448	0.0779736	-3.68087	0.000106614	0.00252986
SMTNL1	18.5471	5.31425	31.78	0.16722	-2.58018	0.00010696	0.00253161
PROS1	2143.37	1662.03	2624.71	0.633225	-0.65921	0.000106969	0.00253161
NIPAL4	231.747	327.536	135.958	2.40909	1.26849	0.000107058	0.00253161
RNASEH2C	1271	1007.16	1534.84	0.656201	-0.607789	0.000107453	0.00253565
DCXR	851.652	649.163	1054.14	0.615821	-0.699416	0.000107476	0.00253565
ASB5	289.438	388.35	190.526	2.0383	1.02737	0.000107602	0.00253569
RNASET2	1479.74	1166.79	1792.69	0.650861	-0.619578	0.00010847	0.00255322
PRX	393.108	258.155	528.06	0.488875	-1.03246	0.000108761	0.00255713
RHPN1	151.47	82.6655	220.275	0.375283	-1.41395	0.000110251	0.00258919
CCKBR	62.2958	26.4541	98.1375	0.269562	-1.89131	0.000111051	0.00260499
FABP1	5.01489	1.00763	9.02215	0.111684	-3.16251	0.000111575	0.00261429
RFX6	3.36747	0.672884	6.06205	0.110999	-3.17138	0.000112528	0.00263362
CA3	866.88	662.524	1071.24	0.618467	-0.693232	0.0001139	0.0026627
FZD4	1499.86	1179.46	1820.25	0.647966	-0.626009	0.000114878	0.00268249
CPA6	29.7286	9.82317	49.6339	0.197912	-2.33707	0.000116451	0.00271612
GPX2	13.7735	24.3877	3.15927	7.7194	2.94849	0.000116583	0.00271612
MAP1LC3A	661.921	499.979	823.862	0.606872	-0.720535	0.000117105	0.00272517
HIST1H1C	670.484	507.225	833.743	0.608371	-0.716977	0.000120594	0.0028032
ODZ4	440.134	312.877	567.391	0.551431	-0.858747	0.000122942	0.00285453
CD302	979.63	765.873	1193.39	0.641765	-0.639883	0.000127012	0.00294569
TM7SF2	183.32	100.805	265.835	0.3792	-1.39897	0.000129768	0.00300622
ZFHX4	810.51	620.71	1000.31	0.620518	-0.688454	0.00013097	0.00302647
UCN3	0.507713	0.0800272	0.935398	0.0855542	-3.54702	0.000131011	0.00302647
IL11RA	919.913	704.977	1134.85	0.621208	-0.686853	0.000131085	0.00302647
GNG3	14.3362	4.05404	24.6183	0.164676	-2.6023	0.000131702	0.00303729
SOX13	738.937	554.186	923.688	0.599971	-0.737036	0.000133281	0.00307026
MAFB	4161.59	5295.88	3027.3	1.74937	0.806837	0.000134239	0.00308886
SLC4A3	235.852	144.888	326.817	0.44333	-1.17355	0.000134786	0.00309797
LTF	145.412	216.695	74.1278	2.92326	1.54758	0.000135363	0.00310767
C8orf84	1367.85	1083.76	1651.93	0.656057	-0.608106	0.000135511	0.00310767
C14orf70	2.01847	0.401382	3.63555	0.110405	-3.17913	0.00013573	0.0031092
MMD2	0.841525	0.165324	1.51773	0.108929	-3.19855	0.000138105	0.00316008
PHOX2B	2.26782	0.466778	4.06887	0.114719	-3.12382	0.000139012	0.00317728
FABP3	2095.85	2626.5	1565.2	1.67806	0.746797	0.00014	0.00319631
SLC41A2	245.319	342.403	148.234	2.30988	1.20782	0.000140962	0.00321468
SYNJ2	554.077	711.646	396.507	1.79479	0.843816	0.000142155	0.00323828
SFRP2	6338.23	4833.68	7842.77	0.616323	-0.69824	0.000143555	0.00326655
MKI67	2417.77	3026.06	1809.48	1.67233	0.741863	0.000145371	0.00330421
SAMD9	768.839	963.259	574.42	1.67693	0.745819	0.000146873	0.00333464
FGF23	0.700929	0.124571	1.27729	0.0975276	-3.35804	0.000147761	0.0033511
OLFML2A	2995.4	3779.61	2211.19	1.70931	0.773414	0.000148289	0.00335936
KAZALD1	436.335	311.711	560.958	0.555676	-0.847684	0.000148695	0.00336485
TDGF3	3.60541	0.768839	6.44198	0.119348	-3.06675	0.000149571	0.00338093
KRT18	483.899	357.284	610.515	0.585217	-0.772957	0.000150611	0.00340068
ST6GALNAC2	179.908	98.4907	261.324	0.37689	-1.40778	0.000152728	0.0034447
GPSM2	935.276	1160.5	710.05	1.63439	0.708755	0.000156936	0.00353572
CLC	1.60032	0.326585	2.87405	0.113632	-3.13755	0.000158316	0.00356289
TFDP1	2217.48	2771.93	1663.03	1.6668	0.737078	0.000159401	0.00358337
PNMT	13.4526	3.6482	23.257	0.156865	-2.67241	0.000159729	0.00358681
SAA2	66.3926	30.2574	102.528	0.295114	-1.76065	0.000160243	0.00359383
ADAMTSL3	367.255	243.527	490.983	0.495999	-1.01159	0.000160392	0.00359383
ACACB	710.876	539.129	882.624	0.610825	-0.711169	0.000163145	0.00365077
BOC	1882.21	1482.03	2282.39	0.649331	-0.622973	0.000163289	0.00365077
C6orf142	52.7584	21.9321	83.5847	0.262394	-1.93019	0.000163706	0.0036561
DSCR8	19.1778	5.80659	32.5489	0.178396	-2.48685	0.000164468	0.0036672
GFRA2	188.543	105.307	271.78	0.38747	-1.36785	0.000164561	0.0036672
MAB21L2	121.809	61.1423	182.475	0.335072	-1.57746	0.00016487	0.00367011
NRCAM	260.82	164.011	357.629	0.458608	-1.12467	0.000165226	0.00367403
GMFG	782.621	609.068	956.174	0.636985	-0.650669	0.000171417	0.00380757
TRIM60	0.346666	0.0546959	0.638636	0.085645	-3.54549	0.000172488	0.00382721
CSAD	306.219	209.274	403.164	0.519078	-0.945975	0.000174255	0.00386224
FAM114A1	1100.5	1374.33	826.677	1.66248	0.733336	0.000175379	0.00388296
MYOF	3300.97	4161.84	2440.1	1.7056	0.770283	0.000176445	0.00390235
CCL14	579.742	435.912	723.572	0.602445	-0.731099	0.000178733	0.00394869
CEP55	473.297	613.526	333.069	1.84204	0.881304	0.00017951	0.00395988
MRVI1	2527.85	1954.42	3101.27	0.6302	-0.666119	0.000179626	0.00395988
ITIH3	289.692	190.118	389.265	0.488401	-1.03386	0.00018164	0.00399999
GAS2	192.522	108.093	276.951	0.390297	-1.35736	0.00018198	0.00400317
CXCL5	136.566	202.459	70.6726	2.86474	1.5184	0.000183517	0.00403266
ANGPTL4	1566.88	1218.89	1914.87	0.636542	-0.651673	0.000184555	0.00405112
RELN	184.282	102.292	266.272	0.384163	-1.38021	0.000185003	0.0040555
MYH4	13.3093	3.69726	22.9213	0.161303	-2.63216	0.00018515	0.0040555
DYSFIP1	38.5912	14.84	62.3423	0.238041	-2.07072	0.000186211	0.00407439
ITGB3	818.758	1022.67	614.845	1.6633	0.73405	0.000188678	0.00412396
EDNRA	1554.28	1217.47	1891.08	0.643792	-0.635332	0.000189146	0.00412979
OR6B2	0.309833	0.048402	0.571263	0.0847281	-3.56102	0.000190386	0.00415243
HSD3B7	1450.78	1804.77	1096.78	1.64551	0.718533	0.000190636	0.00415328
LDLRAD2	676.327	517.179	835.475	0.619024	-0.691932	0.000190829	0.00415328
EGFLAM	535.74	394.408	677.071	0.582521	-0.779618	0.000192486	0.00418489
ABCA2	1333.31	1065.55	1601.06	0.665528	-0.587429	0.000194216	0.00421802
KRT37	1.48663	2.74005	0.233211	11.7492	3.5545	0.000194425	0.0042181
C12orf57	3321.29	2566.84	4075.75	0.629783	-0.667074	0.000197788	0.00428067
PPP1R3A	17.0921	5.16939	29.0149	0.178163	-2.48873	0.000197877	0.00428067
SNHG6	1438.11	1148.88	1727.34	0.665116	-0.588321	0.000197935	0.00428067
CRISP1	0.11197	0.223941	0	65535	65535	0.000199481	0.00430956
DPP7	2584.75	2016.6	3152.9	0.639601	-0.644755	0.000201986	0.00435907
FBP2	8.40462	2.25304	14.5562	0.154782	-2.69169	0.000202779	0.00437157
SPHKAP	28.8196	9.62183	48.0173	0.200383	-2.31917	0.000203288	0.00437795
SLC36A2	4.70767	1.02733	8.38801	0.122475	-3.02944	0.000205558	0.00441822
WDR76	443.789	570.4	317.178	1.79836	0.846681	0.000205589	0.00441822
ASPM	741.337	925.25	557.425	1.65987	0.731066	0.000205962	0.0044216
C1QTNF1	1642.07	1280.86	2003.27	0.639388	-0.645237	0.000207844	0.00445734
NAV3	531.512	681.781	381.244	1.78831	0.838593	0.000211075	0.00452191
ZBBX	2.99523	0.651507	5.33896	0.122029	-3.03471	0.000212987	0.0045581
MAN1A1	1321.55	1626.15	1016.95	1.59904	0.677206	0.000213476	0.00456379
GSTT1	508.678	378.559	638.798	0.592611	-0.754843	0.000215327	0.00459858
C17orf51	757.422	943.918	570.927	1.65331	0.725356	0.000216236	0.00461317
OLFML1	799.857	621.981	977.733	0.636147	-0.652569	0.000217239	0.00462977
IVL	8.23971	14.603	1.87637	7.7826	2.96025	0.00022111	0.00470737
RASGEF1C	30.1735	10.7194	49.6276	0.215997	-2.21092	0.000223672	0.00475697
MCF2L	647.457	814.016	480.898	1.6927	0.759326	0.000226918	0.004821
HOXD12	3.74666	0.858049	6.63527	0.129316	-2.95102	0.000227283	0.00482377
ZG16	0.269574	0.0404741	0.498673	0.0811637	-3.62302	0.000228627	0.00484727
EDIL3	1303.03	1599.78	1006.29	1.58979	0.668833	0.000229137	0.00485306
HOXB13	203.922	119.505	288.339	0.41446	-1.27069	0.000229855	0.00486326
PRAP1	6.37469	1.54249	11.2069	0.137637	-2.86106	0.000233337	0.00493183
PRDX5	4789.57	3714.77	5864.37	0.633447	-0.658703	0.000235227	0.00496303
TNP1	0.828159	0.171918	1.4844	0.115817	-3.11008	0.000235297	0.00496303
SYNPO2L	113.574	55.4418	171.705	0.322889	-1.63089	0.000235853	0.00496964
KLHL4	355.055	479.337	230.773	2.0771	1.05457	0.000237019	0.00498907
SPRY1	1290.79	1030.58	1550.99	0.664467	-0.589731	0.000238274	0.00501035
SCG3	35.4295	13.4742	57.3847	0.234805	-2.09047	0.000241157	0.00506577
ATP5D	1995.47	1596.42	2394.51	0.666701	-0.584888	0.000241539	0.00506861
CTXN1	465.524	351.121	579.927	0.605457	-0.723903	0.00024277	0.00508923
CBX7	1422.87	1137.66	1708.07	0.666051	-0.586295	0.000243585	0.0051011
HDC	105.805	51.1857	160.425	0.319063	-1.64809	0.0002442	0.00510876
SLCO1A2	3.98202	0.909347	7.05469	0.1289	-2.95568	0.000246003	0.00514124
CCDC48	147.802	83.2352	212.369	0.391937	-1.35131	0.000247444	0.00516608
TRPS1	1063.48	829.863	1297.1	0.639782	-0.644347	0.00024851	0.00518307
NKX3-2	171.215	96.247	246.184	0.390956	-1.35492	0.000249958	0.00520796
TBC1D2	500.908	643.382	358.434	1.79498	0.843969	0.00025025	0.00520858
XIST	2861.62	2222.55	3500.7	0.634887	-0.655428	0.000250496	0.00520858
ABCC8	59.9413	27.1089	92.7736	0.292205	-1.77495	0.000254723	0.00528601
GSG1L	65.7183	30.3022	101.134	0.299624	-1.73878	0.000254778	0.00528601
MNX1	13.0845	3.74999	22.4191	0.167268	-2.57977	0.000254993	0.00528601
CCDC102A	382.006	255.636	508.377	0.502847	-0.991808	0.000256446	0.00531076
PODXL	1641.69	2023.36	1260.02	1.60581	0.6833	0.000257738	0.00533214
AMPH	504.811	647.387	362.234	1.78721	0.837707	0.000259999	0.00537348
CHRNA4	17.3564	5.439	29.2737	0.185798	-2.42819	0.000262163	0.00541276
LMOD1	8991.79	6986	10997.6	0.635231	-0.654647	0.000269673	0.0055622
ATP13A3	1728.19	2129.06	1327.32	1.60403	0.681701	0.000271376	0.0055917
LSP1	3601.73	4484.33	2719.14	1.64917	0.721744	0.000274584	0.00565213
SNHG5	2292.81	1800.32	2785.31	0.646361	-0.629589	0.000277253	0.00570135
EPHB2	1383.82	1697.75	1069.89	1.58685	0.66617	0.000277886	0.00570864
ADAM19	1710.81	2104.44	1317.19	1.59767	0.675971	0.000279687	0.00573989
ASB15	3.14783	0.72461	5.57106	0.130067	-2.94268	0.000280347	0.00574767
CNGA3	30.5655	50.7249	10.406	4.87456	2.28527	0.000281737	0.0057704
RRM2	1242.58	1516.43	968.725	1.56539	0.646525	0.000282732	0.00578499
PRAMEF11	0.84855	0.183731	1.51337	0.121405	-3.04209	0.000283585	0.00579666
CLEC4G	201.712	122.245	281.178	0.434761	-1.2017	0.000284791	0.00581551
MAPK6	954.07	1179.79	728.346	1.61983	0.69584	0.000285837	0.00583107
P2RX1	273.752	178.97	368.535	0.485624	-1.04209	0.000293878	0.00598915
RPL22L1	576.143	438.475	713.812	0.614273	-0.703048	0.000294434	0.00599452
ISX	0.784466	0.160761	1.40817	0.114163	-3.13083	0.000295389	0.006008
RPL41	19728.4	15987.9	23469	0.681235	-0.553776	0.000300475	0.00610538
XKR4	3.08218	0.713878	5.45048	0.130975	-2.93263	0.000300837	0.0061067
UTF1	5.50462	1.35031	9.65893	0.139799	-2.83858	0.000301949	0.00612321
ISM2	19.7782	6.54763	33.0089	0.19836	-2.33381	0.000303644	0.00615016
FGL2	1456.82	1171.68	1741.96	0.672623	-0.57213	0.000303878	0.00615016
TMOD1	1408.98	1132.72	1685.25	0.672139	-0.573168	0.00030431	0.00615282
OR6C70	0.16111	0.0229694	0.299251	0.0767563	-3.70357	0.000307937	0.00622002
RHBG	6.58517	11.7126	1.45773	8.03483	3.00627	0.000311166	0.00627906
TACR2	262.613	170.828	354.398	0.482024	-1.05282	0.000316508	0.00638058
F11	3.0376	0.704127	5.37108	0.131096	-2.9313	0.00031861	0.00641012
CT45A3	0.632624	0.121902	1.14335	0.106619	-3.22947	0.000318733	0.00641012
TPX2	2300.29	2853.29	1747.29	1.63298	0.707506	0.000318911	0.00641012
COL25A1	147.941	83.8895	211.992	0.39572	-1.33745	0.000324704	0.00651782
KLHL31	40.119	16.4565	63.7815	0.258013	-1.95449	0.000325022	0.00651782
GRIK5	303.935	212.235	395.635	0.536441	-0.898508	0.000325223	0.00651782
LOC100270710	670.666	518.777	822.555	0.63069	-0.664997	0.00032774	0.00656184
PLEKHA4	1706.43	1350.02	2062.84	0.654446	-0.611653	0.000332989	0.00666042
PACSIN3	681.302	526.464	836.14	0.629636	-0.66741	0.000334947	0.00669307
LOC150527	9.8595	17.1343	2.58466	6.62925	2.72885	0.000337512	0.00673687
CRP	8.07086	14.2204	1.92136	7.40121	2.88776	0.000337796	0.00673687
CXCR2P1	99.6802	151.739	47.6212	3.18638	1.67192	0.000345897	0.00689172
NAT14	602.003	464.426	739.58	0.62796	-0.671256	0.000346785	0.0069027
C12orf36	1.01913	1.87776	0.160496	11.6997	3.5484	0.000349809	0.00695614
NOV	814.762	1009.16	620.36	1.62674	0.701981	0.000354249	0.00703415
BNC1	150.774	86.5066	215.042	0.402278	-1.31373	0.000354474	0.00703415
GLRA4	21.9324	37.2656	6.59931	5.64689	2.49746	0.000354761	0.00703415
PRSS35	259.962	168.172	351.751	0.478101	-1.06461	0.000355163	0.00703532
TRIO	3019.43	3763.91	2274.96	1.6545	0.726392	0.000359337	0.00711112
SLC22A17	1166.83	921.787	1411.87	0.652885	-0.6151	0.00036216	0.00716009
KCNN1	41.5013	17.3568	65.6457	0.264401	-1.9192	0.000365801	0.0072251
ZSCAN10	3.72725	0.907529	6.54697	0.138618	-2.85081	0.000366981	0.00724142
HTR2B	142.69	81.6006	203.779	0.400436	-1.32036	0.000367778	0.00725018
LY6D	18.0879	30.806	5.36977	5.73693	2.52028	0.000368152	0.00725057
CLSPN	222.93	310.574	135.286	2.29569	1.19893	0.000374525	0.00736902
MOXD1	1524.01	1875.92	1172.1	1.60048	0.678509	0.000375829	0.00738758
RBMY1J	0.217733	0.418195	0.0172702	24.2149	4.59782	0.000377718	0.0074176
ASPN	3316.87	4142.63	2491.1	1.66297	0.733761	0.000378184	0.00741965
CALML5	4.10476	7.45764	0.751876	9.91871	3.31015	0.00037865	0.00742168
SFTPB	6.60342	11.6457	1.56119	7.45948	2.89908	0.000381103	0.00746262
PSG2	9.35923	16.3089	2.40958	6.76834	2.7588	0.000385226	0.00753617
CPXM1	4517.13	3543.53	5490.72	0.645367	-0.631807	0.00038665	0.00755681
PPY2	0.376687	0.718945	0.0344298	20.8815	4.38415	0.000389484	0.00760496
CDKN1C	617.464	476.986	757.942	0.629317	-0.668141	0.000390282	0.00761329
OTP	6.82461	1.79435	11.8549	0.15136	-2.72395	0.000394835	0.00769479
NLGN3	168.812	96.9976	240.627	0.403103	-1.31078	0.000396047	0.00771107
DNM1	1145.34	1407.41	883.271	1.59341	0.672116	0.000396683	0.00771612
ATP8A2	32.8539	12.7563	52.9515	0.240905	-2.05347	0.000398448	0.0077431
SCN2B	177.147	101.605	252.689	0.402095	-1.31439	0.000400977	0.00778487
MYH14	279.63	185.222	374.039	0.495193	-1.01394	0.000401447	0.00778664
AQP7P3	9.92868	2.81333	17.044	0.165062	-2.59892	0.000403096	0.00781123
LPPR1	19.4792	6.58866	32.3698	0.203543	-2.29659	0.000406245	0.0078648
KIF4A	668.159	836.678	499.639	1.67456	0.743785	0.000407727	0.00788605
FAM132A	59.3051	28.1906	90.4197	0.311775	-1.68142	0.000408792	0.0078992
KIFC1	885.402	1084.63	686.174	1.58069	0.660558	0.000410997	0.00793021
AZGP1	51.4699	22.8022	80.1377	0.284538	-1.81331	0.000411193	0.00793021
LHFP	1956.19	1573.76	2338.63	0.672943	-0.571443	0.000411557	0.00793021
H2AFY2	560.832	424.105	697.559	0.607984	-0.717895	0.000412026	0.0079318
OSBPL3	550.875	697.748	404.002	1.72709	0.788343	0.000413645	0.00795548
DUPD1	1.77574	0.420755	3.13072	0.134396	-2.89544	0.000418217	0.00803587
ERVFRDE1	11.8128	3.52542	20.1002	0.175392	-2.51135	0.000419121	0.0080457
SPANXN4	0.159117	0.31007	0.00816346	37.9827	5.24727	0.00042236	0.00810031
CUL4A	1931.66	2375.85	1487.48	1.59723	0.675574	0.000423186	0.00810856
RIC3	70.9461	34.2395	107.653	0.318055	-1.65265	0.000428583	0.00820431
RCBTB2	496.464	377.647	615.281	0.61378	-0.704207	0.000435467	0.0083283
OR5M8	0.211016	0.403297	0.0187346	21.5269	4.42807	0.000439122	0.00839038
MAGEA9B	36.7725	14.8596	58.6853	0.253209	-1.9816	0.000441465	0.0084273
DUSP26	80.8497	40.5275	121.172	0.334462	-1.58009	0.000442118	0.00843192
SPSB1	1219.06	1482.91	955.205	1.55245	0.634546	0.000446327	0.00850427
ERBB2	1685.29	1338.56	2032.02	0.658735	-0.60223	0.000447516	0.00851902
PCK1	31.2874	12.0358	50.539	0.238149	-2.07006	0.000451543	0.0085877
FOXS1	306.035	216.238	395.832	0.546286	-0.872271	0.000453985	0.0086219
ADAMTS14	610.414	763.353	457.475	1.66862	0.738657	0.000454183	0.0086219
LRRC32	2542.25	3143.6	1940.91	1.61966	0.695688	0.000455301	0.00863514
OSR2	1306.21	1063.21	1549.21	0.686288	-0.543114	0.000459776	0.00871195
ENC1	1746.11	1387.96	2104.25	0.659599	-0.60034	0.000461999	0.00874598
CDCA8	564.441	711.186	417.696	1.70264	0.767775	0.000464431	0.00878391
SLC6A13	12.0314	3.66033	20.4024	0.179407	-2.47869	0.000466416	0.00881333
WBP1	1195.88	958.017	1433.75	0.66819	-0.58167	0.000471292	0.00889726
GSTM3	967.801	775.033	1160.57	0.667805	-0.582501	0.000473104	0.00892326
UNC45B	53.342	24.0462	82.6377	0.290983	-1.78099	0.000474655	0.00894427
RUNX2	754.997	931.278	578.716	1.60921	0.686357	0.000475195	0.00894622
FAM83B	6.5528	11.5269	1.57874	7.3013	2.86815	0.000477395	0.00897219
KRT28	0.273244	0.520337	0.026151	19.8974	4.31451	0.000477449	0.00897219
CFI	785.029	619.316	950.742	0.651402	-0.618379	0.000479123	0.00899541
GDF11	707.494	548.5	866.487	0.633016	-0.659687	0.000479916	0.00900205
DLG4	691.976	538.641	845.311	0.637211	-0.650158	0.000483614	0.00906311
ABI3BP	2967.39	3682.01	2252.78	1.63443	0.708786	0.0004848	0.00907706
WSCD1	285.172	193.569	376.775	0.513752	-0.960856	0.000489766	0.00916167
KCNA6	182.672	106.483	258.862	0.411352	-1.28155	0.000490664	0.00917009
AQP7P1	52.1721	23.8014	80.5429	0.295512	-1.75871	0.000491591	0.00917905
PFN3	0.14343	0.0171435	0.269717	0.0635611	-3.97571	0.000493411	0.00920465
BTG2	1823.73	1463.23	2184.23	0.669907	-0.577967	0.000495397	0.0092333
LEFTY1	70.9715	110.004	31.9386	3.44425	1.78419	0.000497335	0.009261
PLN	2007.43	1614.64	2400.23	0.672702	-0.57196	0.000503304	0.00936364
GPR155	345.1	243.548	446.652	0.545274	-0.874946	0.000504448	0.00937642
ASTN2	396.844	275.482	518.205	0.531608	-0.911565	0.000506958	0.00941455
RPL29	10774	8456.67	13091.4	0.645972	-0.630457	0.00050786	0.00942276
CXCL17	14.7656	25.278	4.25317	5.94334	2.57127	0.000508321	0.00942278
KRT74	1.5231	0.36851	2.67768	0.137623	-2.86121	0.00050885	0.00942407
UGT2B4	10.8929	18.8191	2.96665	6.34355	2.66529	0.000514578	0.00951616
TNFAIP2	2971.56	3683.86	2259.27	1.63055	0.705359	0.000514751	0.00951616
FAM135B	30.5647	50.1277	11.0017	4.55637	2.18788	0.000515804	0.00952703
MRGPRF	1840.66	1487.05	2194.27	0.677697	-0.561287	0.000518436	0.00956704
HMOX1	2557.2	3158.13	1956.27	1.61436	0.690961	0.0005191	0.00957067
BIRC3	463.976	590.316	337.637	1.74838	0.806016	0.000524458	0.00966076
ATP4A	5.71279	10.2008	1.22478	8.32868	3.05809	0.000528931	0.00972867
MGAT3	200.393	121.908	278.877	0.437138	-1.19384	0.000529093	0.00972867
HIST1H2AC	658.057	510.482	805.632	0.633641	-0.658263	0.000534049	0.00981099
C17orf61	509.768	387.47	632.067	0.61302	-0.705995	0.000535414	0.00982726
NMNAT2	246.26	160.121	332.4	0.481712	-1.05376	0.00053703	0.00984811
KIAA1755	600.512	463.852	737.172	0.629232	-0.668336	0.000541756	0.0099259
LOC100192378	70.2466	34.1016	106.392	0.320529	-1.64148	0.000546339	0.0100009
ASF1B	976.141	1202	750.286	1.60205	0.67992	0.000548788	0.0100368
RRAD	496.802	379.963	613.64	0.619196	-0.691532	0.000555163	0.0101443
SLC25A4	824.418	651.643	997.192	0.653478	-0.61379	0.000558258	0.0101918
CABP7	31.8972	12.8571	50.9372	0.252411	-1.98615	0.000559314	0.010202
NDUFA10	1518.51	1221.64	1815.38	0.672939	-0.571452	0.000562327	0.0102478
OLFM2	979.209	785.105	1173.31	0.669136	-0.579629	0.000567992	0.0103419
RHOU	1046.68	833.56	1259.81	0.661656	-0.595847	0.000572964	0.0104232
TAP1	2970.11	3674.52	2265.7	1.6218	0.6976	0.000575978	0.0104687
SNTG2	14.0601	4.52402	23.5962	0.191727	-2.38288	0.000577599	0.0104889
UGT2B15	7.44119	12.9962	1.88622	6.89006	2.78452	0.000584868	0.0106115
LIMCH1	1294.05	1045.71	1542.4	0.677972	-0.560701	0.000587915	0.0106573
RPS24	17225.7	13855	20596.4	0.672692	-0.571982	0.000596385	0.0108013
SULT1A1	311.331	225.745	396.917	0.568746	-0.814145	0.000597965	0.0108204
C14orf180	45.5573	20.3417	70.7729	0.287423	-1.79875	0.000601855	0.0108812
LCE1B	0.261155	0.498044	0.0242673	20.5232	4.35919	0.000602808	0.0108888
LOXL1	3602.1	4434.34	2769.87	1.60092	0.678903	0.000605961	0.0109361
LCE3E	0.146146	0.287277	0.00501538	57.2791	5.83994	0.000610025	0.0109998
DPPA3	0.721395	1.31689	0.125899	10.4599	3.3868	0.000610853	0.011005
DEPDC1	509.29	643.741	374.84	1.71737	0.780205	0.0006178	0.0111204
LMO3	767.005	597.764	936.246	0.638469	-0.647312	0.000618804	0.0111287
FRG2	2.02194	3.62564	0.418243	8.66873	3.11582	0.000623529	0.0111962
NEFL	969.343	778.738	1159.95	0.671356	-0.57485	0.000623652	0.0111962
DNAH8	8.90439	2.75477	15.054	0.182993	-2.45014	0.000629722	0.0112893
PLAC8	81.8672	42.0495	121.685	0.34556	-1.53299	0.000629937	0.0112893
DLX5	267.578	178.775	356.382	0.501639	-0.995279	0.000632779	0.0113303
WDR62	480.431	610.466	350.396	1.74221	0.800922	0.000635947	0.0113771
SYTL2	819.78	1007.33	632.23	1.5933	0.672014	0.000637425	0.0113936
MT1E	1558.17	1241.74	1874.61	0.662395	-0.594237	0.000643363	0.0114897
OTOP3	0.180844	0.0372776	0.324411	0.114909	-3.12144	0.000655141	0.0116899
UGDH	1628.61	1984.33	1272.89	1.55892	0.640543	0.000659308	0.0117482
JPH4	267.112	178.431	355.793	0.501502	-0.995672	0.000659553	0.0117482
SLCO1C1	24.266	8.8778	39.6542	0.223881	-2.1592	0.000661612	0.0117746
CAMK2B	163.32	96.6386	230.002	0.420165	-1.25097	0.000665067	0.0118259
MYF5	107.802	160.193	55.4116	2.89097	1.53156	0.000672204	0.0119424
SPATS1	5.4768	9.69257	1.26104	7.68619	2.94227	0.000673628	0.0119573
SGCG	261.179	175.463	346.895	0.50581	-0.983334	0.000678948	0.0120413
MYO15B	669.687	520.896	818.478	0.636421	-0.651948	0.000679768	0.0120455
CFC1B	13.0528	4.22423	21.8814	0.193051	-2.37295	0.00068295	0.0120866
KCNMB1	1758.03	1414.15	2101.91	0.672793	-0.571765	0.000683268	0.0120866
PCDH8	32.9732	13.5975	52.3489	0.259747	-1.94482	0.00068582	0.0121074
TRIL	1617.22	1287.32	1947.13	0.661139	-0.596976	0.0006863	0.0121074
SLC18A2	34.4666	14.4192	54.5141	0.264503	-1.91864	0.000686565	0.0121074
CENPF	1736.53	2107.93	1365.14	1.54411	0.626778	0.000686806	0.0121074
CPT1C	408.993	294.574	523.411	0.562797	-0.829313	0.000688583	0.0121283
ATP11A	883.947	1076.92	690.973	1.55856	0.64021	0.000689373	0.0121318
CLDN6	7.83337	2.42704	13.2397	0.183316	-2.4476	0.000694196	0.0122012
KCNH2	1473.35	1199.91	1746.8	0.686921	-0.541784	0.000694511	0.0122012
NRK	356.707	251.06	462.354	0.543004	-0.880964	0.000695157	0.0122021
KRT1	37.3643	16.2366	58.492	0.277586	-1.84899	0.000709649	0.0124459
TCERG1L	61.3137	29.7473	92.8802	0.320276	-1.64261	0.000712389	0.0124833
NPPC	17.1498	5.99973	28.2999	0.212005	-2.23783	0.000713754	0.0124965
RPL31	14301.1	11388.4	17213.8	0.661587	-0.595996	0.000716639	0.0125363
ID1	645.406	503.406	787.405	0.639323	-0.645383	0.000719045	0.0125677
LOC145820	53.2725	24.9633	81.5816	0.305992	-1.70843	0.000720903	0.0125757
LRRC30	0.944839	0.246067	1.64361	0.149711	-2.73975	0.000720952	0.0125757
LCE3A	1.34083	2.43444	0.247212	9.84756	3.29977	0.000721346	0.0125757
SORBS1	3476.51	2741.93	4211.1	0.651119	-0.619006	0.000722346	0.0125825
KCNQ2	148.792	88.4781	209.106	0.423126	-1.24084	0.000729853	0.0127024
CRISPLD1	1035.96	829.332	1242.59	0.66742	-0.583333	0.000732126	0.0127312
CRYGD	5.20099	1.40423	8.99775	0.156065	-2.67978	0.000732997	0.0127355
BUB1	639.911	790.972	488.849	1.61803	0.694238	0.000742333	0.0128868
CA6	1.16365	2.10419	0.223113	9.43102	3.23741	0.00074365	0.0128987
RASGRP2	266.222	178.999	353.444	0.506443	-0.981529	0.000744831	0.0129083
FAM163B	5.41117	1.4687	9.35365	0.157019	-2.67099	0.000745707	0.0129126
PHLDB2	2302.48	2822.7	1782.26	1.58378	0.663368	0.000748302	0.0129466
HBM	0.629518	0.141827	1.11721	0.126947	-2.9777	0.00075971	0.0131137
CACNG5	8.13282	14.0835	2.18211	6.45408	2.69021	0.000760371	0.0131137
DPP6	194.979	120.181	269.776	0.445485	-1.16655	0.00076087	0.0131137
BMPER	473.392	361.719	585.065	0.618253	-0.69373	0.000760992	0.0131137
CLDN10	26.1026	9.80622	42.399	0.231284	-2.11226	0.000761158	0.0131137
LPPR4	349.556	248.509	450.604	0.551501	-0.858565	0.000763723	0.0131425
RIMBP2	75.7167	38.6985	112.735	0.34327	-1.54259	0.000764113	0.0131425
RHCG	44.7305	20.323	69.1381	0.293948	-1.76637	0.000767263	0.0131856
APOF	1.06883	0.278027	1.85964	0.149506	-2.74173	0.000768548	0.0131966
RGS7BP	44.1485	20.0113	68.2857	0.293052	-1.77077	0.000770348	0.0132165
PRC1	1879.14	2286.46	1471.81	1.5535	0.635523	0.000771809	0.0132305
SOX1	17.5764	6.23344	28.9194	0.215546	-2.21393	0.000774873	0.0132719
PAX2	14.5825	4.89763	24.2674	0.20182	-2.30886	0.000776932	0.013296
LOC100130238	13.4505	4.46096	22.4401	0.198794	-2.33065	0.000777778	0.0132994
SEC24D	2424.58	2968.24	1880.92	1.57807	0.658165	0.000784455	0.0134024
APOC1	1490.49	1204.53	1776.44	0.678056	-0.560524	0.000804705	0.0137281
GLT8D2	855.433	680.157	1030.71	0.659893	-0.599695	0.000804856	0.0137281
TUBA3E	3.96495	1.08421	6.8457	0.158378	-2.65856	0.00080794	0.0137692
DHRS7C	4.06867	1.11074	7.02661	0.158076	-2.66131	0.000808948	0.0137747
CREB3L1	2207.08	2703.47	1710.7	1.58033	0.660226	0.000809607	0.0137747
BAZ1A	850.29	1039.14	661.436	1.57104	0.651722	0.000812737	0.0138165
CRMP1	1074.89	860.096	1289.69	0.666903	-0.584451	0.0008159	0.0138588
TOP2A	3527.56	4324.99	2730.14	1.58416	0.66372	0.00081886	0.0138976
GLDN	196.593	121.74	271.446	0.448488	-1.15686	0.000826576	0.0140169
RPL12	6679.65	5282.74	8076.56	0.654083	-0.612454	0.000829138	0.0140465
BMP3	29.0543	11.3857	46.7229	0.243686	-2.03691	0.000829692	0.0140465
HESRG	1.29791	2.34419	0.251625	9.31621	3.21974	0.000834298	0.0141128
GPR1	223.857	306.298	141.415	2.16595	1.115	0.000842864	0.014246
ITGA3	1725.56	1391.95	2059.16	0.675977	-0.564955	0.000846557	0.0142905
CT47A6	0.355848	0.666612	0.0450837	14.7861	3.88617	0.000846888	0.0142905
PNLIPRP2	0.623401	0.142873	1.10393	0.129422	-2.94985	0.0008478	0.0142941
SEMA3A	343.313	247.535	439.092	0.563743	-0.826891	0.000851088	0.0143377
AREG	52.5922	24.9673	80.2172	0.311246	-1.68387	0.00085423	0.0143788
IGF2BP2	657.692	515.249	800.136	0.643952	-0.634975	0.000857061	0.0144147
EMCN	530.007	404.544	655.47	0.617181	-0.696235	0.000858696	0.0144303
PLK1	730.029	897.102	562.955	1.59356	0.67225	0.00086658	0.0145509
LPPR3	33.5639	14.0853	53.0425	0.265547	-1.91296	0.000875004	0.0146803
STXBP5L	76.7647	117.488	36.041	3.25985	1.70481	0.000876042	0.0146857
SIPA1L3	768.441	939.523	597.36	1.57279	0.65333	0.000879	0.0147232
C1orf68	0.354655	0.662655	0.0466558	14.2031	3.82813	0.000895991	0.0149952
FANCI	1117.18	1360.47	873.886	1.55681	0.638592	0.0008967	0.0149952
DPP4	621.625	767.565	475.685	1.6136	0.690283	0.000899499	0.0150298
LOC255025	0.104125	0.0124497	0.195801	0.0635832	-3.97521	0.000904548	0.0151018
HSD3B1	0.262008	0.0571367	0.466879	0.12238	-3.03056	0.000905562	0.0151065
CAMKV	8.27058	2.68714	13.854	0.193961	-2.36616	0.000909372	0.0151508
L1TD1	8.03911	2.60536	13.4729	0.193378	-2.3705	0.000909701	0.0151508
C22orf32	775.598	618.794	932.401	0.663656	-0.591493	0.000926552	0.015419
CNTN2	53.4972	25.6153	81.3791	0.314765	-1.66765	0.000929778	0.0154601
PRIC285	1170.26	1415.44	925.089	1.53005	0.613582	0.000934926	0.0155244
KANK4	214.293	140.382	288.205	0.48709	-1.03774	0.000935161	0.0155244
RBMS2	1114.96	895.149	1334.78	0.670634	-0.576402	0.000938253	0.0155632
MS4A10	0.546625	0.124998	0.968253	0.129096	-2.95348	0.000948009	0.0157123
NXPH1	2.7215	0.751472	4.69154	0.160176	-2.64227	0.000953166	0.015785
ENTPD8	20.0961	7.55754	32.6346	0.231581	-2.11041	0.000954424	0.0157931
CXCL13	256.319	342.71	169.928	2.0168	1.01207	0.000963642	0.0159327
COX4I1	6376.79	5078.54	7675.04	0.661696	-0.59576	0.000978452	0.0161529
SAMD4B	2437.04	2972.34	1901.73	1.56297	0.644289	0.000978534	0.0161529
LOXL3	598.735	469.896	727.575	0.645839	-0.630753	0.000980251	0.0161682
WNT2	260.363	344.054	176.672	1.94742	0.961563	0.000985797	0.0162466
KCNK3	214.477	139.072	289.882	0.479755	-1.05963	0.000987717	0.0162652
MEX3A	448.572	338.831	558.313	0.606882	-0.720511	0.000992033	0.0163232
CLDN2	10.8733	18.5141	3.2325	5.72747	2.5179	0.000995256	0.0163631
SOX9	598.756	466.787	730.725	0.6388	-0.646564	0.000996558	0.0163713
ERN2	9.76379	16.6268	2.90078	5.73184	2.519	0.000999242	0.0164023
FAM47C	1.55157	2.79773	0.305406	9.16071	3.19546	0.00101765	0.0166894
MYADML2	11.6013	3.85839	19.3442	0.19946	-2.32583	0.00101836	0.0166894
FAM83A	5.0414	8.92475	1.15805	7.7067	2.94611	0.00102099	0.0167191
C12orf53	168.268	101.544	234.992	0.432116	-1.21051	0.00102303	0.0167392
RBMY2EP	0.0457543	0	0.0915087	0	65535	0.00103275	0.0168848
EBPL	367.339	258.134	476.544	0.541679	-0.88449	0.00103615	0.0169269
SHROOM3	553.508	427.449	679.566	0.629004	-0.66886	0.00103723	0.016931
DEFB103B	0.582992	1.0608	0.105179	10.0857	3.33424	0.00103905	0.0169472
SLC11A1	293.179	211.782	374.575	0.565392	-0.822678	0.00104097	0.0169604
ZNF367	693.96	859.638	528.282	1.62723	0.702422	0.00104152	0.0169604
CCDC3	855.049	683.597	1026.5	0.665949	-0.586516	0.00104761	0.0170461
MYOCD	1034.95	1266.18	803.719	1.5754	0.655719	0.00105624	0.017173
BDH2	546.133	423.101	669.165	0.632282	-0.661359	0.00105975	0.0172163
LOC283867	49.828	78.6413	21.0147	3.74221	1.90389	0.0010611	0.0172246
CILP	2057.92	2508.6	1607.24	1.56082	0.6423	0.00106527	0.0172786
SYT12	64.9306	33.0007	96.8606	0.340703	-1.55341	0.00107473	0.0174183
LOC642597	1.88341	3.34525	0.421571	7.9352	2.98827	0.00108354	0.0175472
SUMO1P1	3.33257	0.96229	5.70284	0.168739	-2.56714	0.00108522	0.0175605
LOC285401	1.31475	0.348392	2.28111	0.152729	-2.71095	0.00109278	0.017669
SLITRK4	155.809	221.137	90.4816	2.444	1.28925	0.00109844	0.0177464
FTCD	22.4316	8.65826	36.205	0.239146	-2.06404	0.00110533	0.0178437
AQP12B	2.49467	0.711607	4.27774	0.166351	-2.5877	0.00112109	0.0180838
F9	0.689795	1.24795	0.131637	9.48029	3.24493	0.00112299	0.0181002
KIF23	778.249	947.92	608.578	1.5576	0.639324	0.00112614	0.0181368
WFDC9	0.0801435	0.160287	0	65535	65535	0.00114965	0.018501
CYFIP2	1772.19	1440.74	2103.64	0.684878	-0.546081	0.00115816	0.0186232
CSH1	0.865659	1.55405	0.177266	8.76676	3.13204	0.00115988	0.0186363
PDZD2	495.786	385.903	605.669	0.637152	-0.650291	0.00116447	0.0186954
EREG	34.4181	15.239	53.5973	0.284323	-1.8144	0.0011733	0.0188224
ALDH1L2	560.119	697.46	422.778	1.64971	0.722211	0.00118119	0.0189342
NCRNA00176	39.4667	18.3313	60.6022	0.302485	-1.72506	0.0011922	0.0190957
SERPINA11	3.97864	7.05057	0.906703	7.77605	2.95904	0.00120294	0.0192527
TRIM16	935.738	1127.77	743.708	1.51641	0.60066	0.00121508	0.0194195
RASL10A	41.8512	19.8126	63.8898	0.310106	-1.68917	0.00121663	0.0194195
DOK4	729.672	575.642	883.701	0.6514	-0.618385	0.00121692	0.0194195
PRSS8	56.0815	28.2799	83.8832	0.337135	-1.5686	0.00121715	0.0194195
PLXDC2	777.014	945.221	608.808	1.55258	0.634665	0.00122393	0.0195125
ATP10A	457.217	571.23	343.205	1.6644	0.734999	0.00122608	0.0195316
RPS7	2709.71	2188.83	3230.59	0.677533	-0.561638	0.00125062	0.0199045
RPL4	24947.1	20726.8	29167.3	0.710618	-0.492854	0.00125143	0.0199045
WHSC1	2264	2750.68	1777.33	1.54764	0.630071	0.00125734	0.0199829
NPC1	1439.1	1739.93	1138.27	1.52857	0.612181	0.00126014	0.020012
MICALL1	1468.87	1778.91	1158.83	1.53509	0.618319	0.0012639	0.0200561
IPW	514.984	398.023	631.944	0.629839	-0.666944	0.00126637	0.0200798
LOC285735	0.749854	0.202848	1.29686	0.156415	-2.67655	0.00126833	0.0200854
TEX13A	0.318185	0.586114	0.0502558	11.6626	3.54382	0.00126868	0.0200854
CCDC140	10.8403	3.6618	18.0187	0.203222	-2.29887	0.00129076	0.020419
FEN1	1186.32	1426.35	946.294	1.5073	0.591963	0.00129401	0.0204526
FDXR	488.264	382.639	593.889	0.644294	-0.634209	0.00129488	0.0204526
NDUFA3	940.299	766.798	1113.8	0.688453	-0.53857	0.00129652	0.0204628
OR2AK2	0.136884	0.0243571	0.249412	0.0976584	-3.35611	0.00129883	0.0204803
RPL35	12054.9	9672.98	14436.8	0.670021	-0.577722	0.00129962	0.0204803
ELK3	877.369	1058.58	696.161	1.52059	0.604633	0.00130232	0.0205071
LOC645323	18.9221	7.26454	30.5796	0.237561	-2.07363	0.00130455	0.0205146
COLEC11	146.855	89.8899	203.82	0.441026	-1.18107	0.0013048	0.0205146
UAP1	2565.62	3121.14	2010.09	1.55273	0.63481	0.0013064	0.020524
SELV	2.04953	0.586666	3.5124	0.167027	-2.58185	0.00131278	0.0206084
UHRF1	529.451	658.393	400.51	1.64389	0.717113	0.00132197	0.0207345
PPP1R1B	171.711	104.577	238.846	0.437846	-1.19151	0.00132283	0.0207345
SCTR	9.47958	3.16098	15.7982	0.200085	-2.32132	0.0013306	0.0208292
VSIG2	23.1773	38.1402	8.21436	4.64311	2.21509	0.00133091	0.0208292
SMCP	1.08512	1.93535	0.234892	8.23929	3.04252	0.00133254	0.0208388
FZD8	559.062	435.604	682.519	0.638229	-0.647853	0.00133914	0.0209078
GTSE1	439.806	549.406	330.206	1.66383	0.734507	0.00133974	0.0209078
FREM1	345.52	251.347	439.693	0.571641	-0.806818	0.00134065	0.0209078
C1orf162	475.925	375.098	576.752	0.650362	-0.620685	0.00134103	0.0209078
RHOD	296.264	215.358	377.17	0.570982	-0.808482	0.001349	0.0210161
MYCNOS	1.6739	0.479285	2.86852	0.167085	-2.58135	0.00135296	0.0210617
NOS1	17.7648	6.73309	28.7964	0.233817	-2.09655	0.00135567	0.0210879
NLRC5	1120.42	1355.69	885.14	1.53161	0.615052	0.00135874	0.0211198
GTSF1	20.5844	8.1313	33.0375	0.246123	-2.02255	0.00136244	0.0211612
CBLN4	69.8112	36.6593	102.963	0.356043	-1.48988	0.00137138	0.0212839
PI4K2B	603.237	744.089	462.385	1.60924	0.686381	0.00137634	0.0213448
FBN2	2758.25	2225.7	3290.81	0.676338	-0.564184	0.00138654	0.0214866
SYT8	10.2943	3.47235	17.1163	0.202868	-2.30139	0.00138865	0.0214986
FSTL5	91.5764	48.9867	134.166	0.36512	-1.45356	0.00138941	0.0214986
ECM1	3477.62	4243.13	2712.11	1.56451	0.645713	0.00140148	0.021669
HBA2	488.536	383.718	593.355	0.646691	-0.628851	0.00140535	0.0217125
FLJ90757	589.287	464.12	714.453	0.649616	-0.622341	0.00142129	0.0219422
C15orf52	634.862	502.778	766.945	0.655559	-0.609202	0.00142501	0.0219832
NDUFB8	1700.45	1386.08	2014.82	0.687942	-0.53964	0.00142824	0.0220164
C10orf10	4287.47	3453.48	5121.46	0.674316	-0.568502	0.00144105	0.0221972
ARX	33.5101	53.1109	13.9093	3.81838	1.93296	0.00145273	0.0223603
PDCL2	0.638268	0.166328	1.11021	0.149817	-2.73873	0.00145622	0.0223971
CGB1	36.7977	16.8965	56.6989	0.298004	-1.7466	0.00146879	0.0225736
ROS1	48.3957	75.8459	20.9454	3.62113	1.85644	0.00147605	0.0226682
BAIAP2	999.002	816.393	1181.61	0.690915	-0.533421	0.00148299	0.0227576
SHC2	808.422	653.576	963.268	0.678498	-0.559583	0.00148967	0.0228431
SORCS1	200.431	128.51	272.352	0.471851	-1.0836	0.0014918	0.0228587
LOC100271831	75.9936	41.4675	110.52	0.375204	-1.41425	0.00149704	0.0229217
KCNAB1	371.726	264.634	478.818	0.552682	-0.85548	0.00150084	0.0229628
TOMM7	2601.08	2109.96	3092.21	0.682347	-0.551422	0.00150299	0.0229786
ASTN1	284.462	200.262	368.662	0.543213	-0.88041	0.00151224	0.0231028
ID4	554.431	432.426	676.436	0.639271	-0.645501	0.00151569	0.0231382
NCAPG2	815.309	988.977	641.641	1.54132	0.62417	0.00151871	0.0231671
KLF15	216.087	143.204	288.97	0.495568	-1.01285	0.00152921	0.0233099
SLC16A4	149.88	92.9485	206.811	0.449438	-1.15381	0.00153905	0.0234426
NDEL1	1320.14	1579.16	1061.12	1.4882	0.57357	0.00154582	0.0235282
LOC643008	18.7658	7.37064	30.161	0.244377	-2.03282	0.00155889	0.0237094
NELL1	88.8084	48.151	129.466	0.37192	-1.42694	0.00156158	0.0237328
TDRD12	25.9481	10.5593	41.337	0.255445	-1.96892	0.00157009	0.0238268
RPL23	13243.9	10627.4	15860.5	0.670052	-0.577655	0.00157106	0.0238268
RBBP8	851.035	1030.31	671.763	1.53374	0.617052	0.00157259	0.0238268
FAM3D	16.0367	26.4956	5.57781	4.75019	2.24798	0.00157282	0.0238268
EDAR	46.7203	22.6174	70.8231	0.319351	-1.64678	0.00157358	0.0238268
GPM6A	89.6459	48.4145	130.877	0.369923	-1.4347	0.00157559	0.0238396
ARVCF	478.965	374.634	583.297	0.642269	-0.638751	0.00158611	0.0239811
EPR1	634.918	775.595	494.242	1.56926	0.650087	0.00159043	0.0240287
DSCR4	1.67622	0.498096	2.85434	0.174505	-2.51866	0.00159503	0.0240804
CDHR5	12.5952	4.51935	20.671	0.218632	-2.19342	0.00160136	0.024152
NEUROD2	3.07219	0.934429	5.20994	0.179355	-2.47911	0.00160212	0.024152
OSMR	1633.12	1964.46	1301.78	1.50905	0.593643	0.00160569	0.0241879
C1orf141	0.828126	0.237139	1.41911	0.167104	-2.58118	0.0016142	0.0242856
CD14	8085.29	6622.88	9547.69	0.693663	-0.527693	0.0016154	0.0242856
TAAR6	0.202016	0.0462476	0.357784	0.129261	-2.95164	0.00161572	0.0242856
CEBPD	2017.93	1660.22	2375.64	0.698851	-0.516944	0.00161849	0.0243093
KRT25	6.05016	10.397	1.70331	6.10399	2.60975	0.00161978	0.0243109
SERPINB5	56.4371	87.3841	25.4901	3.42817	1.77744	0.00162116	0.0243139
EDF1	5790.12	4688.48	6891.75	0.680304	-0.555749	0.00162555	0.0243619
DEFA6	0.0717301	0.00964762	0.133813	0.072098	-3.7939	0.001642	0.0245905
SLC7A3	194.238	265.822	122.653	2.16727	1.11588	0.00167426	0.0250552
PPP1R2P9	0.549887	0.990826	0.108948	9.09448	3.18499	0.00167788	0.0250911
FIS1	1962.67	1628.44	2296.9	0.708971	-0.496201	0.0016801	0.025106
CCNE2	294.744	377.216	212.273	1.77703	0.82947	0.00168586	0.0251737
DMKN	315.215	408.523	221.907	1.84097	0.880464	0.00169382	0.0252741
RPL23A	2745.81	2234.34	3257.27	0.685954	-0.543817	0.00170003	0.0253466
TMCO3	1581.77	1902.18	1261.36	1.50804	0.592675	0.00170126	0.0253466
RPL14	8547.27	6890.68	10203.9	0.675301	-0.566398	0.00170238	0.0253466
NTN4	1225.22	1463.28	987.16	1.48231	0.567848	0.00170585	0.0253798
PPL	597.422	734.797	460.047	1.59722	0.675566	0.00171366	0.0254775
SLC6A20	46.7542	22.7936	70.7147	0.322332	-1.63338	0.00171509	0.0254803
LOC400043	467.778	366.918	568.639	0.645257	-0.632054	0.00172073	0.0255455
IGJ	1370.47	1139.1	1601.83	0.711126	-0.491823	0.00173194	0.0256841
GPR22	3.9953	1.20254	6.78806	0.177154	-2.49692	0.00173422	0.0256841
EYA1	279.875	196.445	363.305	0.540717	-0.887055	0.0017343	0.0256841
SEMA3C	3365.1	4101.27	2628.93	1.56005	0.641594	0.00173508	0.0256841
C1orf95	61.0861	31.8288	90.3435	0.352308	-1.50509	0.00173788	0.0257071
HEPACAM	5.58537	1.73771	9.43302	0.184216	-2.44053	0.00174327	0.0257636
ETFB	1756.27	1451.48	2061.07	0.704233	-0.505875	0.00174422	0.0257636
FOLR2	2632.21	2151.91	3112.51	0.691375	-0.532459	0.00174896	0.0258151
METTL7B	209.382	140.089	278.675	0.502697	-0.99224	0.00175793	0.0259173
PDE1A	420.324	316.706	523.942	0.604468	-0.726261	0.00175841	0.0259173
PRB4	2.49451	4.34419	0.644832	6.73694	2.75209	0.00177626	0.0261616
GLYATL3	0.230545	0.0525646	0.408525	0.128669	-2.95826	0.00178418	0.0262593
FNIP2	492.477	614.38	370.574	1.65791	0.729369	0.00178686	0.0262799
EFCAB4A	138.213	85.7226	190.703	0.449508	-1.15358	0.0018033	0.0265027
RPS14	14828.2	11940.5	17715.9	0.673998	-0.569184	0.00180735	0.0265432
MPPED2	116.843	66.1388	167.547	0.394748	-1.341	0.00181309	0.0266084
SLC7A1	1139.36	1369.46	909.261	1.50613	0.590844	0.00182374	0.0267456
MYF6	64.1384	33.5249	94.7519	0.353817	-1.49892	0.00182658	0.0267552
SARDH	113.504	63.8455	163.163	0.3913	-1.35365	0.001827	0.0267552
FRG2C	5.66067	9.78023	1.54111	6.34621	2.66589	0.00185005	0.0270734
LOC283174	417.199	311.376	523.023	0.595339	-0.748216	0.00186088	0.0272123
IL2RB	351.097	459.667	242.527	1.89533	0.922445	0.00188019	0.0274751
PTCHD2	43.8491	21.4227	66.2755	0.323238	-1.62933	0.00190269	0.0277841
GPR133	1435.61	1727.13	1144.09	1.50961	0.594176	0.00191131	0.0278901
CXorf61	0.172829	0.0393367	0.306321	0.128417	-2.9611	0.00191731	0.0279578
SCRT2	1.32672	0.387586	2.26586	0.171054	-2.54747	0.00192346	0.0280275
A4GNT	4.28278	7.51658	1.04898	7.16564	2.84109	0.00192953	0.028096
GLT6D1	0.275485	0.506851	0.0441192	11.4882	3.52208	0.00194271	0.0282678
THYN1	771.051	623.284	918.818	0.678354	-0.559889	0.00195131	0.0283635
DTNA	691.443	555.089	827.796	0.670563	-0.576556	0.00195205	0.0283635
KIF2C	893.106	1068.61	717.607	1.48913	0.574466	0.00196054	0.0284583
GPHA2	2.58204	0.802944	4.36113	0.184114	-2.44133	0.00196215	0.0284583
HES5	15.3416	5.95486	24.7284	0.240811	-2.05403	0.00196274	0.0284583
LOC388946	0.0888846	0.0116932	0.166076	0.0704087	-3.8281	0.00196517	0.0284608
HLX	815.885	662.948	968.823	0.684281	-0.547339	0.0019669	0.0284608
CDC6	481.434	599.755	363.112	1.65171	0.723956	0.00196707	0.0284608
DMRTB1	0.191692	0.0502741	0.33311	0.150924	-2.72811	0.00197459	0.0285493
LPHN1	1908.68	1579.47	2237.89	0.705782	-0.502705	0.00197867	0.0285883
ARHGAP11A	709.058	866.623	551.493	1.57141	0.652062	0.00198184	0.0286138
NUP210	706.696	864.123	549.268	1.57323	0.653726	0.00199709	0.0288137
MORC4	844.385	1019.11	669.661	1.52183	0.605805	0.00199972	0.0288315
SLC6A10P	31.8648	14.4577	49.2719	0.293428	-1.76892	0.00200223	0.0288473
KRTAP13-4	0.233898	0.432007	0.0357885	12.0711	3.59349	0.00200883	0.0289221
CD8A	358.166	465.124	251.208	1.85155	0.888733	0.00203817	0.0293239
SHISA3	229.26	156.266	302.254	0.517001	-0.951761	0.00204206	0.0293593
HEY1	479.636	377.253	582.018	0.648181	-0.625531	0.00205792	0.0295665
MRPL28	1469.25	1221.26	1717.25	0.711168	-0.491738	0.00206597	0.0296614
SRL	177.789	111.424	244.154	0.456367	-1.13173	0.00207404	0.0297564
NKX1-2	0.129285	0.0293224	0.229247	0.127908	-2.96683	0.0020779	0.029791
ABTB1	962.063	793.777	1130.35	0.70224	-0.509963	0.00209529	0.0300194
CENPE	468.435	580.327	356.544	1.62765	0.702786	0.00209898	0.0300512
HNRNPA1	7095.57	5706.35	8484.79	0.672539	-0.572311	0.00212365	0.0303832
KLHL32	9.49081	3.37888	15.6027	0.216557	-2.20718	0.00212807	0.0304252
HEG1	2988.64	3623.86	2353.41	1.53983	0.622773	0.00215905	0.0308466
PRRT2	329.105	246.785	411.426	0.599829	-0.737378	0.00216485	0.0309079
SOBP	645.386	517.737	773.034	0.669747	-0.578313	0.00216768	0.0309202
GNGT1	1.39863	0.425031	2.37223	0.179169	-2.4806	0.00216872	0.0309202
OR52E4	0.0658632	0.00924082	0.122486	0.0754441	-3.72845	0.0021756	0.0309966
TBKBP1	574.348	455.802	692.894	0.657823	-0.604229	0.00219407	0.0312381
KLK5	4.69053	8.19908	1.18198	6.93673	2.79426	0.00220862	0.0314234
PRR5L	420.402	523.078	317.725	1.64632	0.719248	0.00223121	0.0317228
KCNN4	323.228	243.109	403.348	0.602729	-0.730418	0.00223825	0.0318009
TMEM184A	66.065	99.2164	32.9135	3.01446	1.5919	0.00225062	0.0319505
SNCA	209.326	139.259	279.394	0.498431	-1.00453	0.0022519	0.0319505
C20orf151	3.15987	1.01104	5.30871	0.190449	-2.39253	0.0022815	0.0323481
UPK3B	15.0481	5.84207	24.254	0.24087	-2.05367	0.00228428	0.0323651
DCAF8L1	1.46422	0.445605	2.48284	0.179474	-2.47816	0.00228803	0.0323959
DRD1	35.8847	16.8622	54.9072	0.307104	-1.7032	0.00229613	0.0324881
PRDM7	1.48952	2.61967	0.359377	7.28948	2.86582	0.00229948	0.032513
BST2	2793.67	2297.28	3290.06	0.698249	-0.518186	0.00230149	0.032519
GAL3ST3	38.3393	18.5836	58.095	0.319883	-1.64438	0.00230822	0.0325917
NRXN1	127.094	76.318	177.87	0.429067	-1.22073	0.00231334	0.0326416
SPZ1	0.167762	0.0398041	0.295719	0.134601	-2.89324	0.0023174	0.0326763
ATP5I	1944.92	1628.49	2261.35	0.720141	-0.47365	0.00232896	0.0328167
XAGE3	2.76743	0.876608	4.65826	0.188184	-2.40979	0.00234316	0.0329941
CPLX2	4.89998	1.57176	8.22821	0.19102	-2.3882	0.00235259	0.0331041
KDELR3	1366.07	1626.96	1105.19	1.47211	0.557886	0.00235709	0.0331448
CT47A7	0.669855	1.18984	0.149875	7.93885	2.98893	0.0023593	0.0331531
PRR5	413.366	315.904	510.827	0.618418	-0.693346	0.00236233	0.0331729
GJA5	493.582	391.344	595.82	0.656815	-0.606442	0.00236404	0.0331742
LRRC26	4.03149	1.25233	6.81064	0.183879	-2.44317	0.00237135	0.0332541
LMO1	116.202	165.067	67.3358	2.45141	1.29361	0.00237455	0.0332761
MARCH11	6.98886	2.45025	11.5275	0.212557	-2.23408	0.0023799	0.0333283
LRRN2	285.814	204.924	366.703	0.558829	-0.839522	0.00238707	0.033406
FGF11	217.945	148.305	287.585	0.515693	-0.955415	0.00241072	0.0336834
ALDH1L1	322.804	243.676	401.932	0.606261	-0.721989	0.00241141	0.0336834
KREMEN1	1231.74	1462.37	1001.12	1.46073	0.546685	0.00241183	0.0336834
PTCHD3	0.904899	1.6024	0.207401	7.72609	2.94974	0.00241544	0.033711
EMILIN2	2846.24	3444.45	2248.04	1.5322	0.615609	0.00241735	0.0337146
ACVRL1	2147.47	1771.01	2523.93	0.701688	-0.511099	0.00243179	0.033893
TMEM8C	6.91685	2.40658	11.4271	0.210602	-2.24741	0.00244104	0.0339988
FGFRL1	971.04	803.149	1138.93	0.705179	-0.503939	0.00244905	0.0340872
ANKRD34B	3.55876	1.1603	5.95722	0.194772	-2.36014	0.00245455	0.0341405
PARM1	1786.5	1479.75	2093.25	0.706916	-0.500389	0.00247134	0.0343508
PARP9	1369.4	1626.47	1112.33	1.46221	0.548152	0.00247747	0.0344126
PPAPDC1A	210.508	283.11	137.907	2.05291	1.03767	0.00248076	0.0344351
FLJ39609	0.980921	0.306003	1.65584	0.184803	-2.43594	0.00249756	0.0346448
FMNL1	1260.22	1497.03	1023.41	1.46279	0.548723	0.00250361	0.0347053
PRRX2	526.679	415.59	637.768	0.651632	-0.617871	0.00251669	0.0348629
GRM3	10.4579	3.8533	17.0625	0.225835	-2.14666	0.00252755	0.0349898
RBM46	3.29446	1.07408	5.51485	0.194761	-2.36022	0.00253196	0.0350271
KBTBD10	640.573	512.248	768.899	0.666209	-0.585952	0.00254914	0.035241
PHKG1	120.212	70.8069	169.617	0.417451	-1.26032	0.00255264	0.0352657
CGB7	22.0132	9.36792	34.6585	0.270292	-1.88741	0.00256591	0.035401
RPL7A	10088.9	8145.79	12032	0.67701	-0.56275	0.00256635	0.035401
TRAM2	2545.92	3064.7	2027.14	1.51183	0.5963	0.00256762	0.035401
TIMD4	114.084	67.3174	160.85	0.41851	-1.25667	0.00259066	0.0356947
PLA2G16	858.196	699.622	1016.77	0.688082	-0.539347	0.00259344	0.0357089
BIRC2	1403.9	1670.15	1137.66	1.46806	0.553911	0.0025959	0.0357189
NUDT14	379.868	278.524	481.211	0.578797	-0.78887	0.00261946	0.0359978
SLC9A3R2	1481.42	1236.22	1726.62	0.715976	-0.482017	0.00261968	0.0359978
SNRPN	1989.43	1654.51	2324.36	0.711811	-0.490435	0.00262958	0.0361097
TMPRSS5	14.5038	5.68824	23.3194	0.243927	-2.03548	0.00263392	0.036145
MAOB	1664.29	1370.06	1958.52	0.69954	-0.515521	0.00265113	0.0363568
RUNX1	2082.93	2503.22	1662.65	1.50556	0.5903	0.00265305	0.0363588
OAS3	1507.53	1807.12	1207.94	1.49603	0.581142	0.00266232	0.0364298
COX7A1	823.969	673.064	974.873	0.690412	-0.534471	0.00266388	0.0364298
PSG7	0.85021	1.49931	0.201113	7.45503	2.89821	0.00266526	0.0364298
RPL38	8088.72	6601.03	9576.41	0.689301	-0.536794	0.00266533	0.0364298
TMEM196	14.4257	5.68977	23.1616	0.245655	-2.02529	0.00266982	0.0364572
CCNA2	701.259	854.241	548.278	1.55804	0.639735	0.0026709	0.0364572
FAM83F	9.78395	3.58053	15.9874	0.22396	-2.15869	0.00269357	0.0367422
RYR2	248.422	326.684	170.161	1.91985	0.940994	0.00270774	0.0369109
NCRNA00113	0.149963	0.281601	0.018326	15.3662	3.94169	0.00271062	0.0369256
OSTN	29.6774	13.4346	45.9201	0.292564	-1.77318	0.00271284	0.0369314
PNLIPRP3	14.9585	24.4315	5.48562	4.45373	2.15501	0.00271679	0.0369606
KIF18B	497.953	615.641	380.264	1.61898	0.695086	0.00272288	0.0370189
KCNMA1	1572.41	1292.42	1852.39	0.697702	-0.519317	0.00272754	0.0370577
ADAMTS12	255.601	333.714	177.489	1.8802	0.910884	0.00273563	0.0371318
C1QB	12574	10309.6	14838.4	0.694791	-0.52535	0.00273662	0.0371318
MYOZ2	60.7129	32.6835	88.7423	0.368296	-1.44106	0.00274176	0.037177
PHLDA3	1730.22	1435.78	2024.65	0.70915	-0.495837	0.00274901	0.0372506
INSC	48.4618	24.9089	72.0148	0.345885	-1.53163	0.00277844	0.0376246
RPL23P8	323.502	245.04	401.965	0.609606	-0.714052	0.00279299	0.0377967
SMCR8	1022.96	1231.04	814.879	1.51071	0.595223	0.00279884	0.0378508
RFXANK	1250.8	1048.82	1452.79	0.721933	-0.470062	0.00282929	0.0382313
PLXNB3	458.279	360.705	555.852	0.648924	-0.623879	0.00283071	0.0382313
SYNPO	3663.43	2991.12	4335.74	0.689875	-0.535593	0.00283389	0.0382491
MAS1L	2.3172	0.753682	3.88071	0.194212	-2.36429	0.00284784	0.0384121
SPRR2E	15.752	25.5971	5.90686	4.33346	2.11552	0.00284993	0.0384151
MGMT	419.324	323.394	515.254	0.62764	-0.671991	0.00291296	0.0392389
NKX2-4	2.75481	0.917382	4.59224	0.199768	-2.3236	0.00292028	0.0392944
BRSK1	252.101	176.651	327.552	0.539305	-0.890827	0.00292108	0.0392944
RPS8	20048.9	16419.6	23678.3	0.693443	-0.528151	0.00292405	0.0392944
GOLIM4	1309.84	1550.23	1069.46	1.44955	0.535603	0.00292475	0.0392944
SYNPO2	9995.95	8074.06	11917.8	0.677477	-0.561756	0.00292782	0.0393099
TTTY20	0.0684452	0.13689	0	65535	65535	0.00293375	0.0393327
KIAA1324	132.853	82.8137	182.892	0.4528	-1.14305	0.0029351	0.0393327
EIF4E1B	0.487492	0.133337	0.841646	0.158425	-2.65813	0.00293527	0.0393327
CORO6	265.12	188.044	342.195	0.549523	-0.863749	0.00293813	0.0393452
ADORA3	326.246	247.074	405.418	0.60943	-0.714467	0.00294771	0.0394478
C14orf2	1196.46	999.119	1393.79	0.716835	-0.480287	0.00295174	0.0394758
MRPL23	758.046	620.758	895.334	0.693325	-0.528396	0.00295491	0.0394925
UBXN1	2639.29	2173	3105.59	0.699705	-0.51518	0.00296714	0.0396167
TMEM38A	84.8441	48.3171	121.371	0.398095	-1.32882	0.00296806	0.0396167
STT3B	1247.21	1474.22	1020.2	1.44503	0.531101	0.00297879	0.0397339
E2F7	299.214	379.522	218.906	1.73372	0.793872	0.00299645	0.0399436
PTAR1	1047.54	1258	837.076	1.50284	0.587696	0.0030078	0.0400689
SEPW1	4175.05	3422.6	4927.49	0.694594	-0.525758	0.00301488	0.040137
PBXIP1	5499.05	4493.2	6504.91	0.690739	-0.533787	0.00303229	0.0403206
LOC440173	18.2729	7.66626	28.8796	0.265456	-1.91346	0.0030343	0.0403206
ANGPTL1	1137.48	942.135	1332.82	0.706874	-0.500476	0.00303457	0.0403206
ZSCAN18	1428.48	1196.33	1660.64	0.720407	-0.473117	0.00305235	0.0405306
RPL17	2350.76	1934.03	2767.48	0.698842	-0.516961	0.00308539	0.0409429
FRMD6	2700.17	3233.6	2166.75	1.49237	0.577608	0.00309564	0.0410523
KIAA0408	114.154	66.846	161.462	0.414005	-1.27228	0.00309791	0.0410559
FLRT1	102.108	58.0539	146.163	0.397187	-1.33211	0.00310773	0.0411593
UQCRB	3654.04	3004.67	4303.4	0.698209	-0.518269	0.00311139	0.0411813
FZD7	1617.4	1331.81	1902.99	0.69985	-0.514883	0.003133	0.0414404
PRDX2	3462.63	2827.66	4097.59	0.690079	-0.535166	0.00314235	0.0415374
FAM5B	40.0474	20.1221	59.9726	0.335522	-1.57552	0.00314462	0.0415406
IL1RAP	376.943	275.296	478.591	0.575223	-0.797807	0.00315329	0.0416243
ACP5	4079.26	3384.98	4773.53	0.709115	-0.495908	0.00315502	0.0416243
SERPINA7	0.77258	1.35434	0.190815	7.09767	2.82735	0.00316517	0.0417314
KLK14	25.4651	40.3629	10.5673	3.8196	1.93342	0.00317836	0.0418784
GOLGA8F	0.60954	1.07282	0.14626	7.33504	2.8748	0.0031932	0.0420469
BCL7C	1472.58	1233.17	1711.99	0.720314	-0.473303	0.00319846	0.042089
SH3PXD2B	3949.18	4776.12	3122.25	1.5297	0.613251	0.00320179	0.0421059
C1orf186	43.0546	22.0704	64.0388	0.34464	-1.53684	0.00322094	0.0423306
SLC6A1	63.5499	34.9971	92.1027	0.379979	-1.39601	0.00322444	0.0423336
GNG13	2.66798	0.863738	4.47223	0.193134	-2.37233	0.0032253	0.0423336
SSPN	1214.29	1013.2	1415.38	0.715853	-0.482265	0.00323904	0.0424868
KIFC2	607.006	492.308	721.705	0.682146	-0.551847	0.00324467	0.0425185
BARX1	156.934	101.453	212.414	0.477618	-1.06607	0.00324643	0.0425185
SLIT1	65.8504	36.6996	95.0012	0.386307	-1.37218	0.00324768	0.0425185
FLJ40434	0.180611	0.335435	0.0257875	13.0076	3.70129	0.00325812	0.042628
CCL19	226.786	301.336	152.236	1.9794	0.985064	0.00326181	0.042649
RBM20	181.897	117.442	246.352	0.476722	-1.06878	0.00326609	0.0426777
STIL	281.681	356.78	206.583	1.72706	0.788314	0.0032689	0.0426872
ACCN1	34.6184	16.6683	52.5685	0.317078	-1.65709	0.00327311	0.0427151
GNG7	391.16	289.096	493.225	0.586133	-0.770699	0.00327979	0.0427581
DBNDD1	143.464	92.0624	194.865	0.472442	-1.08179	0.00328149	0.0427581
ZNF581	513.532	408.067	618.997	0.659239	-0.601127	0.00328267	0.0427581
KRTAP3-2	0.547524	0.971613	0.123436	7.87142	2.97662	0.00331084	0.0430977
NID1	8564.93	10381.9	6747.9	1.53854	0.621566	0.00331337	0.0431033
NUSAP1	1340.81	1583.1	1098.52	1.44112	0.527194	0.00332459	0.0432217
GPX1	6061.07	4980.16	7141.99	0.697306	-0.520136	0.00333182	0.0432883
ABHD14B	1328.46	1120.16	1536.75	0.728914	-0.45618	0.00333911	0.0433556
HOXC10	485.164	388.179	582.15	0.666802	-0.58467	0.00336809	0.043688
LOC388789	603.43	488.53	718.331	0.68009	-0.556202	0.00336897	0.043688
LECT1	7.60126	2.87983	12.3227	0.233702	-2.09726	0.0033725	0.0437061
USP1	1617.9	1924.25	1311.55	1.46715	0.55302	0.003387	0.0438662
DLGAP5	443.934	544.86	343.007	1.58848	0.667648	0.00339893	0.0439789
GRIA4	34.2047	16.4809	51.9285	0.317377	-1.65573	0.00339999	0.0439789
CDH11	3491.36	4191.59	2791.13	1.50175	0.586647	0.00341021	0.0440833
RASSF7	283.46	210.031	356.889	0.588507	-0.76487	0.00341353	0.0440985
TRMT112	2754.16	2276.17	3232.14	0.704229	-0.505883	0.00342196	0.0441795
TOPBP1	952.373	1132.09	772.656	1.46519	0.55109	0.00342621	0.0441984
DNTT	1.3896	2.42649	0.352717	6.87942	2.78229	0.00342773	0.0441984
SGCZ	6.20238	10.4471	1.95769	5.33641	2.41587	0.00345974	0.0445831
KRT76	0.218567	0.0598558	0.377278	0.158652	-2.65607	0.00346933	0.0446785
CALU	10979.1	13253.9	8704.18	1.52271	0.606639	0.00349343	0.0449607
ZIC3	30.3667	14.1119	46.6216	0.302689	-1.72409	0.00349697	0.0449779
OR6K3	0.0977171	0.184159	0.011275	16.3334	4.02975	0.00350049	0.044995
MYO5B	193.282	259.956	126.608	2.05324	1.0379	0.00351361	0.0451354
CRISPLD2	3024.09	3640.21	2407.97	1.51173	0.596204	0.00351939	0.0451813
LOC100288778	556.122	446.313	665.93	0.67021	-0.577314	0.00353173	0.0452862
TMEM195	34.9447	17.1114	52.778	0.324214	-1.62498	0.00353198	0.0452862
NKAIN2	19.4021	8.45769	30.3464	0.278704	-1.84319	0.00353811	0.0453176
IER2	2764.66	2281.91	3247.41	0.702688	-0.509045	0.00354024	0.0453176
QPRT	499.636	399.219	600.053	0.665306	-0.58791	0.00354106	0.0453176
ACSL4	1358.23	1605.24	1111.22	1.44457	0.530644	0.00356584	0.0456062
VWA3B	34.2295	52.7582	15.7008	3.36022	1.74855	0.00357632	0.0457118
XKR7	0.598767	0.177815	1.01972	0.174377	-2.51972	0.00359839	0.0459652
THRA	1429.74	1201.4	1658.09	0.724567	-0.464809	0.00361436	0.0461404
FAHD2B	202.766	136.595	268.937	0.507907	-0.977363	0.00361741	0.0461507
MIF	6109.89	5007.17	7212.62	0.694223	-0.526528	0.00362733	0.0462456
PLAG1	151.239	98.255	204.222	0.481118	-1.05554	0.00362936	0.0462456
FBXO31	1371.16	1152.11	1590.22	0.724499	-0.464944	0.00364876	0.0464639
TRIM17	17.5685	7.48813	27.6489	0.270829	-1.88454	0.00365474	0.0465112
LRRC2	205.546	139.248	271.844	0.512237	-0.965117	0.00368629	0.0468836
DDX25	16.8845	7.16742	26.6015	0.269437	-1.89198	0.00368889	0.0468849
CAP2	598.955	484.279	713.632	0.678612	-0.559342	0.00369097	0.0468849
CKAP2L	319.387	409.326	229.447	1.78397	0.835092	0.00370247	0.0470019
SLC4A1	11.8271	4.71455	18.9397	0.248924	-2.00622	0.00370757	0.0470375
RPL18A	1185.91	991.273	1380.55	0.718027	-0.47789	0.00371516	0.0471046
ABHD2	3315.14	3988.92	2641.36	1.51018	0.594717	0.00372215	0.0471484
FAT2	118.177	165.511	70.8427	2.33632	1.22424	0.00372321	0.0471484
PIWIL1	4.32418	1.48285	7.1655	0.206942	-2.2727	0.00372635	0.047159
GLTSCR2	6794.25	5549.33	8039.17	0.690287	-0.534732	0.00374099	0.0473151
INHBA	274.36	347.959	200.762	1.73319	0.79343	0.0037498	0.0473973
TRAPPC2L	725.016	589.072	860.96	0.684205	-0.5475	0.00375299	0.0474084
OR9G4	0.0645767	0.125899	0.00325481	38.6808	5.27355	0.00377161	0.0476143
AHNAK2	4005.97	4837.88	3174.05	1.5242	0.608051	0.00378221	0.0476892
SCUBE3	488.655	392.715	584.594	0.671774	-0.573951	0.00378277	0.0476892
CLEC3B	3845.01	4668.75	3021.28	1.54529	0.627876	0.003786	0.0476892
DUSP4	228.461	160.486	296.436	0.541384	-0.885275	0.00378685	0.0476892
FOXD3	53.3246	28.7511	77.898	0.369087	-1.43797	0.00382027	0.0480805
OR5B21	0.129186	0.239314	0.0190577	12.5574	3.65046	0.00382869	0.0481388
ACADVL	4422.67	3637.98	5207.35	0.698625	-0.51741	0.00382959	0.0481388
PANX3	5.50788	1.93413	9.08162	0.212972	-2.23126	0.00383222	0.0481423
NDUFS8	1993.46	1677.97	2308.96	0.726723	-0.460522	0.00384258	0.0482177
CHSY3	298.094	376.568	219.621	1.71463	0.777897	0.00384293	0.0482177
USH1C	27.2874	12.3958	42.1791	0.293885	-1.76668	0.00385244	0.0483075
MMP7	80.2564	117.879	42.6341	2.76489	1.46722	0.00386102	0.0483855
SLC27A1	960.519	802.674	1118.37	0.717721	-0.478506	0.00386403	0.0483936
HCN1	13.8934	22.5897	5.19718	4.34652	2.11986	0.00388098	0.0485762
AJAP1	64.4773	35.8256	93.1291	0.384687	-1.37824	0.00388343	0.0485773
PTOV1	3062.56	2532.71	3592.41	0.705017	-0.50427	0.00389525	0.0486953
CDC20	1176.2	1392.88	959.531	1.45162	0.537667	0.00390518	0.0487898
CRIP2	3037.83	2514.89	3560.77	0.706278	-0.501692	0.00391827	0.0489235
KCNJ11	29.6416	13.955	45.3281	0.307868	-1.69962	0.00393771	0.0491363
EPCAM	76.1361	43.6954	108.577	0.402438	-1.31316	0.00394406	0.0491856
SESN1	991.706	827.728	1155.69	0.716222	-0.48152	0.00394819	0.0492033
FOXL1	238.722	167.892	309.552	0.542372	-0.882646	0.00395028	0.0492033
WFDC2	542.886	434.395	651.377	0.666887	-0.584486	0.00395525	0.0492353
CRABP2	3928.78	3252.03	4605.54	0.706112	-0.502032	0.00396229	0.049293
ART4	18.9022	8.30714	29.4972	0.281625	-1.82815	0.00396938	0.0493513
REG3A	2.97658	5.05479	0.898377	5.62658	2.49226	0.00398845	0.0495583
NR2E1	12.8568	5.28218	20.4313	0.258533	-1.95158	0.0040018	0.0496941
ZP2	1.66734	0.565507	2.76917	0.204215	-2.29184	0.00401278	0.0498002
ADORA1	119.181	72.5813	165.781	0.437814	-1.19161	0.00401836	0.0498394
CST3	15596.7	12869.1	18324.3	0.702301	-0.509839	0.00403313	0.0499923
E2F2	250.448	325.957	174.94	1.86325	0.897825	0.00410371	0.0508085
FAM105B	801.668	956.378	646.958	1.47827	0.563909	0.00410526	0.0508085
C12orf62	765.725	630.993	900.456	0.700749	-0.513031	0.00410641	0.0508085
CYP4F2	1.11444	0.375349	1.85354	0.202504	-2.30398	0.00411501	0.0508842
RPL35A	10858.1	8828.97	12887.2	0.685096	-0.545622	0.00412364	0.0509601
NCRNA00162	20.8177	9.24753	32.3879	0.285524	-1.80831	0.0041304	0.051013
RPS13	7567.26	6215.72	8918.8	0.696924	-0.520927	0.00413594	0.0510505
FAM19A1	15.7113	6.68581	24.7369	0.270277	-1.88749	0.00415014	0.051195
UGT1A7	0.254763	0.077549	0.431977	0.179521	-2.47777	0.00416099	0.0512981
KIF26A	418.562	318.718	518.405	0.614805	-0.7018	0.00417667	0.0514603
CHMP2A	2188.95	1826	2551.9	0.715545	-0.482886	0.00418813	0.0515706
GPR123	7.11729	2.78839	11.4462	0.243609	-2.03736	0.00420549	0.0517367
RPL10A	9076.26	7411.92	10740.6	0.690085	-0.535153	0.00420666	0.0517367
SMC2	1032.5	1234.85	830.155	1.4875	0.572887	0.00421436	0.0518002
GPRASP1	599.001	484.662	713.34	0.679427	-0.557609	0.00423601	0.0520351
CPT1A	1892.43	1589.91	2194.96	0.724346	-0.465249	0.00424447	0.0521079
MED14	1369.31	1611.32	1127.3	1.42936	0.515366	0.00424853	0.0521265
FOXD1	494.979	397.814	592.144	0.671819	-0.573855	0.00425114	0.0521273
CIRBP	6334.53	5186.21	7482.85	0.69308	-0.528905	0.00427104	0.05234
PLCXD3	75.9862	44.3448	107.628	0.412021	-1.27921	0.00427525	0.0523603
CT47A1	1.80676	0.617285	2.99624	0.20602	-2.27915	0.00428542	0.0524535
USMG5	885.029	730.468	1039.59	0.702651	-0.50912	0.00430155	0.0526195
SLCO1B3	0.766677	1.33258	0.200775	6.63717	2.73057	0.00430927	0.0526825
TMEM25	367.088	271.418	462.757	0.586524	-0.769738	0.00431436	0.0527134
C19orf70	1321.29	1121.27	1521.31	0.737039	-0.440187	0.00434466	0.053052
GREM1	2790.46	2315.32	3265.59	0.709005	-0.496132	0.00437701	0.0534074
HTN3	2.25201	3.82717	0.676854	5.65435	2.49936	0.00437902	0.0534074
PTPRR	108.769	153.657	63.8801	2.4054	1.26628	0.00438158	0.0534074
C2CD4A	27.2051	12.5282	41.8821	0.29913	-1.74115	0.00438716	0.0534436
GNAO1	787.314	650.039	924.589	0.703057	-0.508287	0.00439433	0.0534991
PCOLCE2	588.812	714.569	463.055	1.54316	0.625891	0.00443347	0.0539426
GHRL	25.2469	39.8279	10.6658	3.73417	1.90079	0.00443602	0.0539426
ECT2	724.288	869.592	578.983	1.50193	0.586818	0.00444163	0.0539788
CD109	1939.45	2312.15	1566.74	1.47577	0.561467	0.00444676	0.0540091
FOXI1	3.39477	5.76935	1.02018	5.65523	2.49959	0.00445151	0.0540348
KCNIP3	415.343	510.57	320.115	1.59496	0.673517	0.0044964	0.0545474
ARHGAP20	291.825	366.021	217.63	1.68185	0.750048	0.00450564	0.0546128
TMPRSS4	6.60688	10.9832	2.23053	4.92404	2.29984	0.00450711	0.0546128
ITLN2	8.05327	13.2583	2.84826	4.65486	2.21874	0.00451829	0.0547159
TNPO3	932.896	1100.64	765.157	1.43844	0.524508	0.00452632	0.0547807
COL16A1	6257.73	7567.04	4948.42	1.52918	0.612761	0.0045297	0.0547894
CYTSB	1007.93	1202.6	813.273	1.47871	0.564339	0.00455033	0.0550064
SPATA18	217.202	153.183	281.221	0.544705	-0.876453	0.00456583	0.0551613
SARNP	1150.67	962.647	1338.69	0.719098	-0.47574	0.00457287	0.0552138
DIO2	513.15	411.724	614.576	0.669931	-0.577915	0.0045772	0.0552139
TCEB2	3574.08	2969.15	4179.02	0.710489	-0.493115	0.00458038	0.0552139
HEPN1	3.90427	1.3966	6.41195	0.217812	-2.19885	0.00458316	0.0552139
CYGB	1249.67	1052.43	1446.91	0.727367	-0.459244	0.00458365	0.0552139
RPS23	14622.2	11999	17245.4	0.695779	-0.523299	0.00459774	0.0553306
C12orf10	919.346	762.854	1075.84	0.709079	-0.495981	0.00459874	0.0553306
TECTA	40.1028	20.8407	59.3649	0.351062	-1.5102	0.00460336	0.0553528
LY6K	262.971	337.227	188.714	1.78697	0.837519	0.00460598	0.0553528
DLX6	82.4957	48.5298	116.462	0.416702	-1.26291	0.00461182	0.0553904
RPL19	19425.6	15968.9	22882.3	0.697869	-0.518972	0.00461869	0.0554405
PAX3	147.93	97.0479	198.812	0.488138	-1.03464	0.0046644	0.0559409
IQCA1	107.676	63.6454	151.706	0.41953	-1.25315	0.00466584	0.0559409
PRL	745.784	608.703	882.865	0.689463	-0.536455	0.00466871	0.0559426
LRFN2	15.7423	6.82136	24.6633	0.276579	-1.85424	0.0046944	0.0562176
MCRS1	1385.02	1173.58	1596.46	0.735115	-0.443958	0.00469921	0.0562424
PSKH2	0.228914	0.067519	0.390309	0.172989	-2.53125	0.00471325	0.0563775
POLA1	740.83	883.623	598.037	1.47754	0.563196	0.00474008	0.0566654
CCDC38	2.34539	3.95575	0.735036	5.38171	2.42806	0.00474414	0.0566798
CLDN22	5.28631	1.91778	8.65485	0.221585	-2.17407	0.00474928	0.0566798
MS4A2	79.8207	47.1148	112.527	0.418699	-1.25601	0.00475078	0.0566798
KBTBD5	22.3123	10.1952	34.4294	0.296119	-1.75575	0.0047533	0.0566798
RPS25	6533.29	5361.01	7705.57	0.695732	-0.523396	0.00475511	0.0566798
KRTAP9-4	0.052749	0.105498	0	65535	65535	0.0047607	0.0567135
LOC80154	367.223	272.887	461.558	0.591231	-0.758207	0.00476943	0.0567585
RCOR2	250.659	179.199	322.119	0.556313	-0.84603	0.00477002	0.0567585
CCNB2	741.187	883.675	598.7	1.47599	0.561682	0.00478557	0.0568789
KIRREL3	57.3437	32.0644	82.623	0.38808	-1.36557	0.00478569	0.0568789
OR4F17	0.0604956	0.120991	0	65535	65535	0.00480044	0.0570191
ADAMTS9	1461.24	1230.62	1691.87	0.727371	-0.459236	0.00480304	0.0570191
TMEM229A	16.6961	7.31035	26.0819	0.280284	-1.83504	0.00481008	0.0570696
OLIG1	4.87553	1.75634	7.99472	0.219688	-2.18647	0.00481698	0.0571184
RETNLB	0.0338654	0.00280204	0.0649288	0.0431556	-4.53431	0.00482669	0.0572005
MCM4	1832.11	2156.23	1507.99	1.42987	0.515879	0.00483476	0.057263
CRELD1	913.761	758.421	1069.1	0.709402	-0.495325	0.00483788	0.0572668
COX7C	3163.67	2620.82	3706.52	0.707086	-0.500043	0.0048424	0.0572761
GEM	1363.59	1602.91	1124.26	1.42574	0.51171	0.00484425	0.0572761
SMOC1	1213.84	1426.78	1000.9	1.42551	0.511474	0.00485878	0.0573996
TTLL7	313.236	396.891	229.581	1.72876	0.789741	0.00486146	0.0573996
CT45A2	0.740655	0.246516	1.2348	0.199641	-2.32452	0.00486309	0.0573996
OR5A1	0.0354114	0.0026381	0.0681846	0.0386905	-4.69188	0.0048677	0.057421
LIMS2	2002.44	1684.07	2320.81	0.725638	-0.462678	0.00488003	0.0575333
C17orf89	414.822	324.087	505.558	0.641048	-0.641495	0.00489066	0.0576255
HSPB1	15866.8	13006.9	18726.8	0.69456	-0.525829	0.00489473	0.0576404
ASPG	14.2732	6.0518	22.4946	0.269034	-1.89414	0.00490814	0.0577651
KCNA7	8.03437	3.26702	12.8017	0.255202	-1.97029	0.00491187	0.0577758
TP53	1191.48	997.714	1385.25	0.720242	-0.473447	0.00493502	0.0579603
TSIX	426.158	334.878	517.439	0.647183	-0.627754	0.00493579	0.0579603
ZNF281	295.848	370.305	221.391	1.67263	0.74212	0.00493604	0.0579603
UGT2B11	1.81734	3.09291	0.54177	5.70889	2.51321	0.00493946	0.0579673
NTM	514.6	413.15	616.049	0.670644	-0.576381	0.00495022	0.0580338
IGLON5	91.0165	53.3318	128.701	0.414385	-1.27096	0.00495279	0.0580338
SHANK1	28.6846	13.6757	43.6935	0.31299	-1.67581	0.00495362	0.0580338
DTX1	138.596	90.3473	186.845	0.483543	-1.04829	0.00495948	0.0580693
SMC5	937.544	1104.15	770.939	1.43221	0.518244	0.00498506	0.0583355
FAU	8500.78	7011.26	9990.31	0.701805	-0.510857	0.00499129	0.058375
COPZ1	3755.57	3125.17	4385.98	0.712536	-0.488966	0.00501969	0.0586307
ZNF692	417.86	323.773	511.947	0.632435	-0.661011	0.00502135	0.0586307
MLPH	349.593	263.3	435.886	0.604057	-0.727244	0.00502532	0.0586307
MT1M	225.591	160.87	290.312	0.55413	-0.851705	0.00502758	0.0586307
MRPL27	1093.17	918.605	1267.74	0.724599	-0.464746	0.00502765	0.0586307
FBXO44	420.962	330.264	511.66	0.645474	-0.631568	0.00503031	0.0586307
C11orf31	1166.5	983.514	1349.48	0.728809	-0.456387	0.0050456	0.0587755
HTN1	0.427377	0.761131	0.093624	8.12965	3.02319	0.00505574	0.0588601
BDKRB2	1039.64	868.148	1211.14	0.716803	-0.480352	0.00507393	0.0590384
SPATA20	1368.27	1158.43	1578.11	0.734063	-0.446024	0.0050781	0.0590534
SEPT5	1702.33	1423.85	1980.8	0.718825	-0.476287	0.00508336	0.0590811
SLC35F1	98.6136	57.9281	139.299	0.415854	-1.26585	0.00509699	0.0591733
GJC3	4.78469	1.72546	7.84391	0.219975	-2.18459	0.00509706	0.0591733
MEGF11	20.0682	9.1894	30.947	0.29694	-1.75176	0.00512113	0.059419
FAM43B	206.097	142.448	269.745	0.528082	-0.921167	0.00512943	0.0594817
FGF20	0.856426	0.295997	1.41686	0.208911	-2.25904	0.00513295	0.0594889
KISS1R	4.34758	1.56567	7.12948	0.219605	-2.18702	0.00515342	0.0596875
ST6GAL2	352.719	451.039	254.399	1.77296	0.826158	0.00515592	0.0596875
FIGNL2	52.3642	28.6034	76.1249	0.375744	-1.41218	0.00516024	0.0597039
RERG	569.983	462.132	677.834	0.681778	-0.552625	0.00516782	0.0597578
SLC17A8	43.8987	23.3743	64.4231	0.362825	-1.46266	0.00518636	0.0599385
NT5C	477.024	387.493	566.554	0.683946	-0.548046	0.00520475	0.0600999
C6orf15	7.06906	2.75487	11.3833	0.242011	-2.04686	0.00520828	0.0600999
RPS3A	5268.16	4350.79	6185.54	0.70338	-0.507623	0.00520913	0.0600999
EFNA3	189.253	127.469	251.036	0.507773	-0.977745	0.00521501	0.0601339
KIAA1522	1228.82	1441.55	1016.09	1.41872	0.50459	0.00525956	0.0605629
KRTAP4-12	0.162836	0.300608	0.0250635	11.9939	3.58423	0.00526029	0.0605629
KAT2A	1252.33	1055.93	1448.73	0.728868	-0.456271	0.00526107	0.0605629
NPAS1	28.4412	13.6105	43.2718	0.314536	-1.6687	0.00527124	0.0606329
TM4SF20	1.81234	0.639686	2.985	0.2143	-2.2223	0.00527307	0.0606329
DSN1	780.755	927.54	633.971	1.46306	0.548992	0.00528207	0.0606954
DNAJB4	867.776	1027.93	707.626	1.45264	0.538678	0.00528442	0.0606954
KRT24	6.5735	10.8307	2.31627	4.67595	2.22526	0.005295	0.0607828
NLRP10	2.3024	3.89293	0.711879	5.46852	2.45115	0.0053005	0.0608119
LGI1	44.4153	23.8735	64.9572	0.367527	-1.44408	0.00532537	0.0610631
APCDD1L	358.214	455.624	260.804	1.747	0.804878	0.00533483	0.0611373
EFNA1	584.715	474.703	694.726	0.683296	-0.549417	0.00534916	0.0612673
EIF3G	4536.24	3759.74	5312.74	0.707683	-0.498825	0.00535501	0.0613
LRRTM2	35.2908	18.017	52.5647	0.342759	-1.54473	0.00535866	0.0613076
MS4A12	0.764147	1.31205	0.216249	6.06729	2.60105	0.00536942	0.0613964
BEND2	0.653931	0.208611	1.09925	0.189775	-2.39763	0.00539661	0.0616601
HSPB2	495.042	400.84	589.243	0.680262	-0.555837	0.00539849	0.0616601
FNDC4	318.94	247.401	390.479	0.633583	-0.658394	0.00540241	0.0616705
KIF20A	961.164	1135.07	787.261	1.44179	0.527862	0.00542344	0.0618762
PLIN1	73.0813	42.9204	103.242	0.415725	-1.2663	0.0054303	0.061887
IFI27L2	923.886	775.067	1072.7	0.722535	-0.46886	0.00543043	0.061887
MT1G	144.726	96.0723	193.381	0.496805	-1.00925	0.00545221	0.0620378
TCTE3	78.0666	46.4149	109.718	0.423037	-1.24114	0.00545259	0.0620378
CYHR1	955.803	804.75	1106.86	0.72706	-0.459854	0.00545274	0.0620378
SYCE1	104.374	61.989	146.759	0.422386	-1.24337	0.0054726	0.0622013
TP53TG3B	9.00958	3.7003	14.3189	0.258421	-1.9522	0.00547595	0.0622013
IL4I1	386.124	478.746	293.502	1.63115	0.705891	0.00547621	0.0622013
FAM180B	86.2737	125.187	47.3604	2.64329	1.40233	0.00547963	0.0622057
CCDC106	437.138	348.242	526.035	0.662012	-0.595071	0.00550292	0.0624348
C7orf58	797.966	665.207	930.726	0.714718	-0.484553	0.00550591	0.0624348
PCDHB5	257.128	185.885	328.371	0.566084	-0.820911	0.00553276	0.0627046
CSF1	1475.88	1746.98	1204.78	1.45004	0.536093	0.0055508	0.0628743
COLEC12	2130.44	1784.81	2476.07	0.720823	-0.472282	0.00555946	0.0629377
PRKAR1B	298.675	227.534	369.815	0.615265	-0.70072	0.00561858	0.0635508
SALL2	390.252	292.475	488.03	0.599298	-0.738656	0.00562182	0.0635508
CLIC3	124.025	78.7601	169.289	0.465239	-1.10396	0.00562292	0.0635508
TUBB2B	508.339	409.373	607.306	0.67408	-0.569008	0.00564277	0.06374
SFRP1	2696.09	2249.25	3142.92	0.715656	-0.482662	0.00566213	0.0639234
HSPB6	9886.19	8120.69	11651.7	0.696954	-0.520865	0.00566832	0.0639461
ENPP5	86.5921	51.345	121.839	0.421416	-1.24668	0.00567038	0.0639461
ECM2	898.731	1056.01	741.449	1.42426	0.510209	0.00567499	0.063963
CMBL	606.811	497.397	716.225	0.69447	-0.526015	0.00568361	0.064025
IL17RE	124.383	78.8661	169.9	0.46419	-1.10721	0.00569637	0.064111
NBPF10	565.318	681.454	449.182	1.5171	0.601315	0.00569751	0.064111
CD209	1346.88	1154.25	1539.51	0.749752	-0.415514	0.00571067	0.0642239
IL21	0.159946	0.294193	0.0257	11.4472	3.51692	0.00572293	0.0643071
UNC80	16.0816	7.1675	24.9957	0.286749	-1.80214	0.005727	0.0643071
ZNF750	12.6773	5.44354	19.9111	0.273392	-1.87096	0.00572748	0.0643071
CKAP2	882.823	1041.62	724.022	1.43867	0.524731	0.0057307	0.0643081
ZFC3H1	751.945	616.041	887.85	0.693856	-0.527291	0.00574543	0.0644381
ADSSL1	192.606	131.321	253.892	0.517232	-0.951118	0.00576432	0.0646146
B3GNT1	929.486	778.025	1080.95	0.719764	-0.474405	0.00578897	0.0648555
RHOB	10357.9	8476.83	12239	0.69261	-0.529885	0.00581202	0.0650781
ROGDI	540.751	437.983	643.518	0.680608	-0.555104	0.0058358	0.0653087
CYBA	2454.11	2051.68	2856.55	0.718238	-0.477466	0.00584401	0.0653649
GATA5	85.994	51.2305	120.758	0.424242	-1.23704	0.00587851	0.065715
FLJ25758	1.2731	2.17877	0.367432	5.92974	2.56797	0.00588981	0.0658054
C13orf29	290.05	361.587	218.513	1.65476	0.72662	0.00590147	0.0658806
MSRB2	874.292	726.881	1021.7	0.71144	-0.491186	0.00590755	0.0658806
COBL	175.372	116.41	234.335	0.496767	-1.00936	0.00590974	0.0658806
GIPR	10.7156	4.46577	16.9654	0.263228	-1.92561	0.00591233	0.0658806
DMRT1	11.6155	4.92273	18.3084	0.268879	-1.89497	0.00591261	0.0658806
VENTXP1	0.355885	0.115163	0.596606	0.193031	-2.3731	0.00592637	0.0659981
INSRR	72.1727	104.52	39.8253	2.62447	1.39202	0.00596255	0.066365
POU1F1	1.01814	1.74481	0.291463	5.9864	2.58169	0.005972	0.0664341
CBLN1	627.985	517.096	738.874	0.699843	-0.514896	0.0059775	0.0664592
GABARAP	7626.37	6357.26	8895.47	0.714663	-0.484666	0.00598081	0.0664599
FKBP14	454.625	552.304	356.945	1.54731	0.629761	0.00598409	0.0664604
KLF5	234.463	168.059	300.866	0.558585	-0.840151	0.00599623	0.0665591
DNER	106.997	64.4859	149.509	0.431317	-1.21318	0.00600261	0.0665939
TGIF2	654.211	536.452	771.969	0.694913	-0.525095	0.0060104	0.0666424
NDUFA2	1256.55	1071.22	1441.87	0.742937	-0.428688	0.00601349	0.0666424
GPRIN1	241.259	312.789	169.729	1.84287	0.881958	0.00602782	0.0667652
PGM5	2863.29	2396.47	3330.11	0.719637	-0.474659	0.00603642	0.0668066
CACNG6	10.5504	4.39768	16.7031	0.263285	-1.9253	0.00604034	0.0668066
ARL4C	2714.48	3225.24	2203.73	1.46354	0.549463	0.00604133	0.0668066
C1orf170	34.5901	17.9197	51.2605	0.349582	-1.5163	0.00606142	0.0669874
LPL	1039.94	869.032	1210.84	0.717707	-0.478533	0.00606422	0.0669874
SACS	1121.29	1324.17	918.416	1.4418	0.527867	0.00607697	0.0670921
FCER1G	1344.31	1151.98	1536.65	0.749669	-0.415674	0.00608374	0.0671307
PPAP2C	224.374	160.611	288.138	0.557409	-0.843191	0.00610636	0.0673316
NR5A1	28.0007	43.3591	12.6423	3.42968	1.77807	0.00610851	0.0673316
OR6C76	0.0512445	0.00868027	0.0938087	0.0925317	-3.43391	0.00611539	0.0673712
RPL18	16535	13556.8	19513.2	0.694748	-0.525438	0.00616135	0.067841
CASC5	243.689	315.473	171.904	1.83517	0.875912	0.00617869	0.0679954
GOLGA8G	2.32095	3.90429	0.737619	5.29309	2.40411	0.00618658	0.0680458
AURKA	515.802	625.091	406.514	1.53769	0.620761	0.00619614	0.0681144
STMN3	1835.29	1555.42	2115.15	0.735373	-0.443453	0.00622445	0.0683889
STXBP5	520.629	630.348	410.91	1.53403	0.617328	0.00624807	0.0686117
MCM2	2047.56	2420.47	1674.66	1.44535	0.531417	0.00626871	0.0687815
BHLHE40	3860.97	4595.58	3126.36	1.46994	0.555761	0.00627025	0.0687815
SHCBP1	475.157	578.064	372.25	1.55289	0.634956	0.0062829	0.0688753
RNASE6	625.371	516.924	733.819	0.70443	-0.505471	0.00628552	0.0688753
NCAPG	787.417	932.376	642.458	1.45126	0.537311	0.00629798	0.068975
SERPINB7	88.1127	127.277	48.9484	2.60023	1.37864	0.006315	0.0691244
CPB1	43.7426	65.6516	21.8336	3.00691	1.58828	0.00635663	0.0695194
AARSD1	844.454	703.698	985.21	0.714262	-0.485474	0.00636099	0.0695194
UBN1	1502.06	1774.05	1230.07	1.44224	0.52831	0.00636125	0.0695194
C10orf96	0.332465	0.585059	0.0798702	7.32513	2.87285	0.00637064	0.0695849
VWA5A	552.485	450.724	654.246	0.688921	-0.53759	0.0063922	0.0697832
TDRG1	6.04003	2.35366	9.72641	0.241986	-2.047	0.00641293	0.0699723
RAI14	2698.18	3194.18	2202.18	1.45046	0.536512	0.0064227	0.0700416
BUB1B	540.547	652.172	428.922	1.52049	0.604537	0.00645988	0.0704096
GPRC5A	218.554	286.324	150.784	1.8989	0.925165	0.00646854	0.0704665
IFITM2	4171.56	3483.98	4859.14	0.716996	-0.479964	0.00647922	0.0705453
TCF21	869.982	724.745	1015.22	0.713881	-0.486245	0.00649295	0.0706573
GALP	0.290012	0.512227	0.0677962	7.5554	2.91751	0.00650841	0.070788
CDK1	945.38	1110.41	780.351	1.42296	0.508896	0.00651876	0.0708542
C16orf13	958.823	811.245	1106.4	0.733229	-0.447664	0.00652141	0.0708542
C1orf54	450.314	363.556	537.072	0.676923	-0.562936	0.00652752	0.070883
VASN	3318.62	3958.53	2678.7	1.47778	0.56343	0.00653312	0.0709063
MUCL1	9.13454	14.8765	3.39259	4.385	2.13258	0.00653763	0.0709177
IRX4	38.2262	20.2524	56.1999	0.360365	-1.47247	0.00654294	0.0709378
FAM138B	0.394809	0.128946	0.660672	0.195174	-2.35716	0.00655146	0.0709926
KLHL33	7.13379	2.92619	11.3414	0.25801	-1.9545	0.00655784	0.0710243
VCAN	13069.2	15570.8	10567.6	1.47344	0.559192	0.0065846	0.0712764
ATP5G2	4616.34	3839.43	5393.25	0.711895	-0.490263	0.00658891	0.0712854
IL17C	1.33927	2.289	0.389551	5.87598	2.55483	0.00662974	0.0716534
AS3MT	264.962	194.872	335.052	0.581615	-0.781864	0.00662991	0.0716534
LMX1B	112.591	68.9951	156.186	0.441749	-1.1787	0.00664379	0.0717655
GPR139	0.410322	0.724282	0.0963615	7.5163	2.91002	0.00667551	0.0720469
CDK10	843.051	703.479	982.623	0.71592	-0.48213	0.00667687	0.0720469
ALDH5A1	209.019	146.352	271.685	0.538683	-0.892492	0.00668261	0.072071
CHAF1A	927.202	1085.94	768.464	1.41313	0.498895	0.0067164	0.0723861
PLIN5	18.9566	8.88876	29.0245	0.306251	-1.70721	0.0067189	0.0723861
FEV	7.23658	2.97625	11.4969	0.258874	-1.94968	0.00673027	0.0724426
GALNT5	170.017	227.292	112.743	2.01602	1.01151	0.00673121	0.0724426
NPY5R	4.033	1.55324	6.51276	0.238492	-2.06799	0.00676623	0.0727813
SLBP	1491.36	1758.68	1224.04	1.43679	0.522844	0.00679137	0.0730135
PLXNC1	339.338	433.52	245.157	1.76834	0.822394	0.00679662	0.0730316
LIMS1	417.343	508.546	326.141	1.55928	0.640883	0.00683045	0.0733566
VSTM2A	9.59923	4.04552	15.1529	0.26698	-1.9052	0.00683655	0.0733837
NDUFB1	811.817	678.807	944.827	0.718447	-0.477047	0.00684914	0.0734804
IGDCC4	577.494	693.698	461.291	1.50382	0.588631	0.00685575	0.0735128
RPS20	19356.1	15981.6	22730.7	0.703083	-0.508233	0.00686418	0.0735364
STAT6	3776.2	3161.87	4390.54	0.720155	-0.473621	0.00686553	0.0735364
PLD4	103.626	62.7513	144.5	0.434265	-1.20335	0.0068687	0.0735364
PCSK2	67.3747	97.6842	37.0651	2.63547	1.39806	0.00689013	0.0737272
GABRB2	58.8896	86.8778	30.9013	2.81146	1.49132	0.00690571	0.0738554
IGF1R	1661.86	1949.81	1373.9	1.41918	0.505059	0.00690955	0.073858
SGEF	296.114	227.445	364.783	0.623508	-0.68152	0.00692228	0.0739555
DUSP13	25.048	12.0104	38.0855	0.315354	-1.66496	0.00694109	0.0741178
ATP1A3	116.66	160.481	72.8388	2.20324	1.13962	0.0069459	0.0741306
PDGFA	611.843	504.4	719.287	0.70125	-0.512	0.00696118	0.0742469
BZRAP1	975.361	1147.42	803.307	1.42836	0.514364	0.00696404	0.0742469
PDE6A	7.09733	2.93217	11.2625	0.260348	-1.94149	0.00698279	0.0744081
OPLAH	226.615	163.631	289.599	0.565027	-0.823609	0.00698705	0.0744148
GAL3ST1	37.4134	20.0095	54.8174	0.365021	-1.45395	0.0069989	0.0745023
KDM2B	944.954	1110.51	779.394	1.42484	0.510802	0.00702229	0.0746871
PTX3	2284.24	1920.13	2648.35	0.725031	-0.463886	0.00702355	0.0746871
IL28B	0.21242	0.0712272	0.353613	0.201427	-2.31167	0.00703407	0.0747603
MOS	0.161239	0.0508844	0.271593	0.187355	-2.41615	0.00705177	0.0749095
PGM3	451.772	546.421	357.124	1.53006	0.613589	0.00706665	0.0750287
TYROBP	2611.73	2201.74	3021.71	0.72864	-0.456722	0.00707224	0.0750493
C8orf4	729.919	600.714	859.123	0.699218	-0.516186	0.00707698	0.0750607
PLEKHF1	708.964	847.084	570.844	1.48391	0.569408	0.00709661	0.0751935
PYCARD	634.768	525.846	743.689	0.707077	-0.50006	0.00709684	0.0751935
FUT8	857.086	1011.61	702.564	1.43988	0.52595	0.00711055	0.0752747
IQCJ	0.479574	0.15716	0.801988	0.195963	-2.35135	0.00711723	0.0752747
PPP1R1A	190.433	130.807	250.059	0.523105	-0.934828	0.00711767	0.0752747
LDHAL6A	2.34082	0.896586	3.78505	0.236876	-2.0778	0.00711919	0.0752747
C3orf30	0.887383	1.51474	0.260025	5.82536	2.54235	0.00715705	0.075636
RNASEK	3163.94	2651.55	3676.32	0.721251	-0.471427	0.00718033	0.075843
RPS29	5838.21	4878.12	6798.3	0.717549	-0.47885	0.00718797	0.0758846
DFNB31	322.511	408.105	236.917	1.72256	0.784557	0.00720084	0.0759813
CSN2	0.313749	0.553356	0.0741423	7.46343	2.89984	0.00720691	0.0760062
MEX3D	821.887	971.313	672.461	1.44442	0.530486	0.00722038	0.0761091
NOSIP	1279.86	1098.36	1461.36	0.751599	-0.411964	0.00722928	0.0761638
THNSL2	486.506	398.051	574.961	0.692309	-0.530513	0.0072508	0.0763512
SLC15A1	6.41095	2.5746	10.2473	0.251246	-1.99283	0.00726885	0.076502
KIAA0284	1153.82	1353.44	954.206	1.41839	0.504257	0.00729149	0.0767009
PLA2G2A	3043.98	3634.94	2453.02	1.48183	0.567375	0.00731314	0.0768892
F3	714.158	589.506	838.809	0.702789	-0.508836	0.00733434	0.0770726
KIAA1549	277.538	206.28	348.796	0.591406	-0.757778	0.00733895	0.0770815
NAP1L6	10.2187	4.36362	16.0738	0.271474	-1.88111	0.00736765	0.0772806
C3orf65	0.442116	0.153023	0.731209	0.209274	-2.25653	0.0073709	0.0772806
CD2	281.599	350.074	213.123	1.64259	0.715971	0.00737286	0.0772806
XYLT1	1326.72	1548.64	1104.8	1.40174	0.487222	0.00737298	0.0772806
LOC389493	2.26455	0.867121	3.66197	0.236791	-2.07831	0.0073955	0.077477
MBD6	1896.15	1608.7	2183.6	0.736722	-0.440808	0.00740141	0.0774993
SOX2	151.108	102.154	200.061	0.510614	-0.969695	0.00741219	0.0775424
SIL1	1478.18	1258.13	1698.23	0.740843	-0.432759	0.00741309	0.0775424
GADD45GIP1	1737	1478.38	1995.62	0.740812	-0.43282	0.0074206	0.0775814
BTNL2	0.518528	0.174671	0.862386	0.202544	-2.3037	0.00745229	0.0778664
GNAT1	1.50123	0.560146	2.44232	0.22935	-2.12438	0.00745545	0.0778664
HMGN3	1161.93	982.749	1341.1	0.73279	-0.448528	0.00747797	0.0780618
RPL13A	11098.9	9131.51	13066.3	0.698862	-0.516921	0.00749496	0.0781993
CCKAR	17.3712	8.08083	26.6615	0.30309	-1.72218	0.00750179	0.0782308
TEK	439.484	532.09	346.878	1.53394	0.617242	0.00750585	0.0782333
RPL8	33033.7	28100.6	37966.7	0.740137	-0.434136	0.00752444	0.0783755
GOLT1A	5.28699	2.0518	8.52217	0.24076	-2.05433	0.00752714	0.0783755
RPL32	16010.5	13212.1	18808.9	0.702435	-0.509564	0.00754106	0.0784806
CKB	6677	5560.12	7793.88	0.713395	-0.487226	0.00757639	0.0788083
HAGHL	140.25	94.9252	185.574	0.511521	-0.967134	0.0075865	0.0788734
HS3ST6	11.2798	4.88276	17.6767	0.276225	-1.85609	0.00759885	0.0789618
LOC340017	0.112476	0.202865	0.0220875	9.18462	3.19922	0.00762281	0.0791707
POLR2L	2259.09	1907.12	2611.06	0.7304	-0.453241	0.00766024	0.0795154
CRTAC1	732.474	604.947	860.002	0.703424	-0.507533	0.00766376	0.0795154
PTPRC	872.101	1025.88	718.319	1.42817	0.514169	0.00768598	0.0797056
CCDC21	463.442	558.485	368.398	1.51598	0.600254	0.0077033	0.0798448
FLCN	1343.96	1565.5	1122.41	1.39477	0.480022	0.00772142	0.0799922
C19orf45	1.81093	0.678178	2.94368	0.230384	-2.11789	0.00772674	0.0800069
SPRR2C	10.8299	4.67798	16.9819	0.275469	-1.86004	0.00773076	0.0800081
OSR1	520.453	421.631	619.275	0.680847	-0.554598	0.00775817	0.0802513
KRT27	3.98237	6.68727	1.27748	5.23473	2.38812	0.00776888	0.0803215
NID2	2751.79	3242.63	2260.95	1.43419	0.520238	0.00778355	0.0804141
PLXNA1	2869.02	3391.91	2346.12	1.44575	0.531821	0.00778568	0.0804141
PAX7	87.3154	53.2905	121.34	0.439182	-1.18711	0.00779698	0.0804903
OS9	29461.7	24916	34007.4	0.732664	-0.448775	0.00781677	0.0806539
MATN3	132.516	87.554	177.477	0.493325	-1.01939	0.00784615	0.0809164
ZNF185	689.204	572.344	806.063	0.710049	-0.49401	0.00785876	0.0810057
MUM1L1	112.952	70.2282	155.676	0.451119	-1.14842	0.00788296	0.0812143
CPE	3746.17	3144.85	4347.49	0.723371	-0.467192	0.00789674	0.0813154
KBTBD11	296.813	230.049	363.577	0.63274	-0.660316	0.00792492	0.0815646
LEMD1	5.41222	2.11979	8.70466	0.243523	-2.03787	0.0079416	0.0816696
ARHGEF4	242.944	176.829	309.06	0.572151	-0.805533	0.00794309	0.0816696
EPYC	193.797	254.348	133.247	1.90885	0.932701	0.00796371	0.0818125
POPDC2	588.442	485.352	691.532	0.701851	-0.510763	0.00796496	0.0818125
BAGE	1.83227	0.691898	2.97265	0.232754	-2.10312	0.00798909	0.0820192
PSG6	0.64789	1.10598	0.189796	5.82722	2.54281	0.00800511	0.0820743
C17orf78	0.91223	0.349667	1.47479	0.237095	-2.07646	0.00800905	0.0820743
[truncated: 18,195 more rows]

## Sheet: SARC-highELF4 Up Genes
Hugo_Symbol	meanBase	meanHighCD44	meanLowCD44	foldChange	log2FC	pValue	adjPvalue
PGC	833.521	1665.49	1.55602	1070.35	10.0639	0	0
GKN1	106.97	213.674	0.265437	804.991	9.65283	0	0
LIPF	109.908	219.005	0.811469	269.888	8.07621	0	0
DCD	46.3619	92.6903	0.0335288	2764.49	11.4328	2.65799e-31	4.32493e-29
KRT14	425.154	748.038	102.27	7.31436	2.87073	1.21509e-29	1.94623e-27
TFF2	84.4199	167.275	1.56439	106.927	6.74048	2.31493e-25	3.39005e-23
TYRP1	488.496	824.295	152.697	5.39823	2.43249	1.38575e-22	1.90676e-20
DMBT1	132.685	254.025	11.3456	22.3896	4.48476	6.39318e-22	8.56686e-20
KRT34	84.4255	165.786	3.06489	54.092	5.75734	9.1568e-22	1.20341e-19
MMP12	214.274	391.767	36.7822	10.651	3.41291	2.70622e-21	3.52903e-19
TFF1	71.3714	140.114	2.62859	53.304	5.73617	2.5455e-20	3.18219e-18
KRT77	56.3821	111.312	1.45266	76.6258	6.25976	3.04966e-20	3.78934e-18
OR4D10	9.28266	18.5614	0.00387885	4785.3	12.2244	1.36281e-19	1.64355e-17
CACNG3	27.4245	54.5464	0.302698	180.201	7.49346	3.48312e-19	4.15179e-17
GKN2	19.2177	38.3178	0.117663	325.656	8.3472	1.40667e-18	1.65744e-16
PSG1	74.431	144.813	4.04903	35.7649	5.16047	8.20823e-18	9.34918e-16
TYR	31.2534	61.6646	0.842294	73.2103	6.19397	5.89761e-17	6.60725e-15
PSCA	92.2067	176.359	8.05485	21.8947	4.45251	5.61118e-16	6.11917e-14
CLDN18	65.9347	127.459	4.41078	28.8971	4.85285	6.4584e-16	6.96895e-14
CD177	233.431	403.86	63.0026	6.41021	2.68037	7.46967e-16	7.97621e-14
OLFM4	207.843	367.827	47.8583	7.68576	2.94219	1.36211e-15	1.41041e-13
PGA3	224.856	389.07	60.6415	6.4159	2.68165	1.09588e-14	1.07443e-12
C20orf114	99.0326	184.42	13.6452	13.5154	3.75653	6.45587e-14	6.04376e-12
AGR2	132.881	238.204	27.557	8.64404	3.11171	7.87775e-13	7.02216e-11
OR7D4	2.2789	4.54854	0.0092625	491.07	8.93979	3.54533e-11	2.77911e-09
GIF	3.67204	7.3163	0.0277798	263.367	8.04093	6.65337e-11	5.08983e-09
REG1A	32.7927	61.8326	3.75276	16.4766	4.04235	1.13833e-09	7.72784e-08
PIGR	150.427	255.568	45.2863	5.64339	2.49656	1.47763e-09	9.86785e-08
CLEC1B	2.97983	5.86781	0.0918567	63.8801	5.99729	8.88103e-09	5.46783e-07
MSMB	14.6764	28.1616	1.19117	23.642	4.56328	1.21398e-08	7.29519e-07
CTSE	53.2141	97.8103	8.61792	11.3496	3.50457	1.5987e-08	9.39154e-07
DUOXA2	115.736	194.508	36.9645	5.26202	2.39562	2.44793e-08	1.40581e-06
GABRA6	1.65718	3.26396	0.0503904	64.7735	6.01733	3.36475e-08	1.89517e-06
IRS4	139.357	231.107	47.6061	4.85457	2.27934	4.40197e-08	2.41566e-06
PRB2	109.326	184.648	34.0046	5.4301	2.44098	4.67703e-08	2.55022e-06
DPCR1	12.9705	24.8638	1.0772	23.0819	4.52869	5.45069e-08	2.95635e-06
SERPINI2	61.2416	108.986	13.4969	8.07492	3.01345	9.79244e-08	5.03169e-06
SERPINB11	2.80422	5.45929	0.149143	36.6044	5.19394	1.57048e-07	7.5405e-06
SLC45A2	23.7553	43.9638	3.54676	12.3955	3.63174	3.08951e-07	1.41387e-05
LCE1C	2.69762	5.22586	0.169386	30.8518	4.94728	4.42613e-07	1.94731e-05
CHIT1	41.1777	73.754	8.60133	8.57472	3.10009	5.67672e-07	2.471e-05
SPINK1	59.173	104.267	14.0791	7.40578	2.88865	6.69002e-07	2.88755e-05
CLEC2A	4.47487	8.68433	0.265417	32.7195	5.03208	8.4622e-07	3.55516e-05
KRT35	1.47846	2.88957	0.067351	42.9032	5.42301	9.15751e-07	3.80055e-05
GABRA4	15.7068	28.9595	2.4541	11.8005	3.56077	1.60321e-06	6.29674e-05
S100P	39.4598	69.8825	9.0372	7.73276	2.95098	1.73789e-06	6.71002e-05
FAM197Y2	4.84767	9.31994	0.375406	24.8263	4.6338	1.83087e-06	7.0293e-05
GPR128	6.51107	12.3154	0.706745	17.4255	4.12313	1.9003e-06	7.26864e-05
ANXA10	16.5695	30.4832	2.65581	11.4779	3.52079	1.95622e-06	7.4686e-05
CCDC63	5.58503	10.6252	0.544904	19.4991	4.28534	1.97654e-06	7.51817e-05
C7orf16	24.6215	44.8908	4.35214	10.3147	3.36662	2.02476e-06	7.67311e-05
SFTPA1	1.09815	2.13401	0.0622952	34.2564	5.0983	2.13877e-06	8.09024e-05
TRPM1	28.1502	50.3709	5.92954	8.49491	3.0866	2.54613e-06	9.42251e-05
GSTA1	66.5191	112.832	20.2065	5.58392	2.48128	3.10857e-06	0.000112204
ITLN1	44.7193	78.6961	10.7426	7.32562	2.87295	3.25252e-06	0.000116783
LCE3D	5.11772	9.80461	0.43084	22.7569	4.50823	3.41776e-06	0.000121651
OR10G7	0.281714	0.563429	0	65535	65535	4.3036e-06	0.000151083
AADAC	15.9266	28.8216	3.03163	9.50696	3.24898	7.56809e-06	0.00025026
SUCNR1	20.9629	37.899	4.02682	9.41165	3.23445	7.98642e-06	0.0002624
PSG8	4.57747	8.73442	0.420523	20.7704	4.37646	8.07935e-06	0.000265028
STATH	1.67448	3.20044	0.148523	21.5485	4.42951	8.19211e-06	0.000268298
LOC360030	1.04982	2.02371	0.0759269	26.6534	4.73625	8.89246e-06	0.00028847
B3GNT6	1.64497	3.14573	0.144202	21.8147	4.44723	9.57379e-06	0.000307469
CSF3	27.476	48.7076	6.2443	7.80033	2.96354	1.05782e-05	0.000334681
CR2	64.1474	107.923	20.3721	5.29758	2.40533	1.09526e-05	0.000344932
SERPINA4	3.05582	5.76833	0.343313	16.8019	4.07055	1.13701e-05	0.000356984
OR4F5	0.469569	0.921998	0.0171394	53.794	5.74937	1.16381e-05	0.000364281
CWH43	2.53	4.77942	0.280585	17.0338	4.09033	1.18139e-05	0.000368657
KRT33B	5.28832	9.99374	0.582911	17.1445	4.09968	1.21488e-05	0.000377959
PRB3	1.17325	2.25227	0.094225	23.9031	4.57912	1.34006e-05	0.000413141
MT4	0.200041	0.400082	0	65535	65535	1.90937e-05	0.000564062
NCRNA00157	0.354137	0.695835	0.0124394	55.9379	5.80575	2.02128e-05	0.000593701
LOC148145	6.27089	11.5839	0.957893	12.0931	3.59611	2.23869e-05	0.000648272
PPY	5.96039	11.0192	0.901585	12.222	3.61141	2.6081e-05	0.000739576
FCAMR	7.20213	13.2539	1.15037	11.5214	3.52624	2.6573e-05	0.000751447
LST-3TM12	0.420876	0.819559	0.0221933	36.9282	5.20665	2.70953e-05	0.000765163
PSG4	25.3945	44.7051	6.0838	7.34823	2.8774	2.88798e-05	0.000813315
PSG9	14.839	26.6067	3.0714	8.66272	3.11482	2.93401e-05	0.000824016
SCGB2A1	0.86789	1.65948	0.0763019	21.7488	4.44287	3.11108e-05	0.000866622
FGFBP1	8.74444	15.903	1.58592	10.0276	3.3259	4.01838e-05	0.00109119
OTOL1	1.1795	2.2387	0.120288	18.6111	4.21809	4.17102e-05	0.00112816
LCN2	76.37	123.231	29.5085	4.17612	2.06216	6.99674e-05	0.00178417
OR4F4	0.345383	0.670024	0.0207423	32.3023	5.01357	7.55739e-05	0.00191286
KRT33A	0.525946	1.00813	0.0437625	23.0364	4.52584	8.63388e-05	0.00214041
HEPHL1	10.9917	19.6009	2.38243	8.22728	3.04042	9.36995e-05	0.00228703
BMP10	0.676313	1.27161	0.0810144	15.6961	3.97234	9.42576e-05	0.00229237
TRIM40	1.00808	1.89122	0.124944	15.1365	3.91996	9.51458e-05	0.00230577
PAH	5.47982	10.0033	0.956349	10.4599	3.38679	9.89187e-05	0.00238032
ELSPBP1	6.35958	11.4862	1.233	9.31562	3.21965	0.000106538	0.00252986
GPX2	13.7735	24.3877	3.15927	7.7194	2.94849	0.000116583	0.00271612
KRT37	1.48663	2.74005	0.233211	11.7492	3.5545	0.000194425	0.0042181
CRISP1	0.11197	0.223941	0	65535	65535	0.000199481	0.00430956
IVL	8.23971	14.603	1.87637	7.7826	2.96025	0.00022111	0.00470737
CNGA3	30.5655	50.7249	10.406	4.87456	2.28527	0.000281737	0.0057704
RHBG	6.58517	11.7126	1.45773	8.03483	3.00627	0.000311166	0.00627906
LOC150527	9.8595	17.1343	2.58466	6.62925	2.72885	0.000337512	0.00673687
CRP	8.07086	14.2204	1.92136	7.40121	2.88776	0.000337796	0.00673687
C12orf36	1.01913	1.87776	0.160496	11.6997	3.5484	0.000349809	0.00695614
GLRA4	21.9324	37.2656	6.59931	5.64689	2.49746	0.000354761	0.00703415
LY6D	18.0879	30.806	5.36977	5.73693	2.52028	0.000368152	0.00725057
RBMY1J	0.217733	0.418195	0.0172702	24.2149	4.59782	0.000377718	0.0074176
CALML5	4.10476	7.45764	0.751876	9.91871	3.31015	0.00037865	0.00742168
SFTPB	6.60342	11.6457	1.56119	7.45948	2.89908	0.000381103	0.00746262
PSG2	9.35923	16.3089	2.40958	6.76834	2.7588	0.000385226	0.00753617
PPY2	0.376687	0.718945	0.0344298	20.8815	4.38415	0.000389484	0.00760496
SPANXN4	0.159117	0.31007	0.00816346	37.9827	5.24727	0.00042236	0.00810031
OR5M8	0.211016	0.403297	0.0187346	21.5269	4.42807	0.000439122	0.00839038
FAM83B	6.5528	11.5269	1.57874	7.3013	2.86815	0.000477395	0.00897219
KRT28	0.273244	0.520337	0.026151	19.8974	4.31451	0.000477449	0.00897219
CXCL17	14.7656	25.278	4.25317	5.94334	2.57127	0.000508321	0.00942278
UGT2B4	10.8929	18.8191	2.96665	6.34355	2.66529	0.000514578	0.00951616
FAM135B	30.5647	50.1277	11.0017	4.55637	2.18788	0.000515804	0.00952703
ATP4A	5.71279	10.2008	1.22478	8.32868	3.05809	0.000528931	0.00972867
UGT2B15	7.44119	12.9962	1.88622	6.89006	2.78452	0.000584868	0.0106115
LCE1B	0.261155	0.498044	0.0242673	20.5232	4.35919	0.000602808	0.0108888
LCE3E	0.146146	0.287277	0.00501538	57.2791	5.83994	0.000610025	0.0109998
DPPA3	0.721395	1.31689	0.125899	10.4599	3.3868	0.000610853	0.011005
FRG2	2.02194	3.62564	0.418243	8.66873	3.11582	0.000623529	0.0111962
SPATS1	5.4768	9.69257	1.26104	7.68619	2.94227	0.000673628	0.0119573
LCE3A	1.34083	2.43444	0.247212	9.84756	3.29977	0.000721346	0.0125757
CA6	1.16365	2.10419	0.223113	9.43102	3.23741	0.00074365	0.0128987
CACNG5	8.13282	14.0835	2.18211	6.45408	2.69021	0.000760371	0.0131137
HESRG	1.29791	2.34419	0.251625	9.31621	3.21974	0.000834298	0.0141128
CT47A6	0.355848	0.666612	0.0450837	14.7861	3.88617	0.000846888	0.0142905
C1orf68	0.354655	0.662655	0.0466558	14.2031	3.82813	0.000895991	0.0149952
CLDN2	10.8733	18.5141	3.2325	5.72747	2.5179	0.000995256	0.0163631
ERN2	9.76379	16.6268	2.90078	5.73184	2.519	0.000999242	0.0164023
FAM47C	1.55157	2.79773	0.305406	9.16071	3.19546	0.00101765	0.0166894
FAM83A	5.0414	8.92475	1.15805	7.7067	2.94611	0.00102099	0.0167191
DEFB103B	0.582992	1.0608	0.105179	10.0857	3.33424	0.00103905	0.0169472
LOC642597	1.88341	3.34525	0.421571	7.9352	2.98827	0.00108354	0.0175472
F9	0.689795	1.24795	0.131637	9.48029	3.24493	0.00112299	0.0181002
WFDC9	0.0801435	0.160287	0	65535	65535	0.00114965	0.018501
CSH1	0.865659	1.55405	0.177266	8.76676	3.13204	0.00115988	0.0186363
SERPINA11	3.97864	7.05057	0.906703	7.77605	2.95904	0.00120294	0.0192527
TEX13A	0.318185	0.586114	0.0502558	11.6626	3.54382	0.00126868	0.0200854
VSIG2	23.1773	38.1402	8.21436	4.64311	2.21509	0.00133091	0.0208292
SMCP	1.08512	1.93535	0.234892	8.23929	3.04252	0.00133254	0.0208388
FAM3D	16.0367	26.4956	5.57781	4.75019	2.24798	0.00157282	0.0238268
KRT25	6.05016	10.397	1.70331	6.10399	2.60975	0.00161978	0.0243109
PPP1R2P9	0.549887	0.990826	0.108948	9.09448	3.18499	0.00167788	0.0250911
PRB4	2.49451	4.34419	0.644832	6.73694	2.75209	0.00177626	0.0261616
FRG2C	5.66067	9.78023	1.54111	6.34621	2.66589	0.00185005	0.0270734
A4GNT	4.28278	7.51658	1.04898	7.16564	2.84109	0.00192953	0.028096
GLT6D1	0.275485	0.506851	0.0441192	11.4882	3.52208	0.00194271	0.0282678
KRTAP13-4	0.233898	0.432007	0.0357885	12.0711	3.59349	0.00200883	0.0289221
KLK5	4.69053	8.19908	1.18198	6.93673	2.79426	0.00220862	0.0314234
PRDM7	1.48952	2.61967	0.359377	7.28948	2.86582	0.00229948	0.032513
CT47A7	0.669855	1.18984	0.149875	7.93885	2.98893	0.0023593	0.0331531
PTCHD3	0.904899	1.6024	0.207401	7.72609	2.94974	0.00241544	0.033711
PSG7	0.85021	1.49931	0.201113	7.45503	2.89821	0.00266526	0.0364298
NCRNA00113	0.149963	0.281601	0.018326	15.3662	3.94169	0.00271062	0.0369256
PNLIPRP3	14.9585	24.4315	5.48562	4.45373	2.15501	0.00271679	0.0369606
SPRR2E	15.752	25.5971	5.90686	4.33346	2.11552	0.00284993	0.0384151
TTTY20	0.0684452	0.13689	0	65535	65535	0.00293375	0.0393327
SERPINA7	0.77258	1.35434	0.190815	7.09767	2.82735	0.00316517	0.0417314
GOLGA8F	0.60954	1.07282	0.14626	7.33504	2.8748	0.0031932	0.0420469
FLJ40434	0.180611	0.335435	0.0257875	13.0076	3.70129	0.00325812	0.042628
KRTAP3-2	0.547524	0.971613	0.123436	7.87142	2.97662	0.00331084	0.0430977
DNTT	1.3896	2.42649	0.352717	6.87942	2.78229	0.00342773	0.0441984
SGCZ	6.20238	10.4471	1.95769	5.33641	2.41587	0.00345974	0.0445831
OR6K3	0.0977171	0.184159	0.011275	16.3334	4.02975	0.00350049	0.044995
OR9G4	0.0645767	0.125899	0.00325481	38.6808	5.27355	0.00377161	0.0476143
OR5B21	0.129186	0.239314	0.0190577	12.5574	3.65046	0.00382869	0.0481388
HCN1	13.8934	22.5897	5.19718	4.34652	2.11986	0.00388098	0.0485762
REG3A	2.97658	5.05479	0.898377	5.62658	2.49226	0.00398845	0.0495583

## Sheet: SARC-lowELF4 Up Genes
Hugo_Symbol	meanBase	meanHighCD44	meanLowCD44	foldChange	log2FC	pValue	adjPvalue
TPSB2	2117.32	799.579	3435.06	0.23277	-2.10302	0	0
COL2A1	1470.67	540.001	2401.35	0.224874	-2.15281	0	0
PYGM	2683.37	955.471	4411.27	0.216598	-2.20691	0	0
TPSAB1	1924.08	646.438	3201.72	0.201903	-2.30826	0	0
PTGDS	4659.75	1561.64	7757.86	0.201297	-2.3126	0	0
CRLF1	1088.06	348.616	1827.51	0.19076	-2.39017	0	0
THBS4	7847.86	2388.29	13307.4	0.17947	-2.47818	0	0
C7	4654.69	1362.05	7947.33	0.171384	-2.54469	0	0
NEB	1272.06	368.353	2175.77	0.169298	-2.56236	0	0
TTN	2315.32	668.677	3961.96	0.168774	-2.56683	0	0
CTSG	664.492	172.685	1156.3	0.149343	-2.7433	0	0
TNNT1	1247.37	318.121	2176.61	0.146154	-2.77444	0	0
ATP1A2	732.549	182.955	1282.14	0.142695	-2.809	0	0
ITGB8	723.332	160.897	1285.77	0.125137	-2.99842	0	0
TNNI1	872.158	169.464	1574.85	0.107606	-3.21617	0	0
MYBPC1	1111.99	181.767	2042.21	0.0890049	-3.48997	0	0
MB	1659.36	265.225	3053.49	0.0868598	-3.52517	0	0
MYL1	713.94	112.47	1315.41	0.0855017	-3.5479	0	0
CKM	1532.46	240.548	2824.38	0.0851684	-3.55354	0	0
MYH2	1076.07	156.645	1995.5	0.0784988	-3.67118	0	0
TNNC1	592.385	85.8201	1098.95	0.0780929	-3.67866	0	0
TCAP	631.036	70.3753	1191.7	0.0590547	-4.08181	0	0
MSLN	636.227	48.3868	1224.07	0.0395295	-4.66093	0	0
MPZ	532.971	39.4792	1026.46	0.0384614	-4.70044	0	0
VGF	295.924	18.0627	573.785	0.0314799	-4.98942	0	0
ARHGAP36	265.632	15.9036	515.361	0.0308591	-5.01816	0	0
MIA	272.949	16.0466	529.851	0.0302851	-5.04525	0	0
S100B	725.176	41.586	1408.77	0.0295194	-5.08219	0	0
MYH7	2593.74	118.574	5068.91	0.0233924	-5.41782	0	0
MYL2	958.228	42.3495	1874.11	0.0225972	-5.46772	0	0
TAC3	556.126	20.4472	1091.81	0.0187279	-5.73867	0	0
SOX10	199.649	3.95578	395.342	0.010006	-6.643	0	0
CDH19	171.763	1.83811	341.688	0.00537949	-7.53831	0	0
EDN3	354.628	46.1303	663.126	0.0695649	-3.8455	3.04978e-48	5.63303e-46
PMP2	178.108	4.44206	351.773	0.0126276	-6.30727	8.9386e-46	1.63624e-43
COL9A3	759.085	208.711	1309.46	0.159387	-2.6494	3.21408e-45	5.83143e-43
SHISA2	634.563	162.58	1106.55	0.146926	-2.76684	1.68936e-43	3.03819e-41
PRAME	701.937	197.08	1206.79	0.163309	-2.61432	3.85104e-43	6.86558e-41
ETV4	677.607	202.442	1152.77	0.175614	-2.50952	2.75101e-40	4.86217e-38
CRABP1	665.704	187.178	1144.23	0.163584	-2.61189	4.39397e-40	7.6996e-38
ACTN2	640.868	192.329	1089.41	0.176544	-2.5019	4.9299e-37	8.56549e-35
CPA3	989.437	353.053	1625.82	0.217154	-2.20321	3.41572e-35	5.88479e-33
COL11A2	500.422	129.009	871.835	0.147975	-2.75658	1.36302e-34	2.32871e-32
NRAP	340.802	67.5568	614.047	0.110019	-3.18418	1.00875e-33	1.7092e-31
GPM6B	670.674	230.806	1110.54	0.207832	-2.26651	1.43655e-33	2.41411e-31
TNNT2	306.18	48.3888	563.972	0.0858	-3.54288	1.51196e-33	2.52018e-31
TNMD	490.174	113.25	867.098	0.130609	-2.93668	1.80772e-33	2.98886e-31
ATP2A1	392.876	80.7839	704.968	0.114592	-3.12542	3.38821e-33	5.5572e-31
PTH1R	648.117	246.156	1050.08	0.234416	-2.09286	1.2847e-29	2.04178e-27
MYH6	152.275	9.75473	294.795	0.0330898	-4.91747	2.81997e-28	4.44731e-26
XIRP2	365.836	96.9498	634.721	0.152744	-2.71081	3.17839e-28	4.9743e-26
ALDH1A2	948.021	375.153	1520.89	0.246667	-2.01936	1.00396e-27	1.55933e-25
SAA1	227.532	36.2608	418.804	0.0865818	-3.52979	1.10709e-27	1.70659e-25
ITIH2	196.046	15.2295	376.863	0.0404111	-4.6291	2.20046e-27	3.36671e-25
GLI1	690.389	269.078	1111.7	0.242042	-2.04667	5.574e-27	8.46504e-25
SOHLH1	75.8066	3.34929	148.264	0.0225901	-5.46817	9.2914e-27	1.40068e-24
CHGB	259.512	45.2196	473.804	0.0954395	-3.38927	9.55528e-26	1.41958e-23
MYOZ1	260.174	45.7782	474.571	0.0964624	-3.37389	1.37034e-25	2.02121e-23
ATP1B2	356.336	105.302	607.37	0.173374	-2.52804	7.40374e-25	1.07654e-22
TRPV6	134.247	7.62576	260.869	0.0292322	-5.0963	8.70035e-25	1.25616e-22
CADM4	480.822	164.503	797.141	0.206366	-2.27672	1.75595e-24	2.51752e-22
GAP43	538.979	206.552	871.406	0.237033	-2.07684	3.82936e-24	5.45205e-22
ALK	172.636	19.945	325.328	0.0613074	-4.0278	5.36308e-24	7.58302e-22
ADIPOQ	261.902	51.9647	471.84	0.110132	-3.18269	3.54049e-23	4.97173e-21
CT47A10	11.805	0	23.61	0	65535	4.38151e-22	5.94899e-20
PADI2	461.322	167.165	755.478	0.221271	-2.17612	9.04647e-22	1.19658e-19
APOA4	43.0976	1.25515	84.94	0.0147769	-6.08051	2.71967e-21	3.52903e-19
CRH	34.0223	0.561212	67.4834	0.0083163	-6.90984	5.14529e-21	6.59305e-19
GRIK3	268.237	61.4867	474.988	0.129449	-2.94954	2.05057e-20	2.61124e-18
LMOD2	189.034	26.3486	351.719	0.0749136	-3.73863	2.1914e-20	2.77334e-18
FGF19	85.8899	7.35102	164.429	0.0447065	-4.48337	4.80922e-20	5.93968e-18
NCR2	12.928	0.0406218	25.8153	0.00157355	-9.31176	5.62298e-20	6.90313e-18
PLEKHB1	234.053	50.3502	417.756	0.120525	-3.05259	7.04846e-20	8.60164e-18
CHST8	134.529	17.0463	252.012	0.0676408	-3.88596	1.13089e-18	1.3402e-16
ADCYAP1	287.711	83.7165	491.705	0.170257	-2.55421	1.98722e-18	2.31489e-16
SLC26A3	13.0478	0.109712	25.9859	0.00422197	-7.88787	5.16008e-17	5.81274e-15
FABP7	36.0962	1.54824	70.6441	0.0219161	-5.51186	8.77077e-17	9.77273e-15
CYTL1	440.892	152.821	728.963	0.209641	-2.25401	9.10769e-17	1.00933e-14
MUSTN1	324.624	121.618	527.63	0.230498	-2.11717	1.00444e-16	1.10716e-14
CTAG1B	310.771	124.028	497.514	0.249296	-2.00407	1.57832e-16	1.73041e-14
ZIC2	168.517	34.9343	302.1	0.115638	-3.11231	9.62097e-16	1.02202e-13
DAZ1	69.4458	7.85431	131.037	0.0599395	-4.06035	1.20768e-15	1.25685e-13
BAI1	247.151	73.8802	420.422	0.175729	-2.50858	1.83172e-15	1.88714e-13
HAND1	69.2186	8.34712	130.09	0.0641642	-3.96209	2.39128e-15	2.4513e-13
FBXO2	214.814	62.3173	367.31	0.169658	-2.55929	2.66587e-15	2.71919e-13
TGM3	79.1376	10.7677	147.508	0.0729974	-3.77601	2.72405e-15	2.76478e-13
CUX2	99.9921	12.4376	187.547	0.0663173	-3.91447	3.14575e-15	3.17705e-13
AP1M2	116.288	15.3022	217.274	0.0704279	-3.82771	4.11201e-15	4.13257e-13
CMA1	182.301	37.1492	327.453	0.113449	-3.13989	4.32728e-15	4.3067e-13
GFRA3	88.3845	12.507	164.262	0.0761405	-3.71519	8.94641e-15	8.86084e-13
NCAN	48.8357	4.09864	93.5728	0.0438016	-4.51287	1.02301e-14	1.00835e-12
CLDN19	30.9866	1.35829	60.615	0.0224086	-5.47981	1.10053e-14	1.07443e-12
HHIP	304.254	112.212	496.297	0.226098	-2.14498	1.65811e-14	1.60351e-12
MC4R	34.497	2.2393	66.7548	0.0335452	-4.89775	2.76792e-14	2.66422e-12
CST1	75.8321	10.8438	140.821	0.0770041	-3.69892	2.86734e-14	2.73424e-12
ERBB3	199.036	46.1298	351.942	0.131072	-2.93156	3.05205e-14	2.8969e-12
MYL3	120.213	18.6031	221.822	0.0838649	-3.57579	5.96778e-14	5.61245e-12
TUBA3C	24.1589	0.985787	47.332	0.0208271	-5.5854	8.86404e-14	8.2231e-12
BARHL1	5.08891	0.0389796	10.1388	0.00384458	-8.02296	2.00725e-13	1.83717e-11
SOSTDC1	199.218	49.9852	348.45	0.14345	-2.80138	3.49296e-13	3.18279e-11
GCG	29.8032	1.51101	58.0953	0.0260092	-5.26484	3.93072e-13	3.56582e-11
PAPPA2	248.617	85.4132	411.82	0.207404	-2.26948	4.20903e-13	3.80148e-11
GRM4	127.683	23.781	231.586	0.102688	-3.28367	8.58383e-13	7.61843e-11
GFAP	136.925	31.7046	242.145	0.130933	-2.9331	1.8936e-12	1.6662e-10
SFRP5	230.752	78.8752	382.63	0.20614	-2.2783	2.62162e-12	2.29694e-10
TNNI3	95.8789	17.1954	174.562	0.0985054	-3.34365	2.7458e-12	2.38536e-10
TTYH1	71.1457	12.6669	129.624	0.0977201	-3.3552	2.88763e-12	2.49799e-10
ANGPTL7	132.728	30.5192	234.937	0.129904	-2.94449	7.37063e-12	6.16786e-10
NKX6-2	6.93545	0.225993	13.6449	0.0165625	-5.91594	8.10323e-12	6.72601e-10
SLN	172.383	49.0663	295.699	0.165933	-2.59133	8.59916e-12	7.08032e-10
TAC1	38.7839	3.99582	73.5719	0.0543118	-4.20259	1.14614e-11	9.39924e-10
CGB5	95.4549	18.4773	172.432	0.107157	-3.22221	2.37337e-11	1.90819e-09
RBP2	6.78631	0.201973	13.3706	0.0151057	-6.04876	2.77368e-11	2.21268e-09
NPW	84.5137	17.5454	151.482	0.115825	-3.10998	3.25669e-11	2.56803e-09
TNNI2	212.298	68.2934	356.303	0.191673	-2.38328	3.5634e-11	2.77911e-09
C16orf11	15.9584	0.987261	30.9296	0.0319196	-4.96941	4.66024e-11	3.6191e-09
MYLPF	235.721	88.1567	383.286	0.230002	-2.12028	5.44835e-11	4.19933e-09
MYOT	89.0744	19.5503	158.599	0.123269	-3.02012	1.05406e-10	7.97429e-09
RPL3L	26.0017	2.07228	49.9312	0.0415028	-4.59065	1.10137e-10	8.3016e-09
SHISA9	40.6706	5.66029	75.6808	0.0747915	-3.74098	1.50546e-10	1.12236e-08
CGB	221.915	82.125	361.705	0.22705	-2.13892	1.71064e-10	1.26157e-08
AMPD1	53.6865	8.74328	98.6298	0.0886474	-3.49578	1.73285e-10	1.27337e-08
CALB1	51.4889	8.42588	94.5519	0.0891138	-3.48821	1.88221e-10	1.37818e-08
TSPY4	2.66438	0.059702	5.26906	0.0113307	-6.46362	2.36682e-10	1.71465e-08
TSPY3	1.3858	0.0216558	2.74995	0.00787498	-6.98851	2.72276e-10	1.95867e-08
EXTL1	131.576	36.2637	226.888	0.159831	-2.64538	3.1715e-10	2.26558e-08
ANKRD23	217.019	76.6716	357.365	0.214547	-2.22063	3.24539e-10	2.31031e-08
COL9A1	137.534	38.3427	236.726	0.161971	-2.62619	3.51358e-10	2.48398e-08
SHH	19.8215	1.64124	38.0017	0.0431885	-4.53321	3.94461e-10	2.7696e-08
GPBAR1	151.654	49.6922	253.617	0.195934	-2.35156	4.89709e-10	3.42662e-08
SCN7A	128.726	35.1314	222.32	0.158022	-2.66181	5.81321e-10	4.04008e-08
OR2Y1	0.772881	0.00795442	1.53781	0.00517257	-7.5949	6.63772e-10	4.59329e-08
ECEL1	161.429	54.5038	268.353	0.203104	-2.29971	1.06279e-09	7.23898e-08
CLRN1	2.64646	0.083349	5.20956	0.0159992	-5.96585	1.18509e-09	8.01874e-08
TMOD4	58.1367	11.495	104.778	0.109707	-3.18827	1.19695e-09	8.07236e-08
CTAG2	67.3766	15.5367	119.217	0.130323	-2.93983	1.30353e-09	8.7623e-08
FTHL17	3.36338	0.122676	6.60408	0.0185757	-5.75044	1.59921e-09	1.05764e-07
ESPN	103.402	25.2478	181.555	0.139064	-2.84618	1.6786e-09	1.10658e-07
SHANK2	134.426	38.6837	230.168	0.168067	-2.57289	1.72525e-09	1.13369e-07
TRDN	198.478	69.577	327.379	0.212527	-2.23428	1.98105e-09	1.29762e-07
ALPI	2.48428	0.0903367	4.87822	0.0185184	-5.7549	2.2461e-09	1.46655e-07
LGR6	140.819	44.26	237.379	0.186453	-2.42311	2.459e-09	1.59539e-07
OR7E156P	1.23125	0.0426415	2.41986	0.0176215	-5.82652	3.84086e-09	2.43793e-07
NTNG2	211.007	82.0303	339.984	0.241277	-2.05124	5.55571e-09	3.50472e-07
AACSL	23.2456	2.72257	43.7687	0.0622035	-4.00686	6.36336e-09	4.00189e-07
MT3	52.1634	11.8454	92.4814	0.128085	-2.96483	6.63851e-09	4.16216e-07
SHC4	94.7075	24.5255	164.89	0.148739	-2.74915	6.92117e-09	4.32615e-07
CHAD	119.296	33.441	205.15	0.163007	-2.61699	7.30912e-09	4.54393e-07
MAG	55.8525	12.2062	99.4989	0.122676	-3.02707	8.59739e-09	5.32519e-07
CACNA1S	83.2519	22.8577	143.646	0.159125	-2.65177	8.69889e-09	5.37183e-07
IGDCC3	96.8713	25.793	167.95	0.153576	-2.70298	9.5158e-09	5.82512e-07
ALOX15	64.1911	15.431	112.951	0.136616	-2.8718	9.89508e-09	6.03776e-07
CLDN3	40.2951	7.25074	73.3394	0.0988656	-3.33839	1.03369e-08	6.28864e-07
HRC	201.593	78.9115	324.275	0.243348	-2.03891	1.18983e-08	7.19581e-07
NKX2-3	23.0306	2.88269	43.1784	0.0667622	-3.90482	1.45185e-08	8.60283e-07
ACTN3	34.1845	5.6575	62.7114	0.0902147	-3.47049	1.53711e-08	9.08177e-07
RHOXF2B	5.14526	0.277346	10.0132	0.0276982	-5.17407	1.58142e-08	9.31674e-07
ZCCHC12	194.046	73.5076	314.584	0.233666	-2.09748	1.72189e-08	1.00863e-06
TSPY2	1.64081	0.0822626	3.19936	0.0257122	-5.2814	2.30489e-08	1.32738e-06
KCNIP1	55.1744	12.8246	97.5242	0.131502	-2.92684	2.51572e-08	1.43669e-06
ICAM5	155.197	59.5627	250.831	0.237462	-2.07423	2.54357e-08	1.44856e-06
SHISA7	25.4155	3.41293	47.418	0.0719754	-3.79635	2.82858e-08	1.60641e-06
GPR144	7.34932	0.605643	14.093	0.0429748	-4.54037	2.96358e-08	1.67843e-06
GPR37L1	16.3029	1.95788	30.6479	0.0638831	-3.96842	3.67559e-08	2.05332e-06
LHX3	9.8362	0.919182	18.7532	0.0490146	-4.35064	4.34581e-08	2.3951e-06
TUSC5	46.0517	10.171	81.9324	0.124139	-3.00997	4.40668e-08	2.41566e-06
C12orf39	12.6254	1.29414	23.9567	0.05402	-4.21036	5.10016e-08	2.77357e-06
NAA11	5.39926	0.364817	10.4337	0.0349653	-4.83793	5.63853e-08	3.04028e-06
BMP5	119.67	37.338	202.002	0.18484	-2.43565	5.94909e-08	3.18455e-06
PLCH2	182.837	70.724	294.949	0.239784	-2.06019	5.99125e-08	3.1913e-06
GJB6	59.9071	16.1416	103.672	0.155698	-2.68317	6.04689e-08	3.21174e-06
OR6C3	0.561599	0.0151381	1.10806	0.0136618	-6.19371	6.15069e-08	3.25844e-06
ACPP	59.146	15.6587	102.633	0.15257	-2.71246	6.67064e-08	3.51572e-06
FZD10	134.513	46.9878	222.038	0.211621	-2.24045	6.78752e-08	3.56815e-06
DHH	51.1206	12.2633	89.9779	0.136292	-2.87523	7.87394e-08	4.07655e-06
ADAD1	0.710078	0.0259633	1.39419	0.0186224	-5.74681	9.69152e-08	4.99235e-06
FXYD3	87.3105	26.9962	147.625	0.182871	-2.4511	9.97092e-08	5.09785e-06
SI	1.1397	0.0638095	2.21559	0.0288002	-5.11778	1.15817e-07	5.81287e-06
FEZF2	10.2285	1.08235	19.3746	0.0558644	-4.16193	1.1798e-07	5.87095e-06
GNAT3	4.72599	0.336767	9.11521	0.0369456	-4.75845	1.21802e-07	6.01732e-06
NPB	32.1187	6.64265	57.5947	0.115334	-3.11611	1.23153e-07	6.05489e-06
DDN	112.952	35.1855	190.719	0.184489	-2.43839	1.25627e-07	6.14702e-06
KLHL1	1.72864	0.112778	3.34451	0.0337202	-4.89024	1.30145e-07	6.32281e-06
EVPL	76.4917	23.6785	129.305	0.183122	-2.44912	1.33007e-07	6.44661e-06
HBQ1	6.2886	0.593647	11.9836	0.0495385	-4.33531	1.4048e-07	6.79274e-06
C4BPA	47.2869	11.5419	83.0319	0.139006	-2.84678	1.44905e-07	6.97382e-06
GUCA1C	0.754801	0.0319687	1.47763	0.0216351	-5.53048	1.61299e-07	7.70849e-06
FOXR2	1.18833	0.0743565	2.30231	0.0322965	-4.95248	1.66868e-07	7.93765e-06
HRH3	5.34744	0.465512	10.2294	0.0455075	-4.45775	2.083e-07	9.75014e-06
FGL1	18.9357	2.91521	34.9562	0.083396	-3.58388	2.1901e-07	1.02049e-05
GSX1	0.43755	0.0164313	0.858668	0.0191358	-5.70758	2.30388e-07	1.06865e-05
APOBEC2	53.9293	14.2594	93.5993	0.152345	-2.71459	2.6313e-07	1.21502e-05
MAL	97.0832	30.7132	163.453	0.187902	-2.41195	3.16228e-07	1.44394e-05
NEUROD4	2.84165	0.230518	5.45278	0.0422752	-4.56404	3.18243e-07	1.44992e-05
CALY	12.3735	1.56266	23.1843	0.0674017	-3.89107	3.19316e-07	1.45158e-05
RLBP1	3.96746	0.337584	7.59733	0.0444345	-4.49217	3.43051e-07	1.55603e-05
BAIAP3	103.145	33.3847	172.905	0.193081	-2.37272	3.5377e-07	1.6011e-05
TPH2	7.72435	0.917282	14.5314	0.0631241	-3.98567	3.66286e-07	1.65351e-05
DLX2	44.6639	11.1268	78.2009	0.142285	-2.81314	3.82649e-07	1.72041e-05
PRLHR	24.1044	4.11167	44.0971	0.0932413	-3.42289	3.87518e-07	1.73469e-05
DSCAML1	47.7004	12.6901	82.7107	0.153427	-2.70438	5.54616e-07	2.42446e-05
DKFZp686A1627	2.65506	0.23831	5.07182	0.0469871	-4.41159	6.91816e-07	2.97975e-05
LOC100128675	2.99165	0.269803	5.71349	0.0472222	-4.40439	7.05895e-07	3.03402e-05
CRHR1	45.7965	12.2415	79.3515	0.154269	-2.69648	7.24698e-07	3.10183e-05
NPPB	40.2832	10.336	70.2305	0.147173	-2.76442	7.45065e-07	3.18236e-05
BCAN	117.542	42.2231	192.861	0.218931	-2.19145	7.80454e-07	3.32658e-05
UNC13A	86.7085	30.0116	143.405	0.209278	-2.25651	7.97624e-07	3.38494e-05
HFE2	37.8186	9.13765	66.4995	0.137409	-2.86345	7.99098e-07	3.38494e-05
FLJ42875	39.3339	10.1549	68.5128	0.148219	-2.7542	8.36449e-07	3.52133e-05
CST6	18.4481	3.20805	33.6881	0.0952277	-3.39247	9.44249e-07	3.91091e-05
C20orf166	14.1386	2.12271	26.1545	0.0811606	-3.62308	9.73384e-07	4.01536e-05
ASB10	8.34389	1.17532	15.5125	0.0757661	-3.7223	1.0071e-06	4.12129e-05
COX6A2	64.0526	20.4261	107.679	0.189695	-2.39825	1.0197e-06	4.16451e-05
MUC17	2.30215	0.223168	4.38113	0.0509384	-4.2951	1.10302e-06	4.46921e-05
GRIN1	17.2117	3.00002	31.4234	0.0954708	-3.3888	1.14802e-06	4.64233e-05
UNCX	1.76582	0.172299	3.35935	0.0512895	-4.28519	1.22641e-06	4.94956e-05
POU3F1	48.4094	13.6963	83.1224	0.164773	-2.60145	1.25256e-06	5.04518e-05
PAGE4	29.8065	6.66666	52.9464	0.125913	-2.9895	1.26841e-06	5.08904e-05
GRIN2C	104.823	36.8355	172.811	0.213155	-2.23003	1.32292e-06	5.29737e-05
PRAC	3.13957	0.321744	5.9574	0.0540075	-4.2107	1.33495e-06	5.33512e-05
LOC150185	0.900466	0.0823082	1.71862	0.0478919	-4.38407	1.38025e-06	5.50544e-05
OR6C74	0.395881	0.0193306	0.772431	0.0250257	-5.32045	1.53359e-06	6.06982e-05
TRIM54	54.5805	16.476	92.685	0.177763	-2.49197	1.57442e-06	6.20747e-05
NEU4	23.8824	4.7329	43.0318	0.109986	-3.18461	1.64619e-06	6.44087e-05
IL22	2.83282	0.289812	5.37583	0.0539102	-4.2133	1.70127e-06	6.6185e-05
GCGR	15.6981	2.67957	28.7166	0.093311	-3.42181	1.71823e-06	6.67183e-05
BNIPL	34.8482	8.51476	61.1816	0.139172	-2.84506	1.74138e-06	6.71087e-05
FBXO40	51.0203	15.1792	86.8615	0.174752	-2.51662	1.77581e-06	6.8307e-05
ZIC5	38.8107	10.3039	67.3175	0.153064	-2.70779	1.96519e-06	7.48892e-05
S100G	0.299118	0.0115259	0.58671	0.0196449	-5.6697	1.98164e-06	7.52362e-05
TSPY1	1.07167	0.111419	2.03192	0.0548345	-4.18877	2.40045e-06	8.93175e-05
MAFA	8.646	1.36088	15.9311	0.0854227	-3.54924	2.44014e-06	9.06298e-05
RERGL	98.4476	35.2644	161.631	0.218179	-2.19642	2.58758e-06	9.55868e-05
NKAIN4	95.399	34.4522	156.346	0.220359	-2.18207	2.63835e-06	9.71122e-05
LYPD2	4.84687	0.556071	9.13766	0.0608549	-4.03848	2.6797e-06	9.84574e-05
VWDE	25.2656	5.28324	45.2479	0.116762	-3.09835	2.79139e-06	0.000102378
VSTM2B	13.0682	2.17043	23.9659	0.0905631	-3.46493	2.8261e-06	0.000103465
FMR1NB	9.67633	1.4976	17.8551	0.0838753	-3.57561	2.84661e-06	0.000104031
BARX2	64.7904	21.8702	107.711	0.203046	-2.30012	2.90915e-06	0.000105938
HMGCLL1	40.074	11.2651	68.8829	0.163539	-2.61229	2.95123e-06	0.00010728
LIN28B	16.312	2.93904	29.6849	0.0990077	-3.33632	2.96674e-06	0.000107653
SOX3	35.5523	9.27451	61.8301	0.15	-2.73697	3.02749e-06	0.000109664
PNMA5	10.701	1.65231	19.7496	0.0836631	-3.57927	3.17404e-06	0.000114165
SOX2OT	16.3546	3.1386	29.5706	0.106139	-3.23597	3.47154e-06	0.000123138
SSPO	45.1357	13.4782	76.7932	0.175513	-2.51035	3.71669e-06	0.000131379
HAMP	55.7809	18.5645	92.9973	0.199624	-2.32464	3.80805e-06	0.000134376
SLC7A10	44.1048	13.0874	75.1222	0.174215	-2.52106	4.10561e-06	0.00014438
SST	33.8814	9.07242	58.6903	0.154581	-2.69356	4.41695e-06	0.000154797
ATP10B	14.2283	2.58424	25.8723	0.0998844	-3.3236	4.95112e-06	0.000171756
SYT13	49.4122	15.3958	83.4287	0.184538	-2.43801	4.97421e-06	0.000172266
GALNT9	102.332	38.7352	165.929	0.233445	-2.09885	5.05854e-06	0.000174891
CA10	39.5706	11.3367	67.8044	0.167197	-2.58038	5.15255e-06	0.000177244
PRAMEF4	1.59606	0.182446	3.00968	0.0606196	-4.04407	5.22926e-06	0.000179282
OR6C2	0.237937	0.0153129	0.460561	0.0332484	-4.91057	5.42127e-06	0.000184937
CMTM5	27.5415	6.40362	48.6793	0.131547	-2.92635	5.78593e-06	0.000196722
HBE1	8.545	1.48736	15.6026	0.0953271	-3.39097	5.91674e-06	0.000200504
FAM75A2	3.58224	0.461081	6.7034	0.0687832	-3.8618	6.25723e-06	0.00021065
LOC100190940	1.94783	0.246171	3.64949	0.0674537	-3.88996	7.02826e-06	0.000233918
OR6C68	0.171621	0.00371497	0.339528	0.0109416	-6.51404	7.38541e-06	0.000245009
PRAMEF5	0.316941	0.0237599	0.610123	0.0389427	-4.6825	7.79639e-06	0.00025698
CT45A4	0.416187	0.0344857	0.797887	0.0432213	-4.53211	7.91037e-06	0.000260318
MYL7	13.5868	2.61535	24.5583	0.106496	-3.23113	9.03155e-06	0.000292058
PLUNC	0.370274	0.0279286	0.71262	0.0391914	-4.67332	9.36638e-06	0.000301933
AGTR2	54.5448	18.7201	90.3694	0.207151	-2.27125	9.5831e-06	0.000307469
PIWIL3	9.86965	1.79848	17.9408	0.100245	-3.3184	1.00878e-05	0.000321149
OLFM3	23.2546	5.57725	40.9319	0.136257	-2.8756	1.04349e-05	0.000331171
SLC5A8	6.68431	1.10226	12.2664	0.0898606	-3.47617	1.06124e-05	0.000335248
NOXO1	25.9281	6.45569	45.4006	0.142194	-2.81407	1.07822e-05	0.000340087
ABRA	34.4143	10.0049	58.8238	0.170083	-2.55569	1.23417e-05	0.000383377
REN	99.9936	39.3398	160.647	0.244883	-2.02983	1.26424e-05	0.000391534
CCDC68	31.8555	9.11347	54.5976	0.166921	-2.58276	1.26954e-05	0.000392581
KCNF1	35.9364	10.7203	61.1525	0.175305	-2.51206	1.42172e-05	0.000437002
CT45A1	5.71408	0.880512	10.5477	0.0834795	-3.58243	1.4521e-05	0.000445007
CLVS1	42.0541	14.0682	70.0399	0.20086	-2.31574	1.50825e-05	0.000460151
CT47B1	6.41197	1.05869	11.7652	0.089985	-3.47417	1.57594e-05	0.000478666
LOC440905	31.0551	8.55108	53.5591	0.159657	-2.64695	1.59209e-05	0.000482857
OR10P1	0.325215	0.0243279	0.626102	0.0388561	-4.68571	1.65538e-05	0.000499098
CLUL1	22.3698	5.58754	39.1521	0.142714	-2.8088	1.65955e-05	0.000499619
C2orf82	16.5582	3.80814	29.3083	0.129934	-2.94415	1.68173e-05	0.000505556
YBX2	55.0197	19.8935	90.1458	0.220681	-2.17997	1.73948e-05	0.000521387
CSN1S1	22.6744	5.60508	39.7437	0.141031	-2.82592	1.75386e-05	0.000524928
ADIG	0.234959	0.0212177	0.4487	0.047287	-4.40241	1.80332e-05	0.000535822
CA14	45.7505	15.658	75.8431	0.206453	-2.27612	1.85299e-05	0.000548987
DBX1	0.838328	0.11335	1.56331	0.0725068	-3.78574	2.0635e-05	0.00060433
ELFN2	69.2709	27.3761	111.166	0.246264	-2.02172	2.07956e-05	0.000607337
RGS6	52.1482	18.4397	85.8567	0.214773	-2.21911	2.20941e-05	0.000640699
KRTAP26-1	0.145669	0.00965034	0.281688	0.0342589	-4.86738	2.33294e-05	0.000670825
TMEM190	5.19809	0.840294	9.55589	0.0879347	-3.50742	2.3523e-05	0.000675445
SOX14	0.179926	0.0137156	0.346136	0.0396251	-4.65744	2.42568e-05	0.000693603
LOC648691	1.47087	0.216088	2.72564	0.0792798	-3.6569	2.45309e-05	0.000700462
B3GALT2	42.2538	14.5717	69.936	0.208358	-2.26286	2.79307e-05	0.000787669
BRS3	7.32842	1.48037	13.1765	0.11235	-3.15393	3.07983e-05	0.000860255
OTX2	28.9355	7.99525	49.8758	0.160303	-2.64113	3.22417e-05	0.000892063
HCRTR2	8.2457	1.78302	14.7084	0.121225	-3.04424	3.58468e-05	0.000982528
CLDN9	34.3614	10.9272	57.7956	0.189067	-2.40303	3.91184e-05	0.00106508
GBX2	16.0409	3.95037	28.1315	0.140425	-2.83213	4.32537e-05	0.00116529
C16orf92	0.866321	0.134354	1.59829	0.0840611	-3.57242	4.37243e-05	0.00117488
C10orf82	20.1862	5.5058	34.8667	0.15791	-2.66283	4.66724e-05	0.0012427
PDYN	3.32798	0.585063	6.07089	0.0963718	-3.37524	4.75166e-05	0.00126354
PRSS33	1.47657	0.242244	2.71089	0.0893596	-3.48423	4.81209e-05	0.00127629
PRAMEF8	4.65441	0.823854	8.48496	0.0970958	-3.36445	4.91026e-05	0.00129897
C10orf71	33.4551	10.7813	56.1288	0.192082	-2.38021	4.93318e-05	0.00130335
CD5L	26.103	7.36413	44.8418	0.164225	-2.60626	4.9597e-05	0.00130699
FOXB1	3.49469	0.633279	6.3561	0.0996332	-3.32723	5.11655e-05	0.001338
TDGF1	14.7103	3.56023	25.8603	0.137672	-2.8607	5.16392e-05	0.00134867
TOX3	50.6895	18.9893	82.3897	0.230482	-2.11727	5.26467e-05	0.00137324
DAZ2	1.04833	0.174935	1.92173	0.0910297	-3.45752	5.31718e-05	0.00138517
WISP3	16.7512	4.36451	29.1379	0.149788	-2.739	5.37607e-05	0.00139696
SLC6A3	17.3334	4.59078	30.0761	0.152639	-2.71181	5.86805e-05	0.0015095
MUC21	2.07056	0.375157	3.76595	0.0996181	-3.32745	6.59773e-05	0.00168872
OLIG2	6.00255	1.17059	10.8345	0.108043	-3.21032	6.81595e-05	0.00174023
CCDC37	1.11233	0.198984	2.02567	0.0982309	-3.34768	7.04992e-05	0.0017955
ABCC12	6.98682	1.47731	12.4963	0.118219	-3.08047	7.61683e-05	0.00192553
PNLIPRP1	0.367216	0.0495231	0.684909	0.0723062	-3.78974	7.7395e-05	0.00195054
MLN	1.43178	0.248529	2.61503	0.0950388	-3.39534	7.77448e-05	0.00195574
ITIH5L	3.23748	0.618223	5.85674	0.105558	-3.2439	8.0885e-05	0.00202232
FAM9A	1.87973	0.345303	3.41416	0.101138	-3.3056	8.37172e-05	0.00208297
PEBP4	27.2575	8.4689	46.046	0.183922	-2.44283	8.50653e-05	0.00211139
HAPLN2	37.1968	13.436	60.9576	0.220415	-2.18171	9.69215e-05	0.0023405
GPT	27.8649	8.8616	46.8683	0.189075	-2.40297	9.95185e-05	0.00238972
CARTPT	1.33162	0.238165	2.42507	0.0982095	-3.34799	9.99121e-05	0.00239579
LOC388588	24.2551	7.2917	41.2184	0.176904	-2.49896	0.000101225	0.00241879
PLA2G4E	0.463231	0.0670143	0.859448	0.0779736	-3.68087	0.000106614	0.00252986
SMTNL1	18.5471	5.31425	31.78	0.16722	-2.58018	0.00010696	0.00253161
FABP1	5.01489	1.00763	9.02215	0.111684	-3.16251	0.000111575	0.00261429
RFX6	3.36747	0.672884	6.06205	0.110999	-3.17138	0.000112528	0.00263362
CPA6	29.7286	9.82317	49.6339	0.197912	-2.33707	0.000116451	0.00271612
UCN3	0.507713	0.0800272	0.935398	0.0855542	-3.54702	0.000131011	0.00302647
GNG3	14.3362	4.05404	24.6183	0.164676	-2.6023	0.000131702	0.00303729
C14orf70	2.01847	0.401382	3.63555	0.110405	-3.17913	0.00013573	0.0031092
MMD2	0.841525	0.165324	1.51773	0.108929	-3.19855	0.000138105	0.00316008
PHOX2B	2.26782	0.466778	4.06887	0.114719	-3.12382	0.000139012	0.00317728
FGF23	0.700929	0.124571	1.27729	0.0975276	-3.35804	0.000147761	0.0033511
TDGF3	3.60541	0.768839	6.44198	0.119348	-3.06675	0.000149571	0.00338093
CLC	1.60032	0.326585	2.87405	0.113632	-3.13755	0.000158316	0.00356289
PNMT	13.4526	3.6482	23.257	0.156865	-2.67241	0.000159729	0.00358681
DSCR8	19.1778	5.80659	32.5489	0.178396	-2.48685	0.000164468	0.0036672
TRIM60	0.346666	0.0546959	0.638636	0.085645	-3.54549	0.000172488	0.00382721
MYH4	13.3093	3.69726	22.9213	0.161303	-2.63216	0.00018515	0.0040555
DYSFIP1	38.5912	14.84	62.3423	0.238041	-2.07072	0.000186211	0.00407439
OR6B2	0.309833	0.048402	0.571263	0.0847281	-3.56102	0.000190386	0.00415243
PPP1R3A	17.0921	5.16939	29.0149	0.178163	-2.48873	0.000197877	0.00428067
FBP2	8.40462	2.25304	14.5562	0.154782	-2.69169	0.000202779	0.00437157
SPHKAP	28.8196	9.62183	48.0173	0.200383	-2.31917	0.000203288	0.00437795
SLC36A2	4.70767	1.02733	8.38801	0.122475	-3.02944	0.000205558	0.00441822
ZBBX	2.99523	0.651507	5.33896	0.122029	-3.03471	0.000212987	0.0045581
RASGEF1C	30.1735	10.7194	49.6276	0.215997	-2.21092	0.000223672	0.00475697
HOXD12	3.74666	0.858049	6.63527	0.129316	-2.95102	0.000227283	0.00482377
ZG16	0.269574	0.0404741	0.498673	0.0811637	-3.62302	0.000228627	0.00484727
PRAP1	6.37469	1.54249	11.2069	0.137637	-2.86106	0.000233337	0.00493183
TNP1	0.828159	0.171918	1.4844	0.115817	-3.11008	0.000235297	0.00496303
SCG3	35.4295	13.4742	57.3847	0.234805	-2.09047	0.000241157	0.00506577
SLCO1A2	3.98202	0.909347	7.05469	0.1289	-2.95568	0.000246003	0.00514124
MNX1	13.0845	3.74999	22.4191	0.167268	-2.57977	0.000254993	0.00528601
CHRNA4	17.3564	5.439	29.2737	0.185798	-2.42819	0.000262163	0.00541276
ASB15	3.14783	0.72461	5.57106	0.130067	-2.94268	0.000280347	0.00574767
PRAMEF11	0.84855	0.183731	1.51337	0.121405	-3.04209	0.000283585	0.00579666
ISX	0.784466	0.160761	1.40817	0.114163	-3.13083	0.000295389	0.006008
XKR4	3.08218	0.713878	5.45048	0.130975	-2.93263	0.000300837	0.0061067
UTF1	5.50462	1.35031	9.65893	0.139799	-2.83858	0.000301949	0.00612321
ISM2	19.7782	6.54763	33.0089	0.19836	-2.33381	0.000303644	0.00615016
OR6C70	0.16111	0.0229694	0.299251	0.0767563	-3.70357	0.000307937	0.00622002
F11	3.0376	0.704127	5.37108	0.131096	-2.9313	0.00031861	0.00641012
CT45A3	0.632624	0.121902	1.14335	0.106619	-3.22947	0.000318733	0.00641012
ZSCAN10	3.72725	0.907529	6.54697	0.138618	-2.85081	0.000366981	0.00724142
OTP	6.82461	1.79435	11.8549	0.15136	-2.72395	0.000394835	0.00769479
ATP8A2	32.8539	12.7563	52.9515	0.240905	-2.05347	0.000398448	0.0077431
AQP7P3	9.92868	2.81333	17.044	0.165062	-2.59892	0.000403096	0.00781123
LPPR1	19.4792	6.58866	32.3698	0.203543	-2.29659	0.000406245	0.0078648
DUPD1	1.77574	0.420755	3.13072	0.134396	-2.89544	0.000418217	0.00803587
ERVFRDE1	11.8128	3.52542	20.1002	0.175392	-2.51135	0.000419121	0.0080457
PCK1	31.2874	12.0358	50.539	0.238149	-2.07006	0.000451543	0.0085877
SLC6A13	12.0314	3.66033	20.4024	0.179407	-2.47869	0.000466416	0.00881333
PFN3	0.14343	0.0171435	0.269717	0.0635611	-3.97571	0.000493411	0.00920465
KRT74	1.5231	0.36851	2.67768	0.137623	-2.86121	0.00050885	0.00942407
SNTG2	14.0601	4.52402	23.5962	0.191727	-2.38288	0.000577599	0.0104889
DNAH8	8.90439	2.75477	15.054	0.182993	-2.45014	0.000629722	0.0112893
OTOP3	0.180844	0.0372776	0.324411	0.114909	-3.12144	0.000655141	0.0116899
SLCO1C1	24.266	8.8778	39.6542	0.223881	-2.1592	0.000661612	0.0117746
CFC1B	13.0528	4.22423	21.8814	0.193051	-2.37295	0.00068295	0.0120866
CLDN6	7.83337	2.42704	13.2397	0.183316	-2.4476	0.000694196	0.0122012
NPPC	17.1498	5.99973	28.2999	0.212005	-2.23783	0.000713754	0.0124965
LRRC30	0.944839	0.246067	1.64361	0.149711	-2.73975	0.000720952	0.0125757
CRYGD	5.20099	1.40423	8.99775	0.156065	-2.67978	0.000732997	0.0127355
FAM163B	5.41117	1.4687	9.35365	0.157019	-2.67099	0.000745707	0.0129126
HBM	0.629518	0.141827	1.11721	0.126947	-2.9777	0.00075971	0.0131137
CLDN10	26.1026	9.80622	42.399	0.231284	-2.11226	0.000761158	0.0131137
APOF	1.06883	0.278027	1.85964	0.149506	-2.74173	0.000768548	0.0131966
SOX1	17.5764	6.23344	28.9194	0.215546	-2.21393	0.000774873	0.0132719
PAX2	14.5825	4.89763	24.2674	0.20182	-2.30886	0.000776932	0.013296
LOC100130238	13.4505	4.46096	22.4401	0.198794	-2.33065	0.000777778	0.0132994
TUBA3E	3.96495	1.08421	6.8457	0.158378	-2.65856	0.00080794	0.0137692
DHRS7C	4.06867	1.11074	7.02661	0.158076	-2.66131	0.000808948	0.0137747
BMP3	29.0543	11.3857	46.7229	0.243686	-2.03691	0.000829692	0.0140465
PNLIPRP2	0.623401	0.142873	1.10393	0.129422	-2.94985	0.0008478	0.0142941
LOC255025	0.104125	0.0124497	0.195801	0.0635832	-3.97521	0.000904548	0.0151018
HSD3B1	0.262008	0.0571367	0.466879	0.12238	-3.03056	0.000905562	0.0151065
CAMKV	8.27058	2.68714	13.854	0.193961	-2.36616	0.000909372	0.0151508
L1TD1	8.03911	2.60536	13.4729	0.193378	-2.3705	0.000909701	0.0151508
MS4A10	0.546625	0.124998	0.968253	0.129096	-2.95348	0.000948009	0.0157123
NXPH1	2.7215	0.751472	4.69154	0.160176	-2.64227	0.000953166	0.015785
ENTPD8	20.0961	7.55754	32.6346	0.231581	-2.11041	0.000954424	0.0157931
MYADML2	11.6013	3.85839	19.3442	0.19946	-2.32583	0.00101836	0.0166894
RBMY2EP	0.0457543	0	0.0915087	0	65535	0.00103275	0.0168848
SUMO1P1	3.33257	0.96229	5.70284	0.168739	-2.56714	0.00108522	0.0175605
LOC285401	1.31475	0.348392	2.28111	0.152729	-2.71095	0.00109278	0.017669
FTCD	22.4316	8.65826	36.205	0.239146	-2.06404	0.00110533	0.0178437
AQP12B	2.49467	0.711607	4.27774	0.166351	-2.5877	0.00112109	0.0180838
LOC285735	0.749854	0.202848	1.29686	0.156415	-2.67655	0.00126833	0.0200854
CCDC140	10.8403	3.6618	18.0187	0.203222	-2.29887	0.00129076	0.020419
OR2AK2	0.136884	0.0243571	0.249412	0.0976584	-3.35611	0.00129883	0.0204803
LOC645323	18.9221	7.26454	30.5796	0.237561	-2.07363	0.00130455	0.0205146
SELV	2.04953	0.586666	3.5124	0.167027	-2.58185	0.00131278	0.0206084
SCTR	9.47958	3.16098	15.7982	0.200085	-2.32132	0.0013306	0.0208292
MYCNOS	1.6739	0.479285	2.86852	0.167085	-2.58135	0.00135296	0.0210617
NOS1	17.7648	6.73309	28.7964	0.233817	-2.09655	0.00135567	0.0210879
GTSF1	20.5844	8.1313	33.0375	0.246123	-2.02255	0.00136244	0.0211612
SYT8	10.2943	3.47235	17.1163	0.202868	-2.30139	0.00138865	0.0214986
PDCL2	0.638268	0.166328	1.11021	0.149817	-2.73873	0.00145622	0.0223971
LOC643008	18.7658	7.37064	30.161	0.244377	-2.03282	0.00155889	0.0237094
DSCR4	1.67622	0.498096	2.85434	0.174505	-2.51866	0.00159503	0.0240804
CDHR5	12.5952	4.51935	20.671	0.218632	-2.19342	0.00160136	0.024152
NEUROD2	3.07219	0.934429	5.20994	0.179355	-2.47911	0.00160212	0.024152
C1orf141	0.828126	0.237139	1.41911	0.167104	-2.58118	0.0016142	0.0242856
TAAR6	0.202016	0.0462476	0.357784	0.129261	-2.95164	0.00161572	0.0242856
DEFA6	0.0717301	0.00964762	0.133813	0.072098	-3.7939	0.001642	0.0245905
GPR22	3.9953	1.20254	6.78806	0.177154	-2.49692	0.00173422	0.0256841
HEPACAM	5.58537	1.73771	9.43302	0.184216	-2.44053	0.00174327	0.0257636
GLYATL3	0.230545	0.0525646	0.408525	0.128669	-2.95826	0.00178418	0.0262593
CXorf61	0.172829	0.0393367	0.306321	0.128417	-2.9611	0.00191731	0.0279578
SCRT2	1.32672	0.387586	2.26586	0.171054	-2.54747	0.00192346	0.0280275
GPHA2	2.58204	0.802944	4.36113	0.184114	-2.44133	0.00196215	0.0284583
HES5	15.3416	5.95486	24.7284	0.240811	-2.05403	0.00196274	0.0284583
LOC388946	0.0888846	0.0116932	0.166076	0.0704087	-3.8281	0.00196517	0.0284608
DMRTB1	0.191692	0.0502741	0.33311	0.150924	-2.72811	0.00197459	0.0285493
NKX1-2	0.129285	0.0293224	0.229247	0.127908	-2.96683	0.0020779	0.029791
KLHL32	9.49081	3.37888	15.6027	0.216557	-2.20718	0.00212807	0.0304252
GNGT1	1.39863	0.425031	2.37223	0.179169	-2.4806	0.00216872	0.0309202
OR52E4	0.0658632	0.00924082	0.122486	0.0754441	-3.72845	0.0021756	0.0309966
C20orf151	3.15987	1.01104	5.30871	0.190449	-2.39253	0.0022815	0.0323481
UPK3B	15.0481	5.84207	24.254	0.24087	-2.05367	0.00228428	0.0323651
DCAF8L1	1.46422	0.445605	2.48284	0.179474	-2.47816	0.00228803	0.0323959
SPZ1	0.167762	0.0398041	0.295719	0.134601	-2.89324	0.0023174	0.0326763
XAGE3	2.76743	0.876608	4.65826	0.188184	-2.40979	0.00234316	0.0329941
CPLX2	4.89998	1.57176	8.22821	0.19102	-2.3882	0.00235259	0.0331041
LRRC26	4.03149	1.25233	6.81064	0.183879	-2.44317	0.00237135	0.0332541
MARCH11	6.98886	2.45025	11.5275	0.212557	-2.23408	0.0023799	0.0333283
TMEM8C	6.91685	2.40658	11.4271	0.210602	-2.24741	0.00244104	0.0339988
ANKRD34B	3.55876	1.1603	5.95722	0.194772	-2.36014	0.00245455	0.0341405
FLJ39609	0.980921	0.306003	1.65584	0.184803	-2.43594	0.00249756	0.0346448
GRM3	10.4579	3.8533	17.0625	0.225835	-2.14666	0.00252755	0.0349898
RBM46	3.29446	1.07408	5.51485	0.194761	-2.36022	0.00253196	0.0350271
TMPRSS5	14.5038	5.68824	23.3194	0.243927	-2.03548	0.00263392	0.036145
TMEM196	14.4257	5.68977	23.1616	0.245655	-2.02529	0.00266982	0.0364572
FAM83F	9.78395	3.58053	15.9874	0.22396	-2.15869	0.00269357	0.0367422
MAS1L	2.3172	0.753682	3.88071	0.194212	-2.36429	0.00284784	0.0384121
NKX2-4	2.75481	0.917382	4.59224	0.199768	-2.3236	0.00292028	0.0392944
EIF4E1B	0.487492	0.133337	0.841646	0.158425	-2.65813	0.00293527	0.0393327
GNG13	2.66798	0.863738	4.47223	0.193134	-2.37233	0.0032253	0.0423336
LECT1	7.60126	2.87983	12.3227	0.233702	-2.09726	0.0033725	0.0437061
KRT76	0.218567	0.0598558	0.377278	0.158652	-2.65607	0.00346933	0.0446785
XKR7	0.598767	0.177815	1.01972	0.174377	-2.51972	0.00359839	0.0459652
SLC4A1	11.8271	4.71455	18.9397	0.248924	-2.00622	0.00370757	0.0470375
PIWIL1	4.32418	1.48285	7.1655	0.206942	-2.2727	0.00372635	0.047159
PANX3	5.50788	1.93413	9.08162	0.212972	-2.23126	0.00383222	0.0481423
ZP2	1.66734	0.565507	2.76917	0.204215	-2.29184	0.00401278	0.0498002

## Sheet: PAAD-all
Hugo_Symbol	meanBase	meanHighCD44	meanLowCD44	foldChange	log2FC	pValue	adjPvalue
CLCA1	1796.73	3528.55	64.9211	54.3513	5.76424	0	0
MUC2	6779.89	13227.8	331.994	39.8434	5.31627	0	0
SPINK4	2537.75	4942.72	132.781	37.2248	5.21819	0	0
ITLN1	1168.36	2098.7	238.015	8.81753	3.14038	0	0
REG4	14613.3	24900.7	4325.89	5.75621	2.52512	0	0
CEACAM5	22209.9	32611.1	11808.8	2.76161	1.46551	0	0
PSCA	4635.92	6753.83	2518	2.68222	1.42343	0	0
COL11A1	3868.59	5422.54	2314.65	2.3427	1.22817	0	0
DPCR1	6427.53	8995.46	3859.6	2.33067	1.22075	0	0
MMP1	7294.67	10175.9	4413.49	2.30563	1.20516	0	0
CLDN18	9280.05	12881.2	5678.95	2.26823	1.18157	0	0
S100P	6050.41	8074.35	4026.48	2.00532	1.00383	0	0
FCGBP	12409.1	16444.2	8373.87	1.96376	0.973616	0	0
AGR2	13408.5	17751.3	9065.64	1.95809	0.969445	0	0
LGALS4	10502.9	13721.1	7284.62	1.88358	0.913475	0	0
CTSE	16698.8	21450.4	11947.2	1.79543	0.84433	0	0
FN1	87195.8	111045	63347.1	1.75296	0.809789	0	0
LAMB3	12900.5	16409.6	9391.49	1.74728	0.80511	0	0
LAMC2	15698.6	19913.4	11483.9	1.73403	0.794129	0	0
CEACAM6	29371.1	37021.4	21720.7	1.70443	0.769287	0	0
MMP11	18923	23799.6	14046.4	1.69436	0.760738	0	0
TFF1	9594.79	12017.1	7172.52	1.67543	0.744532	0	0
MMP14	16627.1	20488.3	12765.9	1.60492	0.682499	0	0
PLEC	20951.6	25412.8	16490.4	1.54107	0.62393	0	0
COL1A2	112326	135678	88974.4	1.5249	0.608719	0	0
COL3A1	125162	150204	100120	1.50024	0.585192	0	0
COL1A1	171343	204707	137979	1.48361	0.569113	0	0
MUC1	18297.5	21779.6	14815.3	1.47007	0.555887	0	0
KRT19	37159.9	43714.4	30605.5	1.42832	0.514319	0	0
COL6A3	31492.7	36903.4	26082	1.4149	0.500698	0	0
C3	33100.6	26920	39281.2	0.685316	-0.545159	0	0
SERPINA3	21544.2	15211	27877.4	0.545639	-0.873982	0	0
MUC6	8855.37	5737.03	11973.7	0.479136	-1.06149	0	0
GNAS	37974.9	24591	51358.8	0.478808	-1.06248	0	0
GCG	24899.7	15821	33978.5	0.465616	-1.10279	0	0
REG3A	29559.4	18728.3	40390.4	0.463683	-1.10879	0	0
CLU	22039.1	12568.6	31509.6	0.398883	-1.32596	0	0
INS	52145.2	28362.4	75928.1	0.373543	-1.42065	0	0
SERPINA1	48362.3	25879.6	70844.9	0.3653	-1.45285	0	0
CRP	3979.58	2075.03	5884.14	0.352648	-1.5037	0	0
KIAA1324	3692.66	1908.28	5477.04	0.348415	-1.52112	0	0
MYH11	11839.1	5645.64	18032.6	0.313079	-1.6754	0	0
SPINK1	19133.4	9010.39	29256.5	0.30798	-1.69909	0	0
IGF2	5101.77	2336.38	7867.17	0.296979	-1.75157	0	0
CELP	3291.46	1459.94	5122.98	0.284978	-1.81108	0	0
CUZD1	3383.11	1462.8	5303.42	0.275822	-1.85819	0	0
REG1B	14980.8	6313.86	23647.7	0.266996	-1.90511	0	0
CPE	9039.83	3764.66	14315	0.262987	-1.92694	0	0
PRSS3	14240.5	5926.45	22554.5	0.262762	-1.92817	0	0
GPX3	4751.33	1962.34	7540.33	0.260246	-1.94205	0	0
CEL	57509.6	23531.2	91487.9	0.257206	-1.959	0	0
PPY	8903.83	3590.35	14217.3	0.252534	-1.98545	0	0
PNLIPRP1	4544.76	1809.19	7280.34	0.248503	-2.00867	0	0
REG1A	68765.1	27075.5	110455	0.245128	-2.02839	0	0
REG3G	3714.36	1452.75	5975.97	0.243098	-2.04039	0	0
ACTG2	4227.6	1559.35	6895.86	0.226128	-2.14479	0	0
AMY2A	37055.9	12942.9	61168.9	0.211593	-2.24063	0	0
CPA1	131315	45807.9	216822	0.21127	-2.24284	0	0
TRY6	14749.9	5119.7	24380.1	0.209995	-2.25157	0	0
SCG5	4599.34	1592.97	7605.71	0.209443	-2.25537	0	0
CTRL	3037.4	1051.79	5023.01	0.209393	-2.25571	0	0
PNLIP	136116	46922.3	225309	0.208258	-2.26356	0	0
KLK1	3760.7	1286.81	6234.58	0.206399	-2.27649	0	0
CELA2B	4687.49	1601.83	7773.14	0.206073	-2.27878	0	0
CPB1	117485	39914.8	195055	0.204633	-2.28889	0	0
AMY2B	12496.1	4185.53	20806.6	0.201164	-2.31356	0	0
CTRB2	101725	34072.4	169379	0.201161	-2.31358	0	0
PLA2G2A	3682.59	1227.25	6137.93	0.199946	-2.32232	0	0
SLC22A17	1726.22	568.326	2884.1	0.197055	-2.34333	0	0
CTRB1	48121.3	15464.6	80778	0.191445	-2.385	0	0
PLA2G1B	15363.1	4866.91	25859.3	0.188207	-2.4096	0	0
PDIA2	2295.74	714.533	3876.96	0.184302	-2.43985	0	0
GC	3342.19	1040.21	5644.17	0.184298	-2.43988	0	0
PNLIPRP2	7039.1	2174.39	11903.8	0.182663	-2.45274	0	0
CPA2	25001.2	7417.01	42585.3	0.174168	-2.52145	0	0
CELA3A	80258.3	23671.6	136845	0.172981	-2.53132	0	0
GP2	41444.1	12197.4	70690.7	0.172545	-2.53495	0	0
DES	7930.09	2273.78	13586.4	0.167357	-2.579	0	0
CHGA	9299.06	2615.8	15982.3	0.163669	-2.61115	0	0
PRSS1	165710	46418.1	285002	0.16287	-2.61821	0	0
ABCC8	2627.77	728.703	4526.85	0.160974	-2.6351	0	0
CTRC	28413.8	7876.02	48951.6	0.160894	-2.63582	0	0
SCG2	3672.55	1003.01	6342.09	0.158151	-2.66062	0	0
CELA3B	28747.4	7805.95	49688.9	0.157097	-2.67028	0	0
TTR	38629.9	10270.8	66989	0.15332	-2.70538	0	0
FGA	2231.72	586.652	3876.78	0.151325	-2.72428	0	0
CELA2A	41522.4	10527.4	72517.3	0.145171	-2.78417	0	0
CLPS	40375	9672.27	71077.7	0.13608	-2.87747	0	0
APLP1	2128.91	506.221	3751.6	0.134935	-2.88967	0	0
PCSK2	2697.81	609.33	4786.28	0.127308	-2.97361	0	0
IAPP	1256.92	282.113	2231.74	0.12641	-2.98382	0	0
HP	908.236	197.372	1619.1	0.121902	-3.0362	0	0
PTPRN	3957.25	843.879	7070.61	0.11935	-3.06673	0	0
SYCN	4589.94	956.938	8222.94	0.116374	-3.10316	0	0
CPLX2	1512.52	308.839	2716.19	0.113703	-3.13666	0	0
SYP	776.735	157.044	1396.43	0.112462	-3.1525	0	0
PCSK1N	2971.87	514.773	5428.96	0.0948198	-3.39867	0	0
AGT	4630.06	796.353	8463.78	0.0940895	-3.40982	0	0
CHGB	19425.8	3327.41	35524.2	0.0936659	-3.41633	0	0
VTN	1392.87	195.814	2589.92	0.0756064	-3.72535	0	0
C6orf58	621.786	83.9191	1159.65	0.0723658	-3.78855	0	0
SST	17913.5	2147.71	33679.2	0.0637695	-3.97099	0	0
CALY	613.028	57.1905	1168.87	0.0489282	-4.35319	0	0
FGB	1654.74	126.032	3183.45	0.0395899	-4.65872	0	0
SYT5	437.111	44.6789	829.542	0.0538598	-4.21465	3.75203e-103	7.32612e-101
DLK1	929.381	231.621	1627.14	0.142348	-2.8125	3.90757e-102	7.55783e-100
C1QL1	434.159	47.993	820.324	0.058505	-4.0953	8.4002e-99	1.60954e-96
CRYBA2	602.375	124.334	1080.41	0.11508	-3.11929	9.6508e-97	1.83204e-94
IRX2	313.081	34.7201	591.443	0.058704	-4.0904	3.36741e-96	6.33381e-94
C20orf70	86.5489	1.31507	171.783	0.00765545	-7.0293	5.1274e-81	9.55654e-79
BEX1	737.519	182.264	1292.77	0.140987	-2.82637	3.81347e-78	7.04358e-76
RUNDC3A	463.203	80.0669	846.338	0.0946039	-3.40196	1.02575e-76	1.87767e-74
CFC1B	1225.78	341.907	2109.66	0.162068	-2.62533	8.25919e-76	1.4985e-73
GAST	316.572	43.0911	590.053	0.0730292	-3.77538	9.9815e-76	1.79509e-73
PPP1R1A	579.879	140.173	1019.58	0.137481	-2.8627	5.26847e-75	9.39254e-73
PRSSL1	54.6003	0.336324	108.864	0.00308938	-8.33847	2.11877e-74	3.74473e-72
SCG3	1247.83	360.544	2135.11	0.168864	-2.56606	9.28766e-73	1.62748e-70
SYT4	468.108	90.8929	845.323	0.107524	-3.21726	2.6414e-71	4.58932e-69
TMEM63C	444.592	77.7349	811.449	0.0957976	-3.38387	8.00483e-71	1.37912e-68
SLC38A4	462.265	96.1374	828.392	0.116053	-3.10714	4.05936e-67	6.93542e-65
KIF1A	1161.11	367.897	1954.32	0.188248	-2.4093	1.21834e-65	2.04961e-63
PCSK1	1308.97	448.226	2169.71	0.206583	-2.2752	1.21965e-65	2.04961e-63
FTCD	140.352	8.90301	271.802	0.0327555	-4.93212	3.21707e-65	5.36231e-63
SEZ6	185.183	14.6908	355.675	0.0413039	-4.59758	6.41635e-65	1.06087e-62
APOH	447.544	85.5358	809.552	0.105658	-3.24252	2.21108e-64	3.62652e-62
VGF	706.667	196.504	1216.83	0.161488	-2.6305	2.1007e-62	3.41814e-60
VWA5B2	423.287	84.8486	761.726	0.11139	-3.16631	2.62287e-62	4.23418e-60
CELF3	456.621	98.6182	814.625	0.12106	-3.04621	3.76411e-62	6.02904e-60
SCGN	1363.43	485.161	2241.69	0.216426	-2.20805	2.82729e-60	4.49342e-58
ELANE	79.1575	3.46892	154.846	0.0224024	-5.4802	6.27279e-59	9.89267e-57
LOC728392	882.559	322.383	1442.74	0.223453	-2.16196	6.28699e-58	9.83938e-56
BPIL1	92.6382	3.59993	181.676	0.0198151	-5.65726	8.09796e-58	1.25776e-55
NCAM1	606.673	207.435	1005.91	0.206216	-2.27778	2.88934e-54	4.45393e-52
SERPINA6	575.502	191.973	959.032	0.200173	-2.32068	3.53377e-54	5.40667e-52
AQP8	609.23	208.683	1009.78	0.206662	-2.27465	1.04228e-53	1.58288e-51
RIMBP2	310.568	69.8462	551.289	0.126696	-2.98056	3.25234e-53	4.90291e-51
ATP1A3	275.979	47.2436	504.715	0.0936044	-3.41728	3.82518e-53	5.72436e-51
SERPINI2	625.145	215.301	1034.99	0.208023	-2.26519	9.65787e-53	1.43482e-50
ASCL1	84.9712	4.85854	165.084	0.0294308	-5.08653	6.34605e-52	9.3602e-50
SEZ6L	355.554	71.066	640.043	0.111033	-3.17094	8.88054e-52	1.30049e-49
CACNA1A	371.656	82.781	660.531	0.125325	-2.99625	3.52331e-51	5.12304e-49
WNT4	836.639	296.455	1376.82	0.215318	-2.21546	7.7627e-49	1.12078e-46
LY6H	198.756	26.6464	370.866	0.0718493	-3.79888	3.64085e-48	5.21991e-46
SLC29A4	714.113	251.486	1176.74	0.213715	-2.22624	4.0798e-48	5.80862e-46
NKX2-2	457.466	130.322	784.611	0.166097	-2.5899	1.17832e-47	1.66607e-45
KCNH6	205.145	28.1299	382.161	0.0736075	-3.764	4.69335e-47	6.59062e-45
MPPED1	30.9875	0.563525	61.4116	0.00917621	-6.76789	5.29145e-47	7.37996e-45
ERP27	1039.78	412.18	1667.37	0.247203	-2.01623	3.09669e-46	4.28975e-44
AMY1A	626.125	229.493	1022.76	0.224386	-2.15594	9.40193e-46	1.29368e-43
NDUFA4L2	903.918	386.983	1420.85	0.27236	-1.87642	1.64755e-45	2.25187e-43
KL	274.041	56.548	491.533	0.115044	-3.11974	2.51678e-45	3.41715e-43
BAIAP3	1032.38	420.438	1644.33	0.255689	-1.96754	2.19492e-44	2.96054e-42
FXYD2	1983.93	801.599	3166.27	0.253169	-1.98183	3.43648e-43	4.60488e-41
DPP6	320.943	79.7275	562.159	0.141824	-2.81783	5.78001e-43	7.69492e-41
EDN3	779.544	292.007	1267.08	0.230456	-2.11743	1.15102e-42	1.52246e-40
LOC389332	267.202	54.962	479.442	0.114637	-3.12485	3.01605e-42	3.96379e-40
ERO1LB	1884.08	757.083	3011.07	0.251433	-1.99175	5.11456e-42	6.6789e-40
HAP1	174.145	26.2605	322.03	0.0815468	-3.61623	7.96746e-42	1.03385e-39
VSTM2A	79.1624	6.98348	151.341	0.0461439	-4.43772	1.00046e-41	1.29003e-39
SYNM	1729.33	677.631	2781.04	0.243661	-2.03705	3.1321e-41	4.0134e-39
CAMK2B	336.57	84.4311	588.708	0.143418	-2.80171	3.24506e-41	4.13231e-39
UNC13A	371.038	105.055	637.02	0.164917	-2.60019	4.2296e-41	5.35279e-39
SLC26A3	211.566	394.32	28.8133	13.6853	3.77456	2.16944e-40	2.72871e-38
KCNK16	486.604	157.794	815.414	0.193514	-2.36949	3.00833e-40	3.76078e-38
GABRB3	573.572	236.779	910.365	0.260093	-1.9429	9.90387e-40	1.2306e-37
NXPH4	156.827	25.8948	287.759	0.0899881	-3.47412	1.06101e-39	1.31041e-37
INSM1	334.829	88.7854	580.873	0.152848	-2.70983	9.15816e-39	1.12432e-36
PPBP	156.794	300.799	12.7892	23.5198	4.5558	1.36815e-38	1.66963e-36
UGT2B11	55.2722	3.42083	107.124	0.0319335	-4.96879	3.80699e-38	4.6184e-36
CABP7	354.173	96.3624	611.984	0.157459	-2.66695	7.70075e-38	9.2871e-36
REEP2	299.43	93.4933	505.367	0.185001	-2.4344	1.59036e-37	1.90676e-35
SNAP25	491.938	168.897	814.978	0.207241	-2.27062	1.76286e-37	2.10129e-35
RTN1	547.15	214.475	879.825	0.243771	-2.0364	2.16305e-37	2.5634e-35
ST8SIA3	542.233	208.837	875.629	0.238499	-2.06795	7.92284e-37	9.33529e-35
SSTR2	249.885	47.2346	452.535	0.104378	-3.26011	1.38022e-36	1.61698e-34
SERPINA10	102.001	10.3813	193.62	0.053617	-4.22117	1.88439e-36	2.1951e-34
SCGB3A1	433.717	139.114	728.319	0.191007	-2.3883	2.5867e-36	2.99619e-34
CACNA2D2	494.849	173.789	815.908	0.213001	-2.23107	3.44935e-36	3.97295e-34
ATP2B2	67.7433	6.055	129.432	0.0467815	-4.41792	1.31722e-35	1.50869e-33
LOC145837	92.3019	9.78625	174.818	0.0559798	-4.15895	1.63873e-35	1.86651e-33
KCNH2	610.809	265.036	956.582	0.277065	-1.8517	3.37526e-35	3.82318e-33
SMOC1	781.07	332.929	1229.21	0.270848	-1.88444	7.12435e-35	8.02546e-33
KRT20	661.786	1072.02	251.555	4.26156	2.09138	1.03749e-34	1.16233e-32
FEV	145.965	27.7031	264.227	0.104846	-3.25366	1.71761e-34	1.91383e-32
OLFM1	571.35	255.633	887.068	0.288177	-1.79497	3.18276e-34	3.52719e-32
CARTPT	105.766	11.7783	199.754	0.0589637	-4.08403	4.90112e-34	5.4023e-32
FGL1	612.202	268.042	956.362	0.280272	-1.8351	1.68911e-33	1.85188e-31
KCNK3	484.111	178.06	790.162	0.225347	-2.14978	1.97412e-33	2.15284e-31
PRLR	298.648	100.004	497.293	0.201096	-2.31405	2.21104e-33	2.39845e-31
BEND2	9.98513	0.0958147	19.8744	0.004821	-7.69645	3.47231e-33	3.74681e-31
RASD1	945.898	456.435	1435.36	0.317993	-1.65293	6.44718e-33	6.92042e-31
SLC12A5	67.1736	7.01335	127.334	0.0550784	-4.18237	9.95307e-33	1.0628e-30
PTPRT	168.179	34.1847	302.173	0.11313	-3.14395	1.21014e-32	1.28441e-30
ADCY1	359.12	112.136	606.104	0.185011	-2.43432	1.21538e-32	1.28441e-30
TCEAL2	218.058	46.0449	390.071	0.118042	-3.08262	2.1404e-32	2.25038e-30
RTBDN	108.058	13.8886	202.226	0.0686785	-3.864	3.43306e-32	3.59105e-30
SYT7	1326.59	655.015	1998.17	0.327808	-1.60908	5.31132e-32	5.52754e-30
F10	505.829	197.662	813.996	0.242829	-2.04199	7.82251e-32	8.09985e-30
GALNT8	69.8783	135.596	4.16083	32.5886	5.0263	2.57471e-31	2.6526e-29
KIF12	1375.02	679.508	2070.52	0.328182	-1.60743	3.86966e-31	3.96679e-29
ITIH4	648.426	284.801	1012.05	0.28141	-1.82925	4.1674e-31	4.25075e-29
C19orf30	186.003	41.5478	330.457	0.125728	-2.99162	4.66476e-31	4.7345e-29
CRMP1	672.411	297.244	1047.58	0.283744	-1.81734	4.96079e-31	5.01015e-29
ACTL6B	71.8456	8.66859	135.023	0.064201	-3.96126	5.29247e-31	5.31893e-29
MEP1B	194.353	44.4373	344.269	0.129077	-2.95369	7.28849e-31	7.2892e-29
SLC8A2	234.919	50.276	419.561	0.11983	-3.06094	8.88998e-31	8.84768e-29
ARX	233.603	50.6307	416.575	0.121541	-3.04049	1.37958e-30	1.36638e-28
GLYATL3	13.5172	0.170771	26.8637	0.00635693	-7.29745	2.35054e-30	2.31686e-28
LRRC4B	147.302	32.7095	261.894	0.124896	-3.0012	3.33947e-30	3.27588e-28
UCN3	250.235	59.6084	440.861	0.135209	-2.88674	7.17051e-30	7.00047e-28
MYT1	79.541	12.061	147.021	0.0820357	-3.6076	8.69213e-30	8.44578e-28
PART1	65.0436	7.52489	122.562	0.0613964	-4.0257	1.80977e-29	1.75018e-27
FSTL4	160.113	36.7462	283.48	0.129626	-2.94758	1.85797e-29	1.78836e-27
MAPK8IP1	572.029	275.405	868.653	0.317049	-1.65722	3.97364e-29	3.8069e-27
EFNB3	277.266	92.7625	461.769	0.200885	-2.31556	5.22796e-29	4.98529e-27
NXF2	19.4504	0.705225	38.1955	0.0184636	-5.75918	6.03863e-29	5.73166e-27
SVOP	171.102	39.2936	302.91	0.12972	-2.94652	7.00825e-29	6.62135e-27
MEG3	773.563	360.106	1187.02	0.30337	-1.72085	8.43643e-29	7.93412e-27
MAPT	248.797	63.4061	434.187	0.146034	-2.77562	1.70768e-28	1.59867e-26
G6PC2	690.094	309.926	1070.26	0.28958	-1.78797	1.72277e-28	1.60547e-26
CDK5R2	180.135	43.5528	316.717	0.137513	-2.86236	4.11783e-28	3.82008e-26
IRX1	48.4567	4.34959	92.5638	0.0469902	-4.4115	5.33456e-28	4.92654e-26
EEF1A2	1714.57	828.149	2600.98	0.318399	-1.65109	6.05788e-28	5.56945e-26
KCNA5	164.699	39.4424	289.956	0.136029	-2.87801	6.08506e-28	5.56946e-26
TMOD1	766.811	360.915	1172.71	0.307762	-1.70011	7.32e-28	6.66998e-26
TRPM5	164.572	39.5418	289.602	0.136538	-2.87262	7.7996e-28	7.07555e-26
ST18	187.956	47.551	328.36	0.144814	-2.78773	8.93859e-28	8.07308e-26
SLC7A14	164.606	39.6556	289.556	0.136953	-2.86825	9.0004e-28	8.09325e-26
C5orf38	57.8405	6.66251	109.018	0.0611136	-4.03236	1.13093e-27	1.0125e-25
PCP4	131.931	27.829	236.032	0.117904	-3.08432	1.87101e-27	1.66781e-25
PDK4	3253.88	1636.08	4871.67	0.335835	-1.57418	2.00508e-27	1.77958e-25
QPCT	1585.8	767.44	2404.16	0.319214	-1.6474	3.77402e-27	3.33512e-25
SLC30A8	2337.42	1146.55	3528.29	0.324959	-1.62167	3.80229e-27	3.34569e-25
PAPPA2	229.651	55.8031	403.499	0.138298	-2.85415	3.83959e-27	3.36407e-25
TMPRSS6	196.614	50.7925	342.435	0.148327	-2.75314	4.92617e-27	4.29772e-25
DEFA5	102.387	190.815	13.9579	13.6708	3.77302	6.13411e-27	5.32888e-25
UNC80	219.08	55.6031	382.557	0.145346	-2.78244	7.03307e-27	6.08405e-25
TSPAN7	775.803	373.706	1177.9	0.317265	-1.65624	1.5971e-26	1.37579e-24
TAGLN3	132.797	30.089	235.506	0.127763	-2.96845	1.86757e-26	1.60204e-24
DDC	464.463	198.42	730.506	0.27162	-1.88034	2.83279e-26	2.41991e-24
CDHR3	141.088	35.4224	246.754	0.143554	-2.80034	2.87821e-26	2.44851e-24
SCGB2A2	39.2695	3.11742	75.4215	0.0413333	-4.59655	3.75616e-26	3.18218e-24
NCAN	21.4824	1.38582	41.5791	0.0333298	-4.90704	4.11806e-26	3.47442e-24
CALCA	42.2415	3.71271	80.7703	0.0459662	-4.44328	1.01818e-25	8.55519e-24
DHRS2	280.312	106.819	453.806	0.235384	-2.08691	2.07961e-25	1.74025e-23
C6	1309.54	709.457	1909.62	0.371518	-1.4285	2.46802e-25	2.05689e-23
AMBP	1167.42	610.657	1724.18	0.354172	-1.49748	4.19643e-25	3.4832e-23
SPTBN4	199.047	54.7327	343.361	0.159403	-2.64925	4.60206e-25	3.80449e-23
PRODH2	19.3134	1.10503	37.5218	0.0294503	-5.08557	5.03719e-25	4.14749e-23
TMEM145	62.9103	8.99032	116.83	0.0769519	-3.6999	5.8478e-25	4.79566e-23
MLXIPL	689.089	346.668	1031.51	0.336078	-1.57313	1.03551e-24	8.45821e-23
CNN1	2058.02	1117.34	2998.7	0.372608	-1.42427	1.04727e-24	8.52028e-23
SLC32A1	12.4689	0.383615	24.5541	0.0156233	-6.00016	1.06008e-24	8.5904e-23
BASE	4.94253	0.0173373	9.86772	0.00175697	-9.1527	1.20388e-24	9.71731e-23
NRCAM	595.131	305.944	884.317	0.345966	-1.5313	1.22963e-24	9.8862e-23
NEURL	568.585	295.358	841.811	0.35086	-1.51103	1.99825e-24	1.60032e-22
CPS1	433.364	679.875	186.853	3.63855	1.86336	3.22109e-24	2.5696e-22
CADPS	551.057	283.333	818.781	0.346043	-1.53098	4.33325e-24	3.44342e-22
CACNA1B	92.5533	16.8115	168.295	0.0998931	-3.32347	4.59269e-24	3.6355e-22
GHRH	8.23412	0.208812	16.2594	0.0128425	-6.28293	4.74591e-24	3.74233e-22
COL11A2	182.191	52.4695	311.913	0.168218	-2.57159	5.21019e-24	4.0927e-22
MAPK8IP2	305.214	120.712	489.716	0.246494	-2.02037	6.69621e-24	5.23991e-22
SYNPO2	2008.46	1086.84	2930.08	0.370927	-1.43079	8.68057e-24	6.76689e-22
GRIA1	27.4765	2.69335	52.2596	0.0515379	-4.27822	9.88453e-24	7.67624e-22
CSN3	8.67552	0.214812	17.1362	0.0125355	-6.31783	1.04571e-23	8.09021e-22
SLC7A2	1512.87	780.264	2245.48	0.347482	-1.52499	1.97218e-23	1.52006e-21
PRPH	187.64	54.8574	320.422	0.171204	-2.54621	2.07162e-23	1.59073e-21
INA	218.621	62.7792	374.462	0.167652	-2.57646	2.29566e-23	1.75618e-21
RBPJL	351.799	134.864	568.734	0.23713	-2.07625	2.83452e-23	2.16034e-21
PEG3	313.174	122.629	503.72	0.243447	-2.03832	4.53716e-23	3.44522e-21
DUSP26	235.77	66.499	405.042	0.164178	-2.60667	4.78519e-23	3.62015e-21
SFRP5	1367.62	755.475	1979.77	0.381597	-1.38988	4.83568e-23	3.64379e-21
SFTPC	11.2621	0.49284	22.0314	0.0223699	-5.4823	4.85199e-23	3.64379e-21
SHISA7	40.497	4.18212	76.8119	0.0544463	-4.19902	5.641e-23	4.22086e-21
REG1P	399.27	174.073	624.466	0.278755	-1.84293	1.50149e-22	1.1194e-20
DIRAS3	279.428	115.923	442.934	0.261715	-1.93393	1.78479e-22	1.32579e-20
HS6ST3	116.624	26.1443	207.104	0.126237	-2.98579	1.86766e-22	1.38234e-20
COL20A1	9.04754	0.409189	17.6859	0.0231365	-5.43369	2.3203e-22	1.71118e-20
GPR179	34.6579	3.78069	65.5351	0.0576894	-4.11555	2.80115e-22	2.05839e-20
OGDHL	228.634	67.0455	390.222	0.171814	-2.54108	3.15578e-22	2.31071e-20
MUC17	1647.89	2439.66	856.111	2.84971	1.51081	3.21711e-22	2.34723e-20
SCAMP5	1009.09	562.281	1455.91	0.386206	-1.37256	3.31323e-22	2.40879e-20
RFX6	169.465	49.6788	289.251	0.17175	-2.54162	4.40042e-22	3.18789e-20
PTPRN2	2603.49	1419.97	3787.01	0.374958	-1.4152	6.56218e-22	4.73725e-20
LHFPL4	180.844	55.1481	306.539	0.179905	-2.47469	6.76007e-22	4.86298e-20
PDZD4	298.619	128.063	469.176	0.272953	-1.87327	1.00044e-21	7.1717e-20
BEX2	386.738	172.429	601.046	0.286882	-1.80147	1.34661e-21	9.61959e-20
LHX5	20.0853	1.61417	38.5564	0.0418653	-4.5781	1.79413e-21	1.27719e-19
NEUROD2	8.71212	0.417279	17.007	0.0245358	-5.34897	2.67939e-21	1.90079e-19
CLGN	125.961	32.8852	219.036	0.150136	-2.73566	2.93521e-21	2.07509e-19
ATCAY	71.7375	14.5939	128.881	0.113235	-3.1426	3.53762e-21	2.49238e-19
SLC6A17	295.191	130.364	460.017	0.283389	-1.81914	3.59728e-21	2.52574e-19
GPRASP1	558.875	303.856	813.893	0.373337	-1.42145	4.21049e-21	2.94619e-19
CNIH2	180.08	56.2988	303.861	0.185278	-2.43224	4.82241e-21	3.36289e-19
SMYD1	41.5073	4.90326	78.1113	0.0627728	-3.99372	5.25562e-21	3.65257e-19
IGSF1	227.479	69.7838	385.175	0.181174	-2.46455	5.67413e-21	3.9301e-19
GABRG3	7.82675	0.28579	15.3677	0.0185968	-5.7488	7.46587e-21	5.15371e-19
COL2A1	19.7951	1.64449	37.9457	0.0433379	-4.52823	8.01912e-21	5.51705e-19
UCHL1	851.605	497.227	1205.98	0.4123	-1.27823	8.07559e-21	5.53732e-19
PAX6	388.556	176.732	600.38	0.294366	-1.76432	1.39754e-20	9.5508e-19
MUCL1	14.6809	0.740407	28.6215	0.0258689	-5.27264	1.41695e-20	9.65125e-19
GAGE2D	7.59555	0.245943	14.9452	0.0164564	-5.92521	1.45372e-20	9.85248e-19
ASPDH	33.5876	4.2849	62.8904	0.0681328	-3.87551	1.4561e-20	9.85248e-19
SEC11C	1309.76	769.61	1849.92	0.416024	-1.26526	6.47094e-20	4.36405e-18
CDX1	105.868	187.651	24.0854	7.79106	2.96182	6.5785e-20	4.42205e-18
SOX1	7.27994	0.284665	14.2752	0.0199412	-5.64811	7.41674e-20	4.96921e-18
KCNJ11	276.436	117.964	434.908	0.271239	-1.88236	1.21639e-19	8.12324e-18
MAP3K15	64.9384	12.6463	117.23	0.107876	-3.21256	1.4384e-19	9.57469e-18
SLC6A4	78.1476	18.9276	137.368	0.137788	-2.85948	1.60158e-19	1.06264e-17
PIPOX	125.614	36.0649	215.162	0.167617	-2.57676	1.65177e-19	1.0924e-17
TTYH1	222.372	73.5319	371.212	0.198086	-2.3358	2.26919e-19	1.49591e-17
GNAO1	466.844	230.991	702.697	0.32872	-1.60507	2.74332e-19	1.80233e-17
KIF5C	326.005	140.144	511.866	0.27379	-1.86886	2.75158e-19	1.80233e-17
GAMT	491.213	249.716	732.711	0.340811	-1.55295	3.48186e-19	2.27341e-17
KCNJ16	486.442	241.285	731.6	0.329805	-1.60032	3.90319e-19	2.54042e-17
CHST9	298.007	137.302	458.712	0.29932	-1.74024	4.1351e-19	2.68284e-17
KIAA1409	119.503	31.877	207.13	0.153898	-2.69995	4.21473e-19	2.72588e-17
MEP1A	104.544	184.562	24.5253	7.52536	2.91176	4.98809e-19	3.2159e-17
GRIK5	199.314	68.1326	330.496	0.206153	-2.27821	5.76742e-19	3.7067e-17
LCN1	17.9599	1.74333	34.1764	0.0510097	-4.29309	9.04618e-19	5.79577e-17
TMEM59L	217.354	74.0942	360.614	0.205467	-2.28302	9.85377e-19	6.29352e-17
QDPR	964.647	570.543	1358.75	0.419902	-1.25188	1.1938e-18	7.60099e-17
GDF1	30.899	4.61171	57.1863	0.0806437	-3.6323	1.23154e-18	7.81707e-17
C2orf82	29.5431	4.54104	54.5452	0.0832527	-3.58636	1.71165e-18	1.08309e-16
TUSC3	1193.43	711.97	1674.88	0.425086	-1.23417	1.72384e-18	1.08745e-16
B4GALNT2	25.2031	49.0262	1.38001	35.526	5.1508	2.08517e-18	1.31135e-16
MS4A1	423.933	637.641	210.226	3.03312	1.6008	3.19623e-18	2.00395e-16
SLC3A1	2048.69	1234.26	2863.12	0.431088	-1.21394	3.31022e-18	2.06909e-16
VAT1L	244.556	88.8243	400.288	0.221901	-2.17201	3.32391e-18	2.07133e-16
CCKBR	60.1185	12.6707	107.566	0.117794	-3.08566	3.51335e-18	2.18275e-16
ATP6V0E2	974.795	580.543	1369.05	0.424049	-1.2377	3.66822e-18	2.27208e-16
DEFA6	49.8015	94.1636	5.43935	17.3115	4.11366	3.72939e-18	2.30301e-16
FXYD6	1628.68	933.16	2324.2	0.401498	-1.31654	3.76093e-18	2.31551e-16
TMEM179	29.8825	4.6735	55.0915	0.0848317	-3.55925	3.98415e-18	2.4456e-16
UGT2B4	25.3995	3.34943	47.4496	0.0705892	-3.82441	4.6429e-18	2.83856e-16
NXF2B	6.07134	0.23948	11.9032	0.020119	-5.6353	4.65201e-18	2.83856e-16
XAGE2	7.44252	14.7623	0.122786	120.227	6.90962	4.71895e-18	2.87086e-16
PLCXD3	368.018	178.494	557.542	0.320144	-1.64321	7.01654e-18	4.25601e-16
FBLL1	79.4177	21.1387	137.697	0.153517	-2.70353	9.55209e-18	5.7769e-16
MAP2	575.724	334.623	816.825	0.409663	-1.28749	1.18198e-17	7.12732e-16
DEFB1	1348.04	816.127	1879.95	0.434121	-1.20383	1.22737e-17	7.37935e-16
ASTN1	73.3368	18.3838	128.29	0.143299	-2.8029	1.34315e-17	8.05183e-16
BCAS1	1699.48	2409.9	989.063	2.43655	1.28484	1.35736e-17	8.1133e-16
BCAM	3456.55	1981.97	4931.13	0.40193	-1.31498	1.38818e-17	8.27339e-16
EPHA5	24.6111	3.62967	45.5925	0.0796111	-3.65089	1.55293e-17	9.22848e-16
GNG4	391.605	192.695	590.515	0.326317	-1.61565	1.72041e-17	1.01942e-15
DSCAM	41.0917	6.5589	75.6245	0.0867299	-3.52733	1.75017e-17	1.03406e-15
FLJ43390	175.343	62.0584	288.628	0.215012	-2.21751	1.91656e-17	1.12844e-15
ISL1	277.844	127.919	427.769	0.299037	-1.74161	1.92092e-17	1.12844e-15
CRISP3	2606.78	1529.01	3684.54	0.414981	-1.26888	2.40717e-17	1.41005e-15
GAD2	212.076	76.6735	347.478	0.220657	-2.18012	2.46467e-17	1.43962e-15
SERPIND1	85.6247	22.5882	148.661	0.151944	-2.71839	2.64358e-17	1.53973e-15
ALK	28.5198	4.69632	52.3433	0.0897215	-3.4784	2.65774e-17	1.5436e-15
PNMAL1	487.057	257.889	716.226	0.360066	-1.47367	2.72717e-17	1.57945e-15
PSD	529.359	295.608	763.109	0.387373	-1.3682	2.9023e-17	1.67614e-15
PEMT	490.683	264.506	716.86	0.368978	-1.43839	3.03669e-17	1.74883e-15
DAZ1	131.548	228.528	34.569	6.61079	2.72482	3.19317e-17	1.83379e-15
SCTR	1019.66	620.841	1418.48	0.43768	-1.19205	3.22428e-17	1.84649e-15
TMEFF2	26.3366	4.07365	48.5995	0.0838208	-3.57655	3.23605e-17	1.84807e-15
HMP19	106.622	28.3725	184.873	0.153471	-2.70397	3.61157e-17	2.05679e-15
GNAZ	306.942	142.103	471.78	0.301206	-1.73118	3.65302e-17	2.07463e-15
LGI3	77.6748	21.0461	134.303	0.156706	-2.67387	4.35744e-17	2.46785e-15
MSI1	137.266	48.0773	226.455	0.212305	-2.23579	4.76515e-17	2.69133e-15
PAEP	172.394	62.8129	281.975	0.222761	-2.16643	5.5242e-17	3.11146e-15
C12orf34	263.392	115.103	411.681	0.279592	-1.8386	5.65498e-17	3.17639e-15
CDH12	36.5261	5.94836	67.1038	0.0886441	-3.49583	6.43474e-17	3.60451e-15
DIRAS1	152.11	55.6449	248.576	0.223855	-2.15936	6.66193e-17	3.72161e-15
FER1L6	476.135	697.856	254.415	2.74298	1.45575	6.94034e-17	3.8666e-15
CACNA1H	1122.02	678.7	1565.33	0.433582	-1.20562	7.62888e-17	4.23868e-15
DNER	138.238	49.969	226.507	0.220607	-2.18045	7.86516e-17	4.35815e-15
MAGEA1	5.09349	0.207521	9.97947	0.0207948	-5.58764	7.95451e-17	4.39578e-15
ENPP2	1997.12	1245.37	2748.86	0.453049	-1.14226	9.26632e-17	5.10694e-15
CACNG2	5.71155	0.268437	11.1547	0.024065	-5.37692	1.13328e-16	6.22909e-15
HTR5A	3.4571	0.0884373	6.82576	0.0129564	-6.27019	1.18248e-16	6.48213e-15
MT1G	906.087	562.371	1249.8	0.449968	-1.1521	1.56609e-16	8.56211e-15
NFASC	649.756	370.386	929.126	0.39864	-1.32684	2.00093e-16	1.09104e-14
CDH4	39.4782	6.84812	72.1083	0.0949698	-3.39639	2.23289e-16	1.21175e-14
FAM123C	94.7674	25.4822	164.053	0.155329	-2.6866	2.23413e-16	1.21175e-14
KLK7	1259.89	1813.5	706.288	2.56765	1.36045	2.48416e-16	1.34381e-14
FABP2	78.1977	139.924	16.4709	8.49524	3.08665	2.78868e-16	1.50456e-14
NEUROD1	332.284	155.715	508.853	0.306012	-1.70834	3.7981e-16	2.0438e-14
RPH3AL	591.159	351.763	830.555	0.423528	-1.23947	4.07645e-16	2.18784e-14
CA10	23.4451	3.64193	43.2483	0.0842098	-3.56987	5.20105e-16	2.78412e-14
ELAVL3	21.9638	3.41622	40.5114	0.0843275	-3.56785	6.16791e-16	3.29309e-14
KBTBD10	100.555	28.8824	172.227	0.167699	-2.57605	6.59122e-16	3.50995e-14
PRUNE2	871.616	553.364	1189.87	0.465063	-1.1045	7.08963e-16	3.76559e-14
PEG10	954.407	593.177	1315.64	0.450866	-1.14923	7.57144e-16	4.0111e-14
UGT1A10	1010.08	1413.17	606.982	2.3282	1.21921	8.65314e-16	4.57233e-14
DNASE2B	40.3953	7.43189	73.3587	0.101309	-3.30317	9.78703e-16	5.15819e-14
GRIA2	71.309	19.3062	123.312	0.156564	-2.67518	1.07996e-15	5.67725e-14
CELF4	96.2299	27.0221	165.438	0.163337	-2.61407	1.14273e-15	5.99187e-14
SLC7A8	1919.96	1195.93	2643.98	0.452323	-1.14457	1.37213e-15	7.1586e-14
AZGP1	2129.94	1332.62	2927.26	0.455243	-1.13529	1.37222e-15	7.1586e-14
GAGE1	2.00635	0.0586049	3.95409	0.0148213	-6.07618	1.40982e-15	7.33606e-14
SPOCK3	93.9034	26.6401	161.167	0.165296	-2.59688	1.50321e-15	7.80221e-14
B3GAT1	81.6721	24.0924	139.252	0.173013	-2.53105	1.60581e-15	8.31373e-14
TMPRSS15	122.093	207.214	36.9715	5.60469	2.48664	1.70021e-15	8.78029e-14
S100A1	138.13	53.0899	223.17	0.23789	-2.07164	1.78509e-15	9.19547e-14
MMP13	147.03	250.348	43.7122	5.72719	2.51783	1.9324e-15	9.92935e-14
LRRC10B	119.515	39.0196	200.011	0.195088	-2.35781	2.08098e-15	1.06661e-13
MUC4	1916.51	2728.39	1104.62	2.46998	1.3045	2.2332e-15	1.14177e-13
IQSEC3	146.548	57.187	235.909	0.242412	-2.04447	2.28537e-15	1.16554e-13
ASGR2	53.9111	12.7916	95.0306	0.134605	-2.8932	2.6979e-15	1.37252e-13
FLJ42875	151.479	59.2861	243.672	0.243303	-2.03917	3.03668e-15	1.54104e-13
SERPINA5	2328.73	1401.47	3255.99	0.430428	-1.21616	3.43518e-15	1.73896e-13
FRMPD1	43.5972	8.92284	78.2716	0.113999	-3.13291	3.95772e-15	1.99855e-13
FAM131C	102.645	30.9138	174.376	0.177282	-2.49588	4.87663e-15	2.45653e-13
PCDH8	24.4305	4.36074	44.5003	0.0979934	-3.35117	5.72006e-15	2.87433e-13
ADCY8	7.89365	0.700506	15.0868	0.0464317	-4.42874	5.74476e-15	2.87968e-13
TMED6	181.799	72.5536	291.045	0.249286	-2.00413	6.17166e-15	3.08613e-13
PGA5	23.3867	3.87223	42.9012	0.0902591	-3.46978	6.54745e-15	3.26608e-13
AQP12B	157.818	62.1085	253.528	0.244977	-2.02928	6.62131e-15	3.29491e-13
CXorf57	169.797	66.5519	273.043	0.243742	-2.03658	6.80232e-15	3.37678e-13
LRRC15	804.77	1137.04	472.505	2.4064	1.26688	6.8558e-15	3.39511e-13
LASS1	93.0631	27.0961	159.03	0.170383	-2.55315	7.03938e-15	3.47762e-13
DPEP1	884.451	568.508	1200.39	0.473601	-1.07826	7.11853e-15	3.50827e-13
TACR2	116.951	37.9949	195.907	0.193944	-2.36629	7.81651e-15	3.84302e-13
C7orf52	45.7018	9.6928	81.7108	0.118623	-3.07554	7.92011e-15	3.88465e-13
GCK	121.223	41.0598	201.387	0.203886	-2.29417	8.30561e-15	4.064e-13
CHD5	69.0681	19.5462	118.59	0.164822	-2.60102	1.02615e-14	5.00906e-13
SLC6A18	4.44997	0.250351	8.64959	0.0289437	-5.11061	1.08692e-14	5.2931e-13
C1orf127	195.912	79.0366	312.788	0.252684	-1.98459	1.09383e-14	5.31413e-13
GABRG2	32.6997	6.60658	58.7928	0.11237	-3.15367	1.11262e-14	5.39264e-13
RPRML	7.72185	0.70049	14.7432	0.0475128	-4.39554	1.22626e-14	5.92943e-13
ARG1	16.054	1.76568	30.3423	0.0581918	-4.10304	1.34169e-14	6.47233e-13
GADD45G	413.652	223.229	604.074	0.36954	-1.4362	1.47296e-14	7.0889e-13
HRNBP3	31.6276	6.53049	56.7247	0.115126	-3.11871	1.53114e-14	7.35164e-13
TCEAL5	76.1824	23.8838	128.481	0.185894	-2.42745	1.62936e-14	7.80494e-13
SI	173.242	288.264	58.2193	4.95135	2.30782	1.68849e-14	8.06932e-13
CKB	2116.08	1361.17	2870.98	0.474113	-1.0767	1.80504e-14	8.60627e-13
SNAP91	117.322	39.5548	195.089	0.202753	-2.3022	1.8475e-14	8.78191e-13
KCNH3	81.1737	25.4101	136.937	0.18556	-2.43004	1.85045e-14	8.78191e-13
ANKRD30A	2.24086	0.09685	4.38487	0.0220873	-5.50064	1.8657e-14	8.83386e-13
SIX2	150.851	61.1467	240.555	0.25419	-1.97602	1.9739e-14	9.32463e-13
C8G	56.9392	14.6724	99.2059	0.147899	-2.75732	2.03977e-14	9.61366e-13
RGMA	510.379	296.476	724.282	0.409338	-1.28864	2.08153e-14	9.78797e-13
SCGB1D2	7.8607	0.675991	15.0454	0.04493	-4.47618	2.12233e-14	9.95696e-13
BSN	130.699	49.2745	212.124	0.232291	-2.10599	2.2828e-14	1.06854e-12
SNTG1	8.2767	0.876524	15.6769	0.0559119	-4.1607	2.41422e-14	1.12651e-12
SLC10A2	39.653	8.14169	71.1642	0.114407	-3.12775	2.41764e-14	1.12651e-12
GPR64	253.936	114.583	393.289	0.291345	-1.7792	2.46906e-14	1.14786e-12
AP3B2	116.048	39.1885	192.908	0.203145	-2.29941	2.55149e-14	1.1835e-12
FAM135B	77.5481	24.5372	130.559	0.18794	-2.41166	2.6039e-14	1.20508e-12
B3GNT6	256.825	407.861	105.79	3.8554	1.94688	2.61431e-14	1.20718e-12
NOL4	113.401	37.4274	189.375	0.197636	-2.33908	2.79593e-14	1.28814e-12
CHRNB2	83.8426	26.0991	141.586	0.184334	-2.43961	2.80265e-14	1.28834e-12
KCNMB2	167.551	67.0562	268.045	0.250168	-1.99903	2.90792e-14	1.33374e-12
TMEM132D	103.594	32.7848	174.403	0.187983	-2.41132	2.99989e-14	1.37285e-12
APBB1	980.946	627.765	1334.13	0.470543	-1.0876	3.68081e-14	1.68071e-12
NEUROD4	1.30857	0.0202029	2.59693	0.00777955	-7.0061	4.34825e-14	1.98106e-12
UGT2B28	8.75402	0.948169	16.5599	0.057257	-4.1264	4.73537e-14	2.15265e-12
C20orf85	29.2938	55.3111	3.27638	16.8818	4.07739	5.30604e-14	2.40674e-12
ATP1B2	135.063	54.3545	215.771	0.251908	-1.98903	5.49772e-14	2.48818e-12
ASB15	1.66656	0.0715392	3.26158	0.0219339	-5.51069	5.72224e-14	2.58408e-12
RIMS2	68.8415	20.6782	117.005	0.176729	-2.50039	7.15295e-14	3.21611e-12
GPR98	108.636	35.635	181.637	0.196188	-2.34969	7.15318e-14	3.21611e-12
CTNNA2	51.8505	14.2874	89.4136	0.15979	-2.64575	7.55112e-14	3.38759e-12
ABAT	917.736	594.456	1241.02	0.479007	-1.06188	7.83129e-14	3.50561e-12
KCNN1	21.4378	3.8607	39.0149	0.0989546	-3.33709	9.17011e-14	4.09598e-12
MPP2	203.981	85.5433	322.42	0.265317	-1.91421	9.22464e-14	4.11138e-12
FMN2	113.367	38.478	188.257	0.204391	-2.2906	9.56056e-14	4.25186e-12
MUC16	1543.27	2155.49	931.044	2.31513	1.21109	1.05997e-13	4.69429e-12
GBX1	3.83046	0.221058	7.43987	0.0297126	-5.07278	1.06012e-13	4.69429e-12
BEX4	741.377	456.723	1026.03	0.445136	-1.16768	1.06561e-13	4.70844e-12
BTBD11	222.398	92.0784	352.717	0.261054	-1.93758	1.13653e-13	5.01102e-12
MARCH4	129.753	50.5591	208.948	0.24197	-2.0471	1.14776e-13	5.04964e-12
C6orf127	38.4472	8.20939	68.685	0.119522	-3.06465	1.40613e-13	6.17314e-12
CDH17	1307.02	1821.16	792.886	2.29687	1.19967	1.64416e-13	7.20266e-12
PCDHA5	55.9424	15.704	96.1809	0.163275	-2.61462	1.89185e-13	8.2701e-12
ACACB	877.66	579.077	1176.24	0.492311	-1.02236	1.9682e-13	8.58552e-12
NKX6-3	9.72224	1.3868	18.0577	0.0767982	-3.70278	2.48805e-13	1.08301e-11
C22orf42	15.0799	2.01168	28.1481	0.0714675	-3.80657	2.5969e-13	1.128e-11
LOC642587	80.9006	140.276	21.5254	6.51676	2.70416	2.72571e-13	1.18145e-11
SLC16A12	193.436	82.7998	304.073	0.272303	-1.87672	3.3327e-13	1.4415e-11
DCX	46.0453	11.6129	80.4776	0.1443	-2.79285	3.99074e-13	1.72249e-11
GPR142	31.1682	7.23997	55.0964	0.131406	-2.9279	4.10569e-13	1.76838e-11
PODXL2	719.535	450.132	988.939	0.455167	-1.13553	4.74379e-13	2.03893e-11
MAP6	350.322	188.248	512.397	0.367388	-1.44463	5.61181e-13	2.40697e-11
CR2	614.577	866.026	363.129	2.3849	1.25393	7.74956e-13	3.31694e-11
MAFB	2086.46	1406.76	2766.17	0.508559	-0.975514	8.44041e-13	3.60511e-11
CAMK2N2	119.566	45.906	193.226	0.237577	-2.07353	9.3198e-13	3.97244e-11
MMD2	2.91618	0.173243	5.65912	0.0306131	-5.02971	9.6446e-13	4.10235e-11
APCS	709.054	444.148	973.959	0.456023	-1.13282	1.02024e-12	4.33063e-11
SLC35F3	108.38	38.4567	178.303	0.215681	-2.21303	1.1012e-12	4.66462e-11
CA9	2471.33	3443.12	1499.54	2.29611	1.19919	1.17446e-12	4.96468e-11
NCRNA00051	1.3727	0.0448098	2.7006	0.0165926	-5.91332	1.21279e-12	5.1124e-11
SSTR3	60.0911	17.8914	102.291	0.174907	-2.51534	1.21439e-12	5.1124e-11
ATOH1	23.6713	44.2558	3.08685	14.3369	3.84166	1.37924e-12	5.79451e-11
BTNL8	224.036	341.785	106.287	3.21568	1.68512	1.40649e-12	5.89691e-11
LPHN1	797.865	525.357	1070.37	0.490817	-1.02674	1.4584e-12	6.10205e-11
PPP4R4	41.1413	9.86715	72.4155	0.136257	-2.87559	1.50038e-12	6.26494e-11
GDAP1L1	35.5089	8.37119	62.6467	0.133625	-2.90373	1.70848e-12	7.11937e-11
KRT40	12.3654	1.78192	22.9489	0.0776474	-3.68692	1.72493e-12	7.17334e-11
SEC14L3	2.80631	0.186929	5.4257	0.0344526	-4.85924	1.73893e-12	7.21691e-11
RGS4	549.179	353.819	744.538	0.47522	-1.07333	1.74777e-12	7.23895e-11
PAX7	17.1842	32.818	1.55045	21.1668	4.40373	1.75188e-12	7.24135e-11
STXBP5L	49.0061	13.5785	84.4336	0.160819	-2.63649	1.75829e-12	7.25322e-11
STC2	538.042	347.339	728.745	0.476627	-1.06907	1.77995e-12	7.3278e-11
CD79A	503.825	698.254	309.397	2.25682	1.17429	1.79528e-12	7.37614e-11
SLIT1	105.234	37.0504	173.417	0.213649	-2.22669	1.83033e-12	7.50509e-11
GPR119	39.5622	9.40149	69.723	0.134841	-2.89067	1.84453e-12	7.5482e-11
SLC4A4	4437.92	2712.56	6163.28	0.440117	-1.18404	1.87032e-12	7.63852e-11
SPTB	293.115	160.951	425.279	0.378461	-1.40178	1.90811e-12	7.77736e-11
C6orf174	202.71	90.1059	315.314	0.285765	-1.8071	2.06258e-12	8.39029e-11
CCKAR	8.19281	1.13541	15.2502	0.0744524	-3.74754	2.08441e-12	8.46229e-11
MOBKL1A	1025.84	683.465	1368.21	0.499531	-1.00135	2.23556e-12	9.05801e-11
LY6D	819.136	1122.33	515.947	2.17527	1.1212	2.2505e-12	9.10056e-11
NECAB2	90.0557	30.6067	149.505	0.204721	-2.28827	2.57907e-12	1.04087e-10
RDH12	87.0876	30.0427	144.132	0.208438	-2.26231	2.62427e-12	1.05703e-10
REC8	362.096	206.012	518.181	0.397567	-1.33073	2.64702e-12	1.0641e-10
FBXL16	228.132	100.232	356.032	0.281525	-1.82866	2.6948e-12	1.08119e-10
KCNMA1	658.478	413.694	903.261	0.458001	-1.12658	2.84812e-12	1.14047e-10
SFRP1	769.42	491.337	1047.5	0.469056	-1.09217	3.04526e-12	1.21704e-10
APOB	241.574	363.407	119.741	3.03495	1.60167	3.35478e-12	1.33813e-10
MT3	21.383	4.56192	38.2041	0.119409	-3.06601	3.38497e-12	1.34755e-10
DNAI2	5.91942	0.59341	11.2454	0.052769	-4.24417	3.45142e-12	1.37134e-10
CDH22	160.331	70.6761	249.987	0.282719	-1.82256	3.56262e-12	1.41278e-10
PCLO	347.961	192.8	503.122	0.383207	-1.3838	3.65489e-12	1.44657e-10
CYP46A1	45.2049	11.9326	78.4772	0.152052	-2.71736	3.683e-12	1.45489e-10
CELF5	41.4718	10.4055	72.5382	0.143449	-2.80139	4.00468e-12	1.57892e-10
ASCL2	86.1772	30.6346	141.72	0.216163	-2.20981	4.05074e-12	1.59402e-10
BNIP3	692.521	442.929	942.112	0.470145	-1.08882	4.07834e-12	1.6018e-10
GPA33	167.524	270.426	64.6215	4.18476	2.06514	4.49036e-12	1.76026e-10
GRIN2C	35.0818	8.64075	61.5228	0.140448	-2.83189	5.25008e-12	2.05414e-10
SPAG6	39.3459	9.82774	68.8641	0.142712	-2.80882	5.68333e-12	2.21942e-10
UBE2QL1	196.711	89.704	303.718	0.295352	-1.75949	6.04123e-12	2.3547e-10
NPTX2	530.828	335.718	725.937	0.462461	-1.1126	6.08458e-12	2.3671e-10
FAM163A	68.1557	23.3548	112.957	0.206759	-2.27398	6.19307e-12	2.40474e-10
HAO1	12.4325	1.93136	22.9336	0.0842153	-3.56977	6.50931e-12	2.52276e-10
GAGE4	3.36767	0.247002	6.48834	0.0380686	-4.71525	6.60212e-12	2.5539e-10
PGM5	360.458	201.336	519.58	0.387498	-1.36774	6.72752e-12	2.59751e-10
COL9A3	239.605	117.903	361.307	0.326322	-1.61563	6.77484e-12	2.61086e-10
RIC3	128.396	54.0581	202.734	0.266645	-1.90701	7.40966e-12	2.85015e-10
RGAG4	381.395	218.454	544.337	0.401321	-1.31717	7.66877e-12	2.94429e-10
MAST1	64.6655	21.3916	107.939	0.198181	-2.33511	8.00549e-12	3.06782e-10
SEPT5	693.491	446.39	940.591	0.474585	-1.07526	8.43237e-12	3.22538e-10
KNDC1	140.8	64.0768	217.522	0.294575	-1.76329	9.00419e-12	3.43769e-10
ATP1A2	139.262	62.091	216.434	0.286882	-1.80147	9.27572e-12	3.53477e-10
FGG	560.3	367.86	752.74	0.488695	-1.03299	9.67765e-12	3.6811e-10
EGFL7	849.663	581.684	1117.64	0.520456	-0.942153	9.73839e-12	3.69734e-10
RADIL	76.914	28.3064	125.522	0.22551	-2.14873	1.06838e-11	4.04877e-10
RAP1GAP2	1650.89	1077.37	2224.4	0.484344	-1.0459	1.08834e-11	4.11683e-10
CUX2	19.1512	3.91228	34.39	0.113762	-3.13591	1.15069e-11	4.34465e-10
C1orf61	12.5963	1.98107	23.2115	0.0853486	-3.55049	1.25724e-11	4.73822e-10
FKBP11	1032.29	698.569	1366.02	0.511392	-0.967499	1.37298e-11	5.16491e-10
KISS1R	16.3834	2.9936	29.7732	0.100547	-3.31406	1.40286e-11	5.26767e-10
ANXA8	1067.6	1424.26	710.936	2.00336	1.00242	1.5415e-11	5.77767e-10
NBEA	431.922	258.77	605.073	0.427667	-1.22544	1.58074e-11	5.91061e-10
NDRG4	414.798	244.182	585.414	0.417109	-1.2615	1.58273e-11	5.91061e-10
LONRF2	422.12	247.632	596.608	0.415066	-1.26859	1.62689e-11	6.06444e-10
LOXL4	1014.86	688.54	1341.17	0.513387	-0.961882	1.83755e-11	6.83729e-10
SLC18A1	18.8048	35.1551	2.45454	14.3224	3.84021	1.94374e-11	7.21929e-10
SPEG	412.496	242.204	582.788	0.415595	-1.26675	1.95477e-11	7.24715e-10
EFR3B	129.418	56.9123	201.924	0.28185	-1.827	2.08338e-11	7.71001e-10
CTNND2	225.956	103.489	348.424	0.297019	-1.75137	2.15602e-11	7.96445e-10
KLHDC7B	294.604	437.417	151.791	2.88171	1.52693	2.36043e-11	8.70389e-10
PM20D1	65.9488	22.1894	109.708	0.202258	-2.30573	2.37929e-11	8.75768e-10
ADCYAP1	282.116	155.473	408.759	0.380355	-1.39458	2.39182e-11	8.78801e-10
PLIN4	582.913	382.442	783.383	0.488192	-1.03448	2.42486e-11	8.89347e-10
DDX25	26.8096	6.86293	46.7562	0.146781	-2.76826	2.51234e-11	9.19787e-10
MLN	7.56194	14.4532	0.670703	21.5493	4.42957	2.52469e-11	9.22659e-10
SGSM1	198.254	92.7449	303.763	0.30532	-1.71161	2.56273e-11	9.34894e-10
RAB3A	132.268	60.0135	204.523	0.293431	-1.76891	2.57487e-11	9.37656e-10
SNCB	36.5817	9.54253	63.6209	0.149991	-2.73706	2.73515e-11	9.94256e-10
PIP	43.6196	11.8399	75.3993	0.15703	-2.67089	2.79597e-11	1.01456e-09
REP15	85.6391	142.924	28.3541	5.04068	2.33362	3.17779e-11	1.15108e-09
GRIA3	119.789	48.8425	190.736	0.256074	-1.96537	3.21313e-11	1.16183e-09
GJD2	82.4222	30.6101	134.234	0.228035	-2.13267	3.24979e-11	1.17301e-09
APOA4	311.692	457.284	166.099	2.75309	1.46105	3.49641e-11	1.25981e-09
TRPV6	681.141	442.844	919.438	0.481646	-1.05395	3.60313e-11	1.29599e-09
GPHA2	58.737	19.0668	98.4071	0.193755	-2.3677	3.63214e-11	1.30414e-09
F7	27.2056	7.2357	47.1754	0.153379	-2.70483	3.86285e-11	1.38455e-09
DNAJC6	132.114	59.7978	204.429	0.292511	-1.77344	4.45227e-11	1.59303e-09
SCN3B	124.159	53.1329	195.185	0.272218	-1.87717	4.66449e-11	1.66605e-09
PTCHD2	45.6319	13.4825	77.7814	0.173338	-2.52834	4.75963e-11	1.69708e-09
SHC2	1261.2	874.231	1648.18	0.530423	-0.914784	4.78373e-11	1.70271e-09
CTXN2	15.1332	2.64527	27.6212	0.0957696	-3.38429	4.82753e-11	1.71532e-09
SV2A	366.775	216.532	517.018	0.41881	-1.25563	5.20706e-11	1.84698e-09
DAZ2	5.59569	10.8152	0.376147	28.7527	4.84562	5.5637e-11	1.97007e-09
KLK12	47.8877	84.9709	10.8044	7.86445	2.97535	6.21977e-11	2.19858e-09
MAMLD1	298.224	168.808	427.639	0.394744	-1.34101	6.33175e-11	2.23133e-09
MTUS2	106.97	41.3921	172.548	0.239887	-2.05957	6.33419e-11	2.23133e-09
CRYGD	6.53068	0.911464	12.1499	0.0750183	-3.73661	6.61275e-11	2.32546e-09
DMRTC1B	47.4864	14.4889	80.4839	0.180022	-2.47375	6.73356e-11	2.3639e-09
ADH1B	1162.13	782.585	1541.68	0.507618	-0.978184	7.05849e-11	2.47373e-09
GNG2	751.752	497.193	1006.31	0.494074	-1.0172	8.88322e-11	3.10791e-09
HS3ST4	7.39121	1.1217	13.6607	0.0821113	-3.60628	9.06855e-11	3.16735e-09
C1orf168	39.2362	10.7493	67.7231	0.158724	-2.6554	9.11118e-11	3.17683e-09
INSL4	6.48025	12.3933	0.56723	21.8487	4.44948	9.3088e-11	3.24022e-09
GLRA2	4.91235	0.590769	9.23392	0.0639781	-3.96628	9.90353e-11	3.44139e-09
CXCL13	364.585	521.51	207.66	2.51137	1.32847	1.09048e-10	3.78293e-09
SNPH	270.35	152.57	388.13	0.393091	-1.34706	1.11699e-10	3.86835e-09
ST6GALNAC1	1324.07	1779.22	868.911	2.04764	1.03396	1.16245e-10	4.019e-09
ANKS1B	38.1538	10.6028	65.7049	0.16137	-2.63156	1.18232e-10	4.08079e-09
FA2H	1216.24	1641.55	790.934	2.07546	1.05343	1.22249e-10	4.21235e-09
FAM167A	405.725	245.145	566.305	0.432885	-1.20794	1.22989e-10	4.23074e-09
TG	47.418	82.9336	11.9023	6.96788	2.80072	1.24919e-10	4.28426e-09
SLC38A3	212.81	102.096	323.524	0.315575	-1.66395	1.24963e-10	4.28426e-09
SRCIN1	248.808	129.46	368.157	0.351644	-1.50781	1.26505e-10	4.3299e-09
SHISA9	28.764	8.20425	49.3237	0.166335	-2.58784	1.27396e-10	4.35312e-09
NRXN1	138.529	65.0552	212.002	0.306861	-1.70434	1.28767e-10	4.39266e-09
MMP3	215.658	103.572	327.744	0.316014	-1.66194	1.44797e-10	4.93128e-09
C20orf26	20.6516	4.95935	36.3439	0.136456	-2.87349	1.57066e-10	5.34025e-09
CRABP2	1531.67	2061.93	1001.42	2.05901	1.04195	1.60577e-10	5.45056e-09
RND2	72.9454	28.1868	117.704	0.239472	-2.06207	1.6317e-10	5.52945e-09
DARC	850.369	589.898	1110.84	0.531038	-0.913114	1.75571e-10	5.93985e-09
PLP1	184.887	89.7495	280.025	0.320505	-1.64158	1.7621e-10	5.95165e-09
ISYNA1	1095.78	755.336	1436.22	0.525921	-0.927083	1.96507e-10	6.62629e-09
OTP	4.99883	0.635151	9.3625	0.0678399	-3.88172	2.05366e-10	6.91367e-09
LOC255167	54.5716	18.5584	90.5848	0.204873	-2.2872	2.0995e-10	7.05637e-09
CASR	666.826	444.024	889.628	0.499113	-1.00256	2.17445e-10	7.29633e-09
ORM1	137.269	217.948	56.5904	3.85131	1.94535	2.19858e-10	7.36524e-09
C7orf41	813.005	565.972	1060.04	0.533917	-0.905313	2.22516e-10	7.44214e-09
RCAN2	570.81	386.085	755.534	0.51101	-0.968577	2.34183e-10	7.81957e-09
RBP2	71.3481	122.868	19.8287	6.19644	2.63144	2.35545e-10	7.85226e-09
MMRN1	421.581	255.502	587.66	0.434779	-1.20165	2.43474e-10	8.1034e-09
CRYAB	571.161	387.441	754.881	0.513247	-0.962274	2.48473e-10	8.25638e-09
KLKB1	64.6238	23.0546	106.193	0.217101	-2.20356	2.55348e-10	8.47112e-09
PSAPL1	120.994	191.566	50.4212	3.79932	1.92574	2.60937e-10	8.64255e-09
MYL7	1.31634	0.0886382	2.54405	0.0348414	-4.84305	2.63975e-10	8.72906e-09
ACMSD	50.038	16.906	83.1701	0.20327	-2.29853	2.7056e-10	8.9324e-09
BRSK2	91.3973	35.1668	147.628	0.238213	-2.06968	2.78871e-10	9.19198e-09
ZDHHC8P1	111.052	48.1151	173.989	0.276542	-1.85443	2.81082e-10	9.24998e-09
DSCAML1	97.3839	37.9441	156.824	0.241954	-2.0472	2.84051e-10	9.33271e-09
DYNC1I1	149.067	72.6293	225.504	0.322075	-1.63453	2.90162e-10	9.51823e-09
SYNGR1	508.353	331.999	684.707	0.484877	-1.04431	3.11061e-10	1.01875e-08
SALL3	2.18494	0.241204	4.12867	0.0584216	-4.09735	3.21425e-10	1.05101e-08
MAPK4	82.0618	32.3949	131.729	0.245921	-2.02373	3.24775e-10	1.06028e-08
CDHR2	1132.61	1509.67	755.544	1.99813	0.998648	3.27249e-10	1.06666e-08
GNMT	95.3027	37.4159	153.19	0.244246	-2.03359	3.28769e-10	1.06943e-08
DHRS9	1303.1	1745.16	861.043	2.02679	1.0192	3.29144e-10	1.06943e-08
MCOLN3	123.651	55.8999	191.402	0.292055	-1.77569	3.62252e-10	1.17514e-08
RAB26	253.573	137.071	370.076	0.370385	-1.4329	3.64328e-10	1.18001e-08
DLG4	524.829	350.488	699.171	0.501291	-0.99628	3.77114e-10	1.2195e-08
CAPSL	25.0815	6.97733	43.1857	0.161565	-2.62981	3.79716e-10	1.22597e-08
RGS9	170.025	82.7784	257.272	0.321754	-1.63597	3.93261e-10	1.26771e-08
MIAT	498.5	326.697	670.303	0.487387	-1.03686	4.42203e-10	1.42324e-08
KCNC1	36.1849	10.5439	61.8258	0.170542	-2.5518	5.05743e-10	1.6252e-08
SNORA74B	1.74966	0.18566	3.31366	0.0560287	-4.15769	5.08101e-10	1.63022e-08
CYP2S1	1947.09	2599.74	1294.43	2.0084	1.00605	5.52634e-10	1.77033e-08
LPPR3	15.6281	3.32805	27.9282	0.119165	-3.06897	5.63588e-10	1.8026e-08
AQP12A	23.0803	6.16187	39.9988	0.154051	-2.69852	5.67645e-10	1.81275e-08
MARCH11	3.98345	0.499544	7.46736	0.066897	-3.90191	5.91804e-10	1.88696e-08
RELN	243.383	124.325	362.441	0.34302	-1.54363	6.27528e-10	1.99776e-08
C13orf36	43.766	13.5476	73.9844	0.183114	-2.44919	6.54055e-10	2.07898e-08
SNORD115-26	1.32985	0.110733	2.54897	0.0434425	-4.52475	6.62863e-10	2.10372e-08
GPR6	4.13744	0.544105	7.73077	0.0703818	-3.82865	6.64545e-10	2.1058e-08
LIPH	1030.45	1346.16	714.728	1.88346	0.913386	6.98336e-10	2.20946e-08
PHF21B	25.3164	7.23288	43.4	0.166656	-2.58505	7.51866e-10	2.37516e-08
HCN4	44.0349	14.0103	74.0595	0.189176	-2.4022	7.54062e-10	2.37843e-08
RETNLB	9.75515	18.5323	0.978	18.9492	4.24406	7.80312e-10	2.45744e-08
PAK3	74.5063	30.1969	118.816	0.254148	-1.97626	7.83763e-10	2.46453e-08
FAM123A	4.29015	0.574151	8.00614	0.0717138	-3.8016	8.03011e-10	2.52119e-08
LIPF	7.67218	14.3982	0.946145	15.2178	3.92768	8.09291e-10	2.53702e-08
AOX1	479.56	305.941	653.179	0.468387	-1.09423	8.73487e-10	2.73408e-08
FAM5B	11.9251	2.44535	21.4049	0.114243	-3.12983	8.87116e-10	2.77251e-08
LPL	549.009	376.86	721.159	0.522575	-0.93629	9.34381e-10	2.91578e-08
MAGEA2	4.23294	8.22466	0.241229	34.0948	5.09148	9.84018e-10	3.06334e-08
GRM4	94.6306	38.0036	151.258	0.251251	-1.9928	9.84656e-10	3.06334e-08
RTN4RL1	148.311	74.1429	222.478	0.333259	-1.58529	1.00196e-09	3.11245e-08
DBC1	55.4925	20.3091	90.6759	0.223975	-2.15859	1.04876e-09	3.2529e-08
ELL2	1921.22	1358.77	2483.68	0.547082	-0.870172	1.05723e-09	3.27423e-08
CALML3	37.013	64.8829	9.14316	7.09633	2.82707	1.07178e-09	3.31428e-08
CNTNAP4	7.14111	1.23503	13.0472	0.094659	-3.40112	1.07719e-09	3.32599e-08
KCNK17	100.687	41.0163	160.358	0.25578	-1.96702	1.08187e-09	3.33543e-08
ZFR2	22.1807	5.81589	38.5455	0.150884	-2.72849	1.0951e-09	3.37112e-08
PTP4A3	1056.72	744.429	1369.01	0.543774	-0.878922	1.10323e-09	3.39106e-08
S100B	281.108	170.902	391.314	0.436739	-1.19516	1.14749e-09	3.52184e-08
GCH1	582.135	399.16	765.11	0.521702	-0.938701	1.16549e-09	3.57173e-08
LRRC26	48.4977	83.9862	13.0092	6.45593	2.69062	1.22794e-09	3.75748e-08
SERPINB5	1319.6	1751.49	887.713	1.97304	0.980417	1.25702e-09	3.84075e-08
GSTA2	150.213	75.3105	225.116	0.334541	-1.57975	1.28576e-09	3.92273e-08
HAPLN2	7.40815	1.35077	13.4655	0.100313	-3.31742	1.3926e-09	4.24237e-08
HSPB6	1554.92	1067.15	2042.7	0.522421	-0.936715	1.45467e-09	4.42488e-08
ABCB1	517.526	346.478	688.573	0.503183	-0.990845	1.56421e-09	4.75103e-08
CD177	124.195	192.97	55.4197	3.48197	1.7999	1.67434e-09	5.078e-08
RASGRF1	191.024	97.2208	284.827	0.341333	-1.55075	1.8899e-09	5.7233e-08
C20orf46	137.964	69.9266	206.001	0.339447	-1.55874	1.90877e-09	5.76741e-08
TGM3	22.4967	6.49996	38.4935	0.168859	-2.56611	1.91009e-09	5.76741e-08
MTTP	52.7591	90.1801	15.3382	5.87945	2.55568	1.93343e-09	5.8293e-08
IGSF9	548.215	748.265	348.165	2.14917	1.10378	1.94403e-09	5.85265e-08
ATRNL1	88.7087	36.1062	141.311	0.255509	-1.96856	1.95539e-09	5.8782e-08
GALNT5	732.471	959.224	505.719	1.89675	0.923531	1.96256e-09	5.89114e-08
RNF182	36.5395	11.2557	61.8232	0.182062	-2.4575	1.98683e-09	5.95526e-08
PHGR1	187.763	284.621	90.9045	3.13099	1.64662	2.01841e-09	6.04108e-08
NR0B1	52.4959	18.9846	86.0072	0.220732	-2.17963	2.02854e-09	6.06255e-08
LOC100130148	3.35711	0.418887	6.29534	0.0665393	-3.90965	2.06578e-09	6.16485e-08
SUSD4	450.749	289.402	612.096	0.472805	-1.08068	2.07876e-09	6.1946e-08
MUC21	38.5224	67.0379	10.0069	6.69918	2.74398	2.11739e-09	6.30054e-08
SALL2	280.613	171.213	390.013	0.438993	-1.18773	2.23183e-09	6.63144e-08
DNAI1	20.456	5.4319	35.48	0.153097	-2.70748	2.24049e-09	6.64756e-08
SERPINA11	15.985	3.57736	28.3926	0.125996	-2.98855	2.31921e-09	6.87116e-08
FAM69B	244.119	131.968	356.27	0.370415	-1.43278	2.35282e-09	6.96069e-08
ADORA1	439.864	282.736	596.993	0.473601	-1.07826	2.39365e-09	7.07126e-08
HCN2	66.294	26.5135	106.075	0.249951	-2.00028	2.42337e-09	7.14877e-08
HRH3	3.17312	0.392063	5.95418	0.0658467	-3.92475	2.43119e-09	7.16152e-08
TSPAN11	407.124	254.634	559.615	0.455016	-1.13601	2.4387e-09	7.17334e-08
DNAH9	42.1941	13.5561	70.8322	0.191383	-2.38546	2.44702e-09	7.18751e-08
SERPINF2	256.375	145.545	367.205	0.396359	-1.33512	2.46608e-09	7.23313e-08
BAI3	39.9159	12.5776	67.2541	0.187016	-2.41876	2.54748e-09	7.4612e-08
TRIM31	724.058	946.979	501.137	1.88966	0.918127	2.64885e-09	7.74702e-08
CYS1	558.34	386.346	730.334	0.528998	-0.918665	2.81558e-09	8.22293e-08
FOLH1	177.048	271.95	82.1461	3.31057	1.72708	2.84707e-09	8.30308e-08
HS3ST6	2.41096	0.328044	4.49388	0.072998	-3.776	2.86541e-09	8.34471e-08
CAPN9	373.321	518.339	228.304	2.27039	1.18294	2.93091e-09	8.52332e-08
CCL25	24.3275	43.2861	5.3689	8.06237	3.0112	2.94432e-09	8.55022e-08
ADH6	169.117	87.5073	250.727	0.349014	-1.51864	2.97788e-09	8.63542e-08
RPPH1	48.4787	16.9054	80.0521	0.21118	-2.24345	3.03228e-09	8.78077e-08
CFTR	5440.68	3444.59	7436.76	0.463184	-1.11034	3.09637e-09	8.95371e-08
NTRK2	708.408	481.274	935.543	0.514432	-0.958947	3.10553e-09	8.96754e-08
NOVA1	96.8554	40.4755	153.235	0.26414	-1.92063	3.11234e-09	8.97457e-08
JPH3	79.0345	33.669	124.4	0.270651	-1.88549	3.18893e-09	9.1825e-08
PKHD1	520.197	348.895	691.499	0.504548	-0.986935	3.22566e-09	9.27525e-08
FOSB	2099.43	1519.54	2679.33	0.567133	-0.81824	3.43053e-09	9.85051e-08
CCL24	50.744	87.2074	14.2806	6.10671	2.61039	3.46148e-09	9.92548e-08
VAMP2	2059.97	1496.34	2623.6	0.570339	-0.810109	3.57019e-09	1.02229e-07
GPER	177.72	92.7448	262.694	0.353052	-1.50205	3.83443e-09	1.09642e-07
SH3GL3	7.73957	1.52607	13.9531	0.109372	-3.19269	4.02859e-09	1.15034e-07
CDHR5	1005.98	1307.67	704.292	1.85672	0.892755	4.13682e-09	1.1796e-07
WDR16	10.3037	2.39862	18.2088	0.131729	-2.92436	4.296e-09	1.22329e-07
PTGES	1019.76	1322.12	717.388	1.84297	0.882031	4.31526e-09	1.22707e-07
ADAM12	999.026	1306.21	691.841	1.88802	0.916876	4.32704e-09	1.22871e-07
LHX8	2.46217	4.79222	0.132108	36.2752	5.18091	4.83333e-09	1.37058e-07
FHL1	1226.24	887.983	1564.49	0.567587	-0.817085	4.9153e-09	1.3919e-07
TMEM196	30.4093	9.95658	50.862	0.195757	-2.35287	4.92706e-09	1.3933e-07
CITED2	1057.62	756.313	1358.92	0.556555	-0.845405	5.14347e-09	1.4525e-07
ALB	732.897	505.369	960.425	0.526193	-0.926335	5.25345e-09	1.48152e-07
PARM1	2117.07	1504.78	2729.35	0.551331	-0.859008	5.28182e-09	1.48747e-07
PAIP2B	242.974	133.401	352.548	0.378391	-1.40205	5.29413e-09	1.48889e-07
SNORA68	0.621231	0.0388216	1.20364	0.0322534	-4.9544	5.44822e-09	1.53013e-07
ABP1	2166.8	2844.73	1488.87	1.91066	0.934074	5.51413e-09	1.54652e-07
FAM46C	944.075	671.589	1216.56	0.552039	-0.857158	5.71681e-09	1.59938e-07
HAND1	14.2012	3.134	25.2685	0.124028	-3.01126	5.71819e-09	1.59938e-07
ALPI	50.1135	84.9805	15.2465	5.57377	2.47865	6.00029e-09	1.67599e-07
KIF5A	71.5584	30.1065	113.01	0.266405	-1.90831	6.01268e-09	1.67717e-07
NRSN2	805.879	578.984	1032.78	0.56061	-0.834932	6.05585e-09	1.68692e-07
CLCA4	20.6503	37.0504	4.25019	8.71734	3.12389	6.63246e-09	1.84503e-07
GPR123	35.4484	11.5319	59.3649	0.194254	-2.36398	6.92479e-09	1.92374e-07
SLC4A8	216.602	112.765	320.439	0.351907	-1.50673	7.22293e-09	2.00385e-07
METTL7A	2489.69	1758.38	3221.01	0.54591	-0.873265	7.67401e-09	2.12611e-07
RFPL1	6.01352	1.06585	10.9612	0.0972388	-3.36232	7.92297e-09	2.19213e-07
ZSCAN18	1052.24	755.957	1348.52	0.560582	-0.835003	8.16218e-09	2.25527e-07
GATM	4871.62	3191.56	6551.68	0.487137	-1.0376	8.18255e-09	2.25786e-07
F5	1934.03	1421.11	2446.95	0.580768	-0.783966	8.46234e-09	2.329e-07
PTF1A	48.8871	17.8777	79.8966	0.22376	-2.15997	8.46309e-09	2.329e-07
WNK2	702.218	485.277	919.158	0.527958	-0.921504	8.57584e-09	2.35686e-07
BEX5	168.798	87.8396	249.756	0.351702	-1.50758	8.82375e-09	2.42175e-07
KIRREL2	214.693	112.551	316.836	0.355233	-1.49316	8.987e-09	2.46326e-07
STXBP1	1243.11	907.401	1578.82	0.574733	-0.799037	9.01736e-09	2.46828e-07
SLC30A2	277.507	172.041	382.973	0.449226	-1.15449	9.03672e-09	2.47028e-07
ALPPL2	99.5986	156.22	42.9768	3.63499	1.86195	9.52785e-09	2.60107e-07
C1orf158	9.60301	2.36846	16.8376	0.140665	-2.82966	1.01889e-08	2.77782e-07
MAGED4B	644.52	447.382	841.658	0.531549	-0.911726	1.02175e-08	2.78193e-07
MYT1L	29.6798	9.9934	49.3661	0.202435	-2.30447	1.03408e-08	2.81176e-07
MAGED4	273.263	172.27	374.256	0.460299	-1.11936	1.05774e-08	2.87228e-07
SLC13A5	305.38	430.973	179.786	2.39714	1.26131	1.09441e-08	2.96792e-07
SNORD22	2.89403	0.422825	5.36523	0.0788083	-3.66551	1.0961e-08	2.9686e-07
TLE2	749.461	523.834	975.087	0.537218	-0.896421	1.14614e-08	3.10001e-07
C6orf10	0.833118	0.0547912	1.61145	0.0340013	-4.87827	1.19902e-08	3.23876e-07
SDK1	481.595	322.137	641.052	0.502514	-0.992764	1.20234e-08	3.24346e-07
TPPP	367.948	235.042	500.855	0.469281	-1.09148	1.24869e-08	3.36408e-07
CEACAM19	206.054	109.206	302.902	0.360534	-1.47179	1.26877e-08	3.41155e-07
HSD11B2	856.894	1106.67	607.12	1.82282	0.86617	1.26964e-08	3.41155e-07
SNORA46	0.574673	0.0429725	1.10637	0.0388409	-4.68628	1.30438e-08	3.50032e-07
CA6	3.39915	0.50695	6.29135	0.0805789	-3.63345	1.3137e-08	3.52071e-07
CDO1	191.429	101.695	281.163	0.361695	-1.46715	1.3218e-08	3.5378e-07
SNORA23	1.71176	0.245157	3.17837	0.0771329	-3.69651	1.38893e-08	3.71262e-07
SNORA64	0.380031	0.0118608	0.748202	0.0158524	-5.97916	1.50869e-08	4.02749e-07
KCNQ2	40.5472	13.771	67.3234	0.20455	-2.28948	1.52617e-08	4.06885e-07
BZRAP1	391.541	250.434	532.649	0.470166	-1.08876	1.54369e-08	4.11023e-07
KSR2	121.471	60.1165	182.826	0.328818	-1.60464	1.5953e-08	4.24212e-07
P4HTM	1270.24	928.791	1611.7	0.576281	-0.795156	1.63994e-08	4.3552e-07
WNT11	487.636	639.499	335.773	1.90456	0.929458	1.67268e-08	4.4364e-07
ANK2	488.291	328.698	647.883	0.507342	-0.97897	1.68755e-08	4.47004e-07
XKR7	9.97633	2.5254	17.4273	0.144911	-2.78676	1.71552e-08	4.53827e-07
LGI1	15.1216	3.65835	26.5848	0.137611	-2.86134	1.72317e-08	4.55264e-07
GPR162	168.714	89.3113	248.117	0.359957	-1.47411	1.76057e-08	4.64545e-07
FKBP2	1928.21	1415.8	2440.63	0.580098	-0.785632	1.78352e-08	4.68692e-07
PCDHA1	37.2926	12.589	61.9962	0.203061	-2.30001	1.7841e-08	4.68692e-07
C9orf24	66.7576	28.2812	105.234	0.268746	-1.89568	1.78432e-08	4.68692e-07
MTMR7	105.244	47.8397	162.648	0.294131	-1.76547	1.78543e-08	4.68692e-07
KCNJ15	1034.38	749.166	1319.59	0.567725	-0.816736	1.80287e-08	4.72664e-07
TSPYL2	1017.4	739.083	1295.72	0.570403	-0.809947	1.83429e-08	4.8029e-07
LOC400891	3.60782	0.552023	6.66362	0.0828412	-3.59351	1.86022e-08	4.86457e-07
INHBA	673.502	882.373	464.631	1.89908	0.925303	1.90789e-08	4.98287e-07
ALPP	136.803	208.982	64.6244	3.23379	1.69323	1.99668e-08	5.20814e-07
SNORD97	2.89005	0.440941	5.33916	0.0825862	-3.59795	2.00447e-08	5.22181e-07
RPS28	622.696	446.311	799.082	0.55853	-0.840293	2.01208e-08	5.23498e-07
MAGEA4	6.34623	11.814	0.878429	13.449	3.74943	2.06975e-08	5.3782e-07
IYD	359.602	496.005	223.198	2.22226	1.15203	2.11305e-08	5.48376e-07
KCNJ8	493.446	336.447	650.445	0.517256	-0.951049	2.14339e-08	5.55548e-07
ADAMTSL2	1167.37	853.049	1481.69	0.575727	-0.796543	2.17028e-08	5.61806e-07
PROL1	0.440315	0.0181755	0.862455	0.0210741	-5.56838	2.1895e-08	5.66067e-07
ADCY2	142.306	76.4398	208.172	0.367196	-1.44538	2.19797e-08	5.67541e-07
GLS2	117.869	57.4723	178.265	0.322398	-1.63308	2.21421e-08	5.71015e-07
IGFBP1	137.121	73.1864	201.055	0.364012	-1.45794	2.23503e-08	5.75661e-07
SLC35F4	10.4445	2.66181	18.2271	0.146036	-2.77561	2.26776e-08	5.83359e-07
FLRT2	1028.63	747.491	1309.76	0.570709	-0.809173	2.31499e-08	5.9476e-07
CSAG2	1.83451	3.55585	0.113176	31.4188	4.97356	2.36836e-08	6.0771e-07
SH3GL2	99.9426	44.6177	155.268	0.28736	-1.79907	2.39021e-08	6.1255e-07
CADM1	787.719	560.214	1015.22	0.551813	-0.85775	2.45992e-08	6.29628e-07
SPEF1	31.7106	11.0697	52.3516	0.211449	-2.24162	2.49842e-08	6.38686e-07
FAM150B	109.895	50.7631	169.026	0.300326	-1.7354	2.55238e-08	6.51667e-07
KCNC2	8.07944	1.81911	14.3398	0.126858	-2.97871	2.5721e-08	6.55886e-07
NUCB2	1659.57	1179.52	2139.61	0.55128	-0.859144	2.6612e-08	6.77762e-07
GSTA3	0.845592	0.0679314	1.62325	0.0418489	-4.57867	2.6772e-08	6.80991e-07
GPR149	2.33765	0.382093	4.29321	0.0889994	-3.49006	2.7805e-08	7.06392e-07
LMOD1	1267.43	929.086	1605.77	0.578592	-0.789381	2.8587e-08	7.2536e-07
CXCL9	801.613	1023.06	580.17	1.76337	0.818339	2.88122e-08	7.3017e-07
ARVCF	465.564	312.353	618.776	0.504792	-0.98624	2.88523e-08	7.30284e-07
PADI3	62.5925	104.701	20.4844	5.11124	2.35367	2.93831e-08	7.42801e-07
ACSL6	31.1244	10.9634	51.2855	0.213771	-2.22586	2.9649e-08	7.486e-07
PABPC1L2B	2.39182	0.39573	4.3879	0.0901867	-3.47094	3.00807e-08	7.58567e-07
CORO2A	1412.53	1830.12	994.944	1.83942	0.879247	3.01705e-08	7.59896e-07
ASTN2	155.574	83.376	227.772	0.366051	-1.44989	3.0254e-08	7.61064e-07
THRSP	19.739	5.63781	33.8401	0.166601	-2.58553	3.09741e-08	7.78225e-07
HAS3	307.77	430.884	184.655	2.33345	1.22247	3.31679e-08	8.32325e-07
TPST2	999.647	732.666	1266.63	0.578438	-0.789767	3.35195e-08	8.40119e-07
TMEM52	109.775	52.393	167.157	0.313436	-1.67376	3.40162e-08	8.51527e-07
GIPR	174.105	94.6909	253.519	0.373506	-1.4208	3.43206e-08	8.58098e-07
ALPK3	720.445	507.386	933.504	0.543528	-0.879573	3.52858e-08	8.81156e-07
C8B	23.5176	7.69208	39.3431	0.195513	-2.35466	3.60277e-08	8.98589e-07
SLC4A10	74.499	33.0091	115.989	0.284589	-1.81305	3.82334e-08	9.52444e-07
LDOC1	555.912	398.398	713.426	0.558429	-0.840554	3.85267e-08	9.58586e-07
ANXA10	2305.93	2992.27	1619.59	1.84755	0.885615	3.98602e-08	9.90563e-07
UGT2B15	646.259	447.606	844.913	0.529766	-0.916574	4.0789e-08	1.01242e-06
KIAA1377	297.579	185.642	409.516	0.45332	-1.1414	4.14221e-08	1.02689e-06
JAKMIP1	55.5959	22.845	88.3468	0.258583	-1.9513	4.17575e-08	1.03395e-06
CYB5D2	512.229	358.624	665.833	0.53861	-0.892688	4.20076e-08	1.03889e-06
CLIP3	777.249	557.126	997.372	0.558594	-0.840129	4.30465e-08	1.0633e-06
PNMA3	53.7285	22.0044	85.4527	0.257503	-1.95734	4.38568e-08	1.08201e-06
CASKIN1	19.6999	6.01438	33.3854	0.18015	-2.47273	4.75908e-08	1.17272e-06
TF	86.6639	38.8088	134.519	0.288501	-1.79335	5.10659e-08	1.25685e-06
FBXL21	1.22502	0.144636	2.30541	0.0627378	-3.99452	5.14129e-08	1.26387e-06
CDH10	37.3723	13.1491	61.5956	0.213475	-2.22786	5.24151e-08	1.28696e-06
HABP2	976.85	716.469	1237.23	0.579091	-0.788139	5.37731e-08	1.31873e-06
C14orf132	594.661	423.876	765.446	0.553764	-0.852657	5.4051e-08	1.32396e-06
CYP4F22	17.524	31.3478	3.70027	8.47177	3.08266	5.43811e-08	1.33046e-06
ITGA7	591.095	420.955	761.235	0.552989	-0.854677	5.50588e-08	1.34543e-06
DRD2	39.0606	14.1079	64.0133	0.22039	-2.18187	5.70877e-08	1.39335e-06
NEFL	92.1602	42.14	142.18	0.296384	-1.75446	5.80403e-08	1.41491e-06
RBP1	1872.43	1373.45	2371.42	0.579168	-0.787946	6.45325e-08	1.57131e-06
LRRC7	13.5801	3.47522	23.6849	0.146727	-2.76879	6.52261e-08	1.58632e-06
HSPB8	549.036	394.282	703.791	0.560226	-0.83592	6.73131e-08	1.63513e-06
HLF	193.996	106.741	281.25	0.379525	-1.39773	7.17793e-08	1.74156e-06
SNORD15B	2.1254	0.37584	3.87497	0.0969918	-3.36599	7.42372e-08	1.79907e-06
ZDHHC22	12.0877	3.18513	20.9902	0.151744	-2.72029	7.44645e-08	1.80245e-06
PTPRS	1071.8	786.956	1356.65	0.580075	-0.785689	7.45812e-08	1.80314e-06
S100A7	6.07639	11.2217	0.931126	12.0517	3.59117	7.47923e-08	1.80611e-06
ANXA13	425.637	561.992	289.281	1.94272	0.958075	7.59036e-08	1.8308e-06
JPH4	66.9848	29.8921	104.077	0.28721	-1.79982	7.62761e-08	1.83762e-06
TMEM132B	65.6053	29.0856	102.125	0.284804	-1.81196	7.72499e-08	1.85889e-06
C21orf58	173.147	95.7178	250.577	0.38199	-1.38839	7.73816e-08	1.85988e-06
BTBD17	13.3511	3.45987	23.2424	0.14886	-2.74797	8.13916e-08	1.95397e-06
LPPR1	27.8057	10.1488	45.4627	0.223233	-2.16338	8.17709e-08	1.96078e-06
LY6K	99.7953	152.914	46.6771	3.27599	1.71193	8.20341e-08	1.96479e-06
MYO18B	17.9782	5.46494	30.4914	0.179229	-2.48013	8.24991e-08	1.97362e-06
PDGFD	894.069	658.446	1129.69	0.582855	-0.778791	8.85192e-08	2.115e-06
DPY19L2P1	9.46414	2.63289	16.2954	0.161573	-2.62974	8.86149e-08	2.115e-06
ELF4	992.527	1272.7	712.354	1.78661	0.837225	8.9252e-08	2.12773e-06
IL4	1.19803	0.143863	2.2522	0.0638765	-3.96857	9.22012e-08	2.19548e-06
PCDH15	3.81537	0.713938	6.9168	0.103218	-3.27623	9.30165e-08	2.21232e-06
SEMA7A	1365.17	1754.18	976.155	1.79703	0.845617	9.54199e-08	2.26686e-06
FOLH1B	6.96149	12.6802	1.24277	10.2032	3.35095	9.75663e-08	2.31517e-06
SBK2	7.24615	1.6828	12.8095	0.131371	-2.92828	9.87975e-08	2.34167e-06
NAPB	421.774	284.736	558.813	0.509538	-0.972739	1.00259e-07	2.3734e-06
LOC100128977	0.433426	0.0274627	0.839389	0.0327175	-4.93379	1.00368e-07	2.3734e-06
AIM1L	317.055	438.058	196.053	2.23439	1.15988	1.0134e-07	2.39363e-06
RIPPLY2	8.42379	2.19425	14.6533	0.149744	-2.73943	1.09899e-07	2.59281e-06
ITIH5	1343.99	988.469	1699.52	0.581618	-0.781857	1.10157e-07	2.59592e-06
SCGB2A1	170.355	94.4714	246.239	0.383657	-1.38211	1.11524e-07	2.62509e-06
PGPEP1L	1.42691	0.245088	2.60874	0.093949	-3.41198	1.11797e-07	2.62851e-06
GUCA1C	17.0895	4.9684	29.2107	0.170088	-2.55564	1.12416e-07	2.64004e-06
CA4	83.0511	38.4696	127.633	0.301408	-1.73021	1.1433e-07	2.68191e-06
SMARCD3	653.3	464.993	841.607	0.552506	-0.855937	1.15668e-07	2.71019e-06
PCGEM1	0.575668	0.0559608	1.09538	0.0510882	-4.29087	1.16938e-07	2.73683e-06
UGT2B7	217.385	308.861	125.909	2.45304	1.29457	1.23137e-07	2.87863e-06
SNRPN	2174.39	1589.41	2759.37	0.576005	-0.795848	1.30104e-07	3.03802e-06
LOC150527	1.07644	0.129966	2.02291	0.064247	-3.96023	1.33118e-07	3.10488e-06
PNMA2	816.452	613.781	1019.12	0.602263	-0.731534	1.33695e-07	3.1148e-06
GPR113	24.7062	8.77066	40.6418	0.215804	-2.21221	1.34968e-07	3.14089e-06
DPT	772.285	554.636	989.934	0.560275	-0.835792	1.35129e-07	3.14106e-06
ABHD14A	434.542	296.709	572.374	0.518383	-0.947911	1.35561e-07	3.14753e-06
GNG7	331.689	209.185	454.193	0.460565	-1.11852	1.38384e-07	3.20944e-06
MMP24	550.23	401.921	698.539	0.575374	-0.797428	1.3969e-07	3.23607e-06
PPFIA3	279.959	183.609	376.308	0.487923	-1.03527	1.4672e-07	3.39508e-06
HOMER2	618.25	441.376	795.123	0.555104	-0.849169	1.47297e-07	3.40461e-06
PRIMA1	106.171	51.4074	160.935	0.31943	-1.64643	1.47466e-07	3.40466e-06
SPANXB2	1.0951	2.10861	0.0815833	25.8461	4.69187	1.52672e-07	3.5209e-06
MAGEH1	624.189	443.722	804.657	0.551443	-0.858716	1.54887e-07	3.56797e-06
MIMT1	2.17047	0.416439	3.92451	0.106112	-3.23633	1.55912e-07	3.58756e-06
GAGE2C	0.358968	0.0216833	0.696253	0.0311429	-5.00495	1.57669e-07	3.62392e-06
CYP2C8	65.6991	29.2323	102.166	0.286126	-1.80528	1.58111e-07	3.63e-06
CALB1	42.1418	15.9185	68.3651	0.232845	-2.10256	1.58556e-07	3.63616e-06
C6orf27	252.737	155.717	349.756	0.445216	-1.16742	1.59036e-07	3.64307e-06
C17orf54	4.86394	9.1107	0.61717	14.7621	3.88382	1.61528e-07	3.69604e-06
BCAN	72.1342	35.3211	108.947	0.324204	-1.62503	1.64233e-07	3.75374e-06
TCL1A	134.199	200.351	68.0479	2.94426	1.5579	1.66986e-07	3.80825e-06
GUCY2C	258.691	172.131	345.251	0.498567	-1.00414	1.66989e-07	3.80825e-06
CHST5	59.5385	98.4833	20.5938	4.78218	2.25767	1.71118e-07	3.89808e-06
POMC	45.4121	18.1543	72.6699	0.249819	-2.00105	1.7274e-07	3.93065e-06
MYEOV	1118.68	1419.16	818.198	1.73449	0.794514	1.73654e-07	3.94707e-06
CD99L2	1511.32	1098.43	1924.22	0.570844	-0.808832	1.75654e-07	3.98811e-06
SNORA63	3.93853	0.760908	7.11615	0.106927	-3.2253	1.80831e-07	4.10111e-06
WDR17	61.2586	27.1457	95.3716	0.284631	-1.81284	1.82175e-07	4.12701e-06
AFM	2.71526	0.511068	4.91945	0.103887	-3.26691	1.82731e-07	4.13505e-06
PACRG	50.9972	21.753	80.2414	0.271094	-1.88314	1.83224e-07	4.14163e-06
SOD3	1331.01	989.358	1672.66	0.59149	-0.757575	1.8405e-07	4.15572e-06
C21orf29	17.1202	5.35344	28.887	0.185324	-2.43188	1.85688e-07	4.18809e-06
SCD5	859.833	642.859	1076.81	0.597004	-0.744187	1.88617e-07	4.24948e-06
MYBPC1	419.782	552.17	287.394	1.9213	0.942083	1.96112e-07	4.4135e-06
MIA	840.336	1070.47	610.201	1.75429	0.810886	1.97493e-07	4.4397e-06
NFATC1	661.769	478.106	845.432	0.565517	-0.822357	2.04693e-07	4.59651e-06
STMN3	1342.19	997.267	1687.11	0.59111	-0.758501	2.11499e-07	4.74416e-06
FAM55A	2.45386	4.66354	0.244167	19.0998	4.25549	2.11905e-07	4.74805e-06
BPIL3	0.216745	0	0.433491	0	65535	2.13361e-07	4.77548e-06
KIAA0319	103.741	50.4559	157.026	0.321321	-1.63791	2.14511e-07	4.79597e-06
SPOCK2	1472.54	1898.77	1046.31	1.81473	0.859754	2.1699e-07	4.84611e-06
FAM179A	62.9837	28.2989	97.6685	0.289744	-1.78715	2.20331e-07	4.91537e-06
LRRC24	42.9676	16.8139	69.1214	0.243251	-2.03948	2.21094e-07	4.92262e-06
C2orf14	1.71761	0.321271	3.11394	0.103172	-3.27688	2.21136e-07	4.92262e-06
SSPO	33.1636	12.5499	53.7773	0.233367	-2.09932	2.23434e-07	4.96837e-06
RXRG	60.875	26.8984	94.8515	0.283584	-1.81815	2.2608e-07	5.02176e-06
KCNB1	21.134	7.15649	35.1115	0.203822	-2.29462	2.27671e-07	5.05164e-06
ZSCAN1	11.5224	3.2827	19.7621	0.166111	-2.58978	2.29415e-07	5.08482e-06
GPRASP2	349.239	230.356	468.122	0.492085	-1.02302	2.34609e-07	5.19433e-06
PAH	193.84	109.398	278.281	0.39312	-1.34696	2.35524e-07	5.20898e-06
SNORA57	4.02693	0.809001	7.24487	0.111665	-3.16275	2.37622e-07	5.2497e-06
SLITRK1	16.2117	4.8518	27.5716	0.175971	-2.50659	2.41084e-07	5.32046e-06
F11	136.728	75.9333	197.523	0.384427	-1.37922	2.47929e-07	5.46563e-06
B3GNT1	626.274	448.197	804.35	0.557216	-0.843692	2.50899e-07	5.52517e-06
GPR148	5.28129	1.14942	9.41316	0.122108	-3.03377	2.56255e-07	5.63705e-06
APOBEC2	143.293	80.8429	205.744	0.39293	-1.34766	2.67804e-07	5.8848e-06
ABCA3	719.887	522.052	917.722	0.568857	-0.813863	2.79842e-07	6.14274e-06
COL8A1	1131.52	1422.8	840.24	1.69332	0.759856	2.80962e-07	6.16074e-06
AKAP7	371.743	246.352	497.135	0.495543	-1.01292	2.81881e-07	6.17427e-06
LOC146336	139.962	79.6325	200.292	0.397582	-1.33067	2.83654e-07	6.20648e-06
GJB4	284.881	398.834	170.928	2.33335	1.2224	2.91209e-07	6.365e-06
C12orf68	133.132	74.5916	191.671	0.389164	-1.36155	2.96397e-07	6.47148e-06
C6orf118	2.10967	0.420074	3.79928	0.110567	-3.17701	3.12809e-07	6.82257e-06
C6orf15	148.859	84.4885	213.23	0.396232	-1.33558	3.2455e-07	7.07111e-06
TRPM3	17.1627	5.51905	28.8064	0.191591	-2.3839	3.26965e-07	7.11618e-06
VSIG1	1438.26	1843.33	1033.19	1.78411	0.835205	3.27395e-07	7.11798e-06
ZNF467	235.677	138.777	332.577	0.417279	-1.26091	3.29775e-07	7.16212e-06
ABCA5	517.425	373.462	661.389	0.564663	-0.824537	3.34484e-07	7.25231e-06
SULT1C2	855.967	1081.94	629.993	1.71739	0.780215	3.34635e-07	7.25231e-06
MT1F	438.479	302.905	574.053	0.52766	-0.92232	3.41109e-07	7.38482e-06
DKK1	551.358	719.404	383.311	1.87681	0.908286	3.53718e-07	7.64971e-06
EPYC	153.236	226.532	79.94	2.83377	1.50272	3.57684e-07	7.72568e-06
DCDC2	388.325	259.486	517.165	0.501748	-0.994964	3.57985e-07	7.72568e-06
FLNC	1596.93	1175.11	2018.74	0.582102	-0.780655	3.60152e-07	7.7643e-06
VIP	154.76	87.5871	221.933	0.394655	-1.34133	3.6463e-07	7.85258e-06
MLC1	42.5157	17.1451	67.8862	0.252557	-1.98532	3.67548e-07	7.9071e-06
RASA4	461.654	319.773	603.534	0.529835	-0.916386	3.73583e-07	8.02851e-06
FAM55D	5.79191	10.5538	1.03001	10.2463	3.35703	3.78775e-07	8.12728e-06
CD320	746.58	546.929	946.232	0.578007	-0.790841	3.78972e-07	8.12728e-06
LMO3	150.9	85.8795	215.92	0.397738	-1.33011	3.90578e-07	8.36744e-06
SFTPB	9.26358	2.73115	15.796	0.172901	-2.53198	3.93184e-07	8.41446e-06
NAP1L2	99.1655	48.4193	149.912	0.322985	-1.63046	4.0066e-07	8.56551e-06
FCER2	87.8596	135.591	40.1279	3.37898	1.75659	4.03869e-07	8.62514e-06
TTLL6	87.7586	42.2647	133.252	0.317178	-1.65664	4.056e-07	8.65308e-06
FAM19A4	3.34421	0.668332	6.02009	0.111017	-3.17115	4.32407e-07	9.21538e-06
GPD1	452.235	312.855	591.615	0.528815	-0.919166	4.45315e-07	9.48063e-06
HPN	588.109	431.278	744.941	0.578943	-0.788506	4.53211e-07	9.63872e-06
RAPGEFL1	1437.85	1841.39	1034.31	1.78031	0.832127	4.55751e-07	9.6827e-06
ATP2A3	4692.02	3263.75	6120.29	0.533267	-0.907069	4.58805e-07	9.73749e-06
TCTN1	604.047	440.279	767.815	0.573418	-0.80234	4.62159e-07	9.79853e-06
MAPK10	212.991	122.282	303.699	0.402642	-1.31243	4.66573e-07	9.88191e-06
DTNA	206.435	118.813	294.057	0.404047	-1.30741	4.68087e-07	9.89575e-06
METRN	368.486	250.384	486.588	0.514571	-0.958559	4.68192e-07	9.89575e-06
FAM5C	17.7138	30.9436	4.48408	6.90076	2.78675	4.81014e-07	1.01563e-05
C1orf230	18.7946	6.32064	31.2685	0.202141	-2.30657	4.86844e-07	1.02688e-05
ATP10B	938.053	1183.07	693.037	1.70708	0.77153	4.94066e-07	1.04104e-05
C7orf51	103.019	51.7403	154.297	0.335329	-1.57635	4.96239e-07	1.0443e-05
HMGCLL1	59.1817	26.67	91.6934	0.290861	-1.7816	4.96629e-07	1.0443e-05
USP2	159.731	90.865	228.598	0.397488	-1.33102	4.98556e-07	1.04727e-05
NAT14	458.626	321.354	595.898	0.539276	-0.890903	5.00616e-07	1.05052e-05
FAM57B	17.8792	5.96454	29.7939	0.200193	-2.32054	5.0562e-07	1.05893e-05
PACSIN1	69.11	33.0661	105.154	0.314454	-1.66908	5.06051e-07	1.05893e-05
DMRTC1	1.96485	0.402234	3.52747	0.114029	-3.13253	5.06171e-07	1.05893e-05
RLBP1	2.15958	0.451299	3.86787	0.116679	-3.09938	5.09403e-07	1.06368e-05
CRH	45.8995	18.9824	72.8167	0.260687	-1.93961	5.0948e-07	1.06368e-05
PRRT3	154.278	88.2607	220.295	0.400647	-1.3196	5.17963e-07	1.08029e-05
USP27X	178.413	103.4	253.426	0.408011	-1.29332	5.1978e-07	1.08298e-05
PAGE2B	3.36945	0.67045	6.06845	0.110481	-3.17813	5.32874e-07	1.10913e-05
NCCRP1	126.206	185.804	66.6077	2.78952	1.48002	5.33753e-07	1.10984e-05
GABRA1	4.45527	0.985972	7.92458	0.124419	-3.00672	5.61625e-07	1.16661e-05
TMEM191A	70.0554	34.8346	105.276	0.330887	-1.59559	5.65587e-07	1.17365e-05
UPK3B	157.569	231.835	83.3032	2.78303	1.47666	5.66838e-07	1.17506e-05
C1orf95	43.1872	17.497	68.8774	0.254031	-1.97692	5.74868e-07	1.1905e-05
MFSD4	542.403	698.343	386.462	1.80702	0.853611	5.89669e-07	1.21874e-05
SLC26A11	330.824	214.475	447.174	0.479622	-1.06003	5.89692e-07	1.21874e-05
TFPI2	438.968	304.68	573.257	0.531489	-0.911889	5.93741e-07	1.22587e-05
KLB	39.6615	15.6335	63.6896	0.245463	-2.02642	5.95316e-07	1.22788e-05
VIL1	1054.08	1313.58	794.588	1.65316	0.725227	6.0658e-07	1.24986e-05
PLAC8	1010.27	1271.42	749.112	1.69724	0.763192	6.13394e-07	1.26263e-05
SYN1	191.534	111.312	271.756	0.409601	-1.28771	6.1418e-07	1.26298e-05
MAP1B	1939.21	1471.55	2406.87	0.611395	-0.709824	6.38079e-07	1.31081e-05
DHDPSL	112.211	58.0936	166.328	0.34927	-1.51758	6.46127e-07	1.32602e-05
ARSE	686.462	501.935	870.989	0.576281	-0.795155	6.80895e-07	1.39597e-05
CAND2	133.459	75.8437	191.074	0.396933	-1.33303	6.96147e-07	1.42581e-05
MAGEA3	8.82082	15.6338	2.00781	7.78652	2.96098	6.98975e-07	1.43018e-05
PTK6	1044.34	1300.53	788.146	1.65011	0.722566	7.05658e-07	1.44179e-05
OR14I1	0.300462	0.0163549	0.58457	0.0279777	-5.15958	7.06055e-07	1.44179e-05
TRIM9	98.8405	49.6113	148.07	0.335054	-1.57754	7.26025e-07	1.48109e-05
TMEM45B	1029.27	1286.05	772.486	1.66482	0.735363	7.30066e-07	1.48785e-05
SYNGR4	31.6509	12.7183	50.5834	0.251432	-1.99176	7.30805e-07	1.48788e-05
CPB2	14.1727	4.19162	24.1537	0.17354	-2.52666	7.46224e-07	1.51777e-05
SSX1	0.941663	1.82486	0.0584621	31.2145	4.96414	7.4717e-07	1.51818e-05
PHYHIPL	126.559	70.5151	182.602	0.386168	-1.3727	7.51855e-07	1.52603e-05
AVPR1B	11.6561	3.56604	19.7461	0.180594	-2.46918	7.52522e-07	1.52603e-05
FNDC1	2107.84	2666.42	1549.26	1.72109	0.783323	7.57827e-07	1.53527e-05
KIAA1244	549.221	410.087	688.355	0.595749	-0.747222	8.10462e-07	1.64028e-05
SSX4	1.54365	2.93243	0.154873	18.9344	4.24294	8.13011e-07	1.64382e-05
CBLN1	79.4564	39.6323	119.281	0.332261	-1.58961	8.25324e-07	1.66707e-05
RIMS4	32.7107	13.1394	52.2819	0.251318	-1.99241	8.41452e-07	1.69798e-05
CCDC60	6.12595	11.0306	1.22127	9.03213	3.17507	8.43317e-07	1.70007e-05
CCL14	323.411	210.22	436.601	0.481491	-1.05442	8.48975e-07	1.70979e-05
GRM1	11.114	3.44207	18.7859	0.183227	-2.4483	8.70199e-07	1.75082e-05
MRAP	11.3392	3.5147	19.1636	0.183405	-2.4469	8.75328e-07	1.75941e-05
ANXA8L2	416.276	542.38	290.172	1.86917	0.902399	8.84797e-07	1.7767e-05
LYPD3	349.092	468.146	230.038	2.03508	1.02509	8.89672e-07	1.78474e-05
GDAP1	274.931	185.688	364.174	0.509887	-0.97175	8.98516e-07	1.80072e-05
TGFBR3	812.476	613.736	1011.22	0.606928	-0.720402	9.00592e-07	1.80312e-05
NAA20	1274.47	971.259	1577.69	0.615622	-0.699883	9.0844e-07	1.81706e-05
CYP2B6	55.2876	88.7261	21.849	4.06088	2.02179	9.35543e-07	1.86944e-05
SGSM2	1275.06	970.781	1579.33	0.614679	-0.702095	9.43685e-07	1.88388e-05
C4BPA	490.823	353.454	628.192	0.562653	-0.829684	9.51137e-07	1.89691e-05
RGN	149.657	87.1612	212.152	0.410843	-1.28334	9.52819e-07	1.89842e-05
TTC18	100.072	50.7239	149.42	0.339472	-1.55863	9.54507e-07	1.89993e-05
LOC84740	853.565	1071.39	635.735	1.68528	0.752992	9.66882e-07	1.9227e-05
C3orf66	1.1405	0.178884	2.10212	0.0850969	-3.55475	9.78247e-07	1.94234e-05
CNTN5	12.1419	3.7468	20.537	0.182441	-2.4545	9.78655e-07	1.94234e-05
EVPL	1863.03	2311.35	1414.71	1.6338	0.708232	9.98508e-07	1.97983e-05
SSX5	0.82936	1.61595	0.0427697	37.7826	5.23965	1.009e-06	1.9987e-05
MGAT4C	8.6976	2.6592	14.736	0.180457	-2.47028	1.03423e-06	2.0467e-05
MXD1	1311.84	1659.5	964.194	1.72112	0.783349	1.03823e-06	2.05263e-05
B3GNT7	1568.31	1981.72	1154.89	1.71594	0.779	1.04078e-06	2.05568e-05
EFCAB4B	133.726	196.734	70.7176	2.78197	1.47611	1.0455e-06	2.06302e-05
SLC8A3	27.1101	10.8316	43.3887	0.24964	-2.00208	1.04917e-06	2.06827e-05
DUSP15	41.4024	17.277	65.5278	0.26366	-1.92325	1.06405e-06	2.09559e-05
RHOF	1004.12	1260.7	747.547	1.68644	0.753985	1.07082e-06	2.1069e-05
CABC1	1251.55	958.813	1544.28	0.620881	-0.68761	1.08444e-06	2.13166e-05
NKAIN1	21.3564	7.91459	34.7982	0.227443	-2.13643	1.09568e-06	2.1517e-05
VILL	2757.34	3501.57	2013.11	1.73939	0.798578	1.09914e-06	2.15643e-05
TSIX	308.859	203.549	414.168	0.491465	-1.02484	1.1005e-06	2.15655e-05
BRSK1	141.781	83.3675	200.195	0.416431	-1.26385	1.10131e-06	2.15655e-05
PRR18	12.0505	3.74139	20.3596	0.183766	-2.44406	1.11298e-06	2.17732e-05
UGT1A1	83.3542	128.033	38.6758	3.31041	1.72701	1.12969e-06	2.20791e-05
NAP1L5	189.95	111.898	268.003	0.417526	-1.26006	1.14258e-06	2.23097e-05
CSN2	0.433501	0.0490206	0.817982	0.0599287	-4.06061	1.14685e-06	2.23717e-05
MT4	0.363824	0.727648	0	65535	65535	1.15077e-06	2.24162e-05
KCNIP1	52.0745	23.6288	80.5202	0.293452	-1.76881	1.15132e-06	2.24162e-05
SDR16C5	776.826	982.18	571.473	1.71868	0.781303	1.16181e-06	2.2599e-05
HK2	2397.59	3029.52	1765.66	1.7158	0.778879	1.17359e-06	2.28066e-05
CD36	646.071	467.799	824.343	0.567481	-0.817356	1.1831e-06	2.29696e-05
CREB3L3	103.776	153.588	53.9639	2.84612	1.509	1.18541e-06	2.29928e-05
DPY19L2	77.2555	38.9526	115.558	0.337082	-1.56883	1.19529e-06	2.31625e-05
ARHGAP36	11.3237	3.57106	19.0763	0.187198	-2.41736	1.19745e-06	2.31823e-05
CD200	443.523	311.409	575.637	0.540981	-0.88635	1.20503e-06	2.3307e-05
ADAMTS1	1830.45	1373.53	2287.36	0.600488	-0.735792	1.25627e-06	2.42753e-05
CD19	102.571	152.359	52.7824	2.88655	1.52935	1.25771e-06	2.42802e-05
SYTL2	1247.62	1574.85	920.4	1.71105	0.77488	1.28037e-06	2.46943e-05
FGFR3	1203.5	927.102	1479.91	0.626459	-0.674708	1.31624e-06	2.53624e-05
LOC392196	0.464762	0.0610147	0.868509	0.0702522	-3.83131	1.32375e-06	2.54831e-05
MID2	531.454	677.393	385.515	1.75711	0.813206	1.33074e-06	2.55937e-05
DAPL1	43.0266	18.2448	67.8084	0.269064	-1.89398	1.34666e-06	2.58756e-05
SLC43A1	625.186	457.461	792.912	0.576938	-0.793512	1.35825e-06	2.60739e-05
AKAP6	113.812	61.1379	166.486	0.367225	-1.44526	1.36504e-06	2.61796e-05
PELI3	341.196	230.312	452.081	0.509449	-0.97299	1.3691e-06	2.62329e-05
AMPH	163.661	95.6208	231.701	0.41269	-1.27687	1.39824e-06	2.67662e-05
SNCG	433.983	557.963	310.003	1.79987	0.847889	1.43938e-06	2.7528e-05
SLC22A10	1.54264	0.322049	2.76323	0.116548	-3.101	1.44464e-06	2.7603e-05
NPM2	101.112	52.5447	149.679	0.35105	-1.51025	1.44874e-06	2.76556e-05
RGS11	198.138	117.419	278.858	0.42107	-1.24787	1.45474e-06	2.77443e-05
SLC37A4	1154	884.45	1423.55	0.6213	-0.686639	1.47999e-06	2.81996e-05
DACH2	19.426	6.9367	31.9154	0.217347	-2.20193	1.49133e-06	2.83893e-05
ATP8A2	31.1232	12.9485	49.2978	0.262659	-1.92874	1.49419e-06	2.84174e-05
TPSG1	60.9408	98.2829	23.5987	4.16476	2.05823	1.51282e-06	2.8745e-05
SMOC2	2207.61	1650.36	2764.85	0.596907	-0.744421	1.51753e-06	2.88078e-05
PPM1E	48.2408	21.6597	74.822	0.289482	-1.78845	1.55575e-06	2.9506e-05
CHP2	52.4681	83.5471	21.3891	3.90605	1.96571	1.6126e-06	3.0556e-05
NACAD	274.129	187.476	360.782	0.519637	-0.944425	1.62048e-06	3.06769e-05
CYP2C18	484.695	614.65	354.74	1.73268	0.793003	1.63429e-06	3.09097e-05
SEZ6L2	2752.2	2106.53	3397.87	0.619955	-0.689764	1.65866e-06	3.13418e-05
GATS	346.45	234.215	458.684	0.510624	-0.969666	1.6753e-06	3.16271e-05
ADARB2	26.3245	10.6325	42.0165	0.253057	-1.98247	1.6819e-06	3.17224e-05
NR5A2	580.548	432.377	728.72	0.593337	-0.753076	1.6843e-06	3.17386e-05
NELL1	6.5576	2.00411	11.1111	0.18037	-2.47097	1.69441e-06	3.18997e-05
SLC16A11	51.9681	24.2923	79.6439	0.305011	-1.71307	1.70933e-06	3.2151e-05
PRKAR2B	315.901	208.873	422.929	0.493872	-1.01779	1.7191e-06	3.23052e-05
MX2	908.934	1128.03	689.835	1.63522	0.709488	1.7821e-06	3.34584e-05
KRTAP3-3	0.548825	0.078901	1.01875	0.0774489	-3.69061	1.79072e-06	3.35894e-05
CALN1	33.0509	13.7034	52.3984	0.261523	-1.93499	1.83855e-06	3.44465e-05
KCNN4	2257.98	2834.63	1681.34	1.68594	0.753551	1.83977e-06	3.44465e-05
B4GALNT4	110.363	59.58	161.146	0.369726	-1.43547	1.90184e-06	3.55762e-05
OGN	533.686	391.208	676.165	0.578569	-0.789439	1.92655e-06	3.60056e-05
IL1RN	1190.69	1491.06	890.314	1.67476	0.743953	1.9597e-06	3.65917e-05
BLK	116.854	169.208	64.5009	2.62334	1.3914	1.96458e-06	3.66496e-05
CCDC151	27.1278	11.3213	42.9342	0.263689	-1.92309	2.02558e-06	3.77532e-05
SNORA74A	1.6241	0.36527	2.88294	0.126701	-2.98051	2.11935e-06	3.94649e-05
MAGEC2	2.0225	3.77988	0.265129	14.2568	3.83357	2.13879e-06	3.97908e-05
LRRC4	66.5954	32.9588	100.232	0.328826	-1.6046	2.20875e-06	4.10552e-05
NEFM	60.7918	29.3878	92.1958	0.318755	-1.64948	2.22615e-06	4.13411e-05
TMEM130	279.136	191.528	366.743	0.522242	-0.937211	2.23355e-06	4.1441e-05
WSCD1	175.314	105.058	245.57	0.427814	-1.22495	2.24551e-06	4.16252e-05
C20orf114	708.434	539.457	877.411	0.614828	-0.701745	2.26659e-06	4.1978e-05
POU4F2	0.50689	0.0687118	0.945068	0.0727056	-3.78179	2.28264e-06	4.22371e-05
TMEM190	10.6163	3.52125	17.7113	0.198813	-2.33051	2.28582e-06	4.22577e-05
ITIH2	164.256	97.0555	231.457	0.419325	-1.25386	2.31818e-06	4.28175e-05
SNORA79	0.165146	0.00367451	0.326618	0.0112502	-6.47391	2.32766e-06	4.29538e-05
C5	172.026	103.097	240.954	0.427873	-1.22475	2.39074e-06	4.40781e-05
TRIM29	4297.02	5606.22	2987.82	1.87636	0.907934	2.39952e-06	4.42003e-05
GCAT	319.383	215.284	423.483	0.508364	-0.976065	2.41022e-06	4.43576e-05
DNAJC12	341.578	237.316	445.839	0.532292	-0.909711	2.4264e-06	4.46152e-05
XAGE5	0.509908	1.01082	0.00899242	112.408	6.81261	2.46858e-06	4.53502e-05
CHST8	42.5216	18.4366	66.6067	0.276798	-1.85309	2.53388e-06	4.65082e-05
LMX1B	41.613	18.1105	65.1155	0.278128	-1.84618	2.54334e-06	4.664e-05
C3orf32	29.3603	12.5968	46.1238	0.27311	-1.87245	2.55102e-06	4.6739e-05
CD22	290.178	395.304	185.052	2.13618	1.09503	2.59104e-06	4.74299e-05
CBX7	1335.7	1021.85	1649.56	0.619467	-0.6909	2.60061e-06	4.75626e-05
LYPD1	422.468	297.367	547.57	0.543067	-0.880798	2.62672e-06	4.79974e-05
RYR2	115.645	64.1304	167.159	0.383649	-1.38214	2.65226e-06	4.84208e-05
ITGA11	1609.25	2009.29	1209.21	1.66166	0.732623	2.77385e-06	5.05955e-05
NCALD	636.173	471.24	801.107	0.588236	-0.765534	2.88582e-06	5.25764e-05
SNORD94	1.36225	0.270375	2.45412	0.110172	-3.18218	2.88757e-06	5.25764e-05
MGC42105	33.9307	14.3531	53.5082	0.268242	-1.89839	2.96232e-06	5.38895e-05
NENF	1497.51	1131.06	1863.96	0.606803	-0.7207	2.9749e-06	5.40703e-05
SLC25A27	146.895	88.153	205.638	0.428682	-1.22202	2.99786e-06	5.44394e-05
KLRC2	27.561	11.7791	43.3428	0.271766	-1.87956	3.10792e-06	5.63881e-05
ALDOB	1300.95	1629.71	972.187	1.67634	0.745312	3.16752e-06	5.74186e-05
ICA1L	150.354	90.2181	210.489	0.428612	-1.22226	3.17883e-06	5.75727e-05
POF1B	982.782	1225.72	739.839	1.65674	0.728351	3.18864e-06	5.76994e-05
ZNF185	999.138	1244.57	753.706	1.65127	0.723575	3.22306e-06	5.82708e-05
KLRG2	2.29353	0.556689	4.03038	0.138123	-2.85597	3.24014e-06	5.85281e-05
SORCS1	71.8271	36.951	106.703	0.346297	-1.52992	3.24332e-06	5.85339e-05
TMEM27	74.1955	38.2881	110.103	0.347749	-1.52388	3.25975e-06	5.87787e-05
PPP1R12B	1853.83	1418.24	2289.42	0.619478	-0.690876	3.32973e-06	5.99878e-05
SLC25A4	714.558	535.844	893.272	0.599867	-0.737286	3.34959e-06	6.02925e-05
IL2RG	1908.1	2356.82	1459.37	1.61496	0.691501	3.4293e-06	6.16732e-05
SCRT2	8.64027	2.81251	14.468	0.194395	-2.36294	3.44862e-06	6.19663e-05
PI16	232.613	140.318	324.907	0.431872	-1.21133	3.50664e-06	6.29538e-05
ADAM8	1699.41	2100.77	1298.04	1.61842	0.694585	3.56436e-06	6.39339e-05
SV2B	241.686	152.145	331.227	0.459337	-1.12237	3.57133e-06	6.40029e-05
LRP3	769.072	582.825	955.32	0.610083	-0.712922	3.67168e-06	6.57439e-05
PPP1R3F	144.428	87.3957	201.461	0.43381	-1.20486	3.73951e-06	6.69e-05
TP53I13	1006.14	777.034	1235.24	0.629054	-0.668745	3.7516e-06	6.70578e-05
SNORA26	0.543304	0.0840225	1.00258	0.0838059	-3.5768	3.8401e-06	6.85799e-05
TMEM132E	59.5687	29.8172	89.3201	0.333824	-1.58284	3.90449e-06	6.96692e-05
SNORA70	0.507203	0.0814343	0.932971	0.0872849	-3.51812	3.91819e-06	6.98529e-05
ALDH3A1	380.766	496.328	265.203	1.8715	0.904198	3.9746e-06	7.07968e-05
ACAT1	790.069	606.17	973.968	0.622372	-0.684152	3.99351e-06	7.10721e-05
LASS4	312.022	210.107	413.936	0.507583	-0.978284	3.99959e-06	7.11185e-05
ADIPOR2	2530.99	3186.11	1875.88	1.69846	0.764227	4.03647e-06	7.1712e-05
EPHA2	3995.78	5123.39	2868.17	1.78629	0.836967	4.05698e-06	7.20141e-05
HSPB7	262.358	173.13	351.586	0.492426	-1.02202	4.10281e-06	7.27645e-05
SERPINI1	159.27	95.6482	222.892	0.429124	-1.22053	4.12265e-06	7.30532e-05
SPANXE	0.456415	0.896089	0.0167409	53.5269	5.74219	4.22046e-06	7.47219e-05
ENAM	90.6568	46.8676	134.446	0.348597	-1.52037	4.28617e-06	7.58197e-05
CEACAM1	1760.43	2161.02	1359.85	1.58916	0.668262	4.32647e-06	7.64667e-05
ATAD3C	155.627	94.011	217.243	0.432745	-1.20841	4.41345e-06	7.79367e-05
SLC38A8	4.56777	1.22935	7.9062	0.155491	-2.68509	4.41841e-06	7.79572e-05
AS3MT	146.524	89.0682	203.98	0.436652	-1.19545	4.44795e-06	7.83696e-05
TSPYL6	1.35696	0.297122	2.41679	0.12294	-3.02397	4.44943e-06	7.83696e-05
H19	5456.2	3834.42	7077.99	0.541739	-0.884329	4.47082e-06	7.86788e-05
IGSF3	812.116	1008.27	615.96	1.63691	0.710976	4.59024e-06	8.0711e-05
CLIC3	607.825	771.26	444.39	1.73555	0.79539	4.68604e-06	8.2325e-05
NHLH2	5.05548	1.38027	8.73069	0.158094	-2.66115	4.80067e-06	8.42666e-05
PLEKHB1	984.978	765.368	1204.59	0.635377	-0.654316	4.81828e-06	8.45034e-05
STK31	47.1967	74.3648	20.0285	3.71294	1.89256	4.85355e-06	8.50491e-05
P2RX6	29.3879	12.9502	45.8255	0.282597	-1.82318	4.87704e-06	8.53877e-05
KCNK1	1272.13	1589.17	955.095	1.66389	0.734557	4.89471e-06	8.56241e-05
KLF4	1423.55	1774.15	1072.94	1.65354	0.72556	4.90931e-06	8.58063e-05
TRPC7	0.977445	0.178603	1.77629	0.100549	-3.31404	4.92114e-06	8.59396e-05
SNORA6	0.688997	0.12139	1.2566	0.0966019	-3.37181	4.94265e-06	8.62419e-05
DTX3	754.881	570.967	938.795	0.608191	-0.717402	5.03012e-06	8.76935e-05
TNXB	1125.12	860.423	1389.81	0.619094	-0.691771	5.0478e-06	8.7927e-05
GFAP	45.9166	21.6401	70.1931	0.308294	-1.69762	5.07964e-06	8.84065e-05
WNT10A	302.54	404.206	200.874	2.01224	1.0088	5.14865e-06	8.95316e-05
TOP2A	1098.1	1347.94	848.269	1.58904	0.668158	5.22942e-06	9.0859e-05
MST1R	1804.02	2204	1404.05	1.56975	0.65053	5.25713e-06	9.12631e-05
CCDC105	0.151584	0.00478235	0.298386	0.0160274	-5.96332	5.36126e-06	9.2992e-05
MS4A8B	426.669	309.492	543.847	0.569078	-0.8133	5.36819e-06	9.30336e-05
OVOL1	275.882	373.949	177.814	2.10303	1.07247	5.38705e-06	9.32815e-05
SLC9A1	2319.34	2885.6	1753.08	1.64602	0.718982	5.4225e-06	9.38161e-05
TNFRSF6B	1205.64	1501.09	910.191	1.6492	0.721765	5.45113e-06	9.4232e-05
VSIG2	1896.18	2339.31	1453.06	1.60992	0.68699	5.46718e-06	9.44297e-05
KCNA4	1.59803	0.391562	2.80449	0.139619	-2.84043	5.50263e-06	9.4962e-05
IRF6	921.366	1136.6	706.131	1.60962	0.686718	5.51764e-06	9.51411e-05
HHEX	450.234	324.781	575.686	0.564164	-0.825813	5.67128e-06	9.77081e-05
ADAMDEC1	109.845	158.392	61.2984	2.58395	1.36958	5.76246e-06	9.91955e-05
CACNB2	110.604	61.7771	159.431	0.387484	-1.36779	5.77175e-06	9.92721e-05
AQP4	22.2184	9.10868	35.3282	0.25783	-1.95551	5.85038e-06	0.00010054
SCUBE3	111.724	160.498	62.9498	2.54962	1.35028	5.86044e-06	0.000100629
EBF4	387.883	274.088	501.678	0.546342	-0.872123	5.99447e-06	0.000102844
PVRL4	1450.63	1818.64	1082.62	1.67985	0.748334	6.00321e-06	0.000102908
SQLE	1534.51	1917.43	1151.6	1.66501	0.735535	6.00964e-06	0.000102932
ADAMTS8	169.314	102.444	236.183	0.433748	-1.20507	6.05437e-06	0.000103612
TPX2	690.817	860.936	520.698	1.65343	0.725459	6.094e-06	0.000104184
CPLX1	154.261	94.0151	214.506	0.438287	-1.19005	6.09797e-06	0.000104184
MYH16	26.7153	43.9045	9.52621	4.60881	2.20439	6.1261e-06	0.00010453
EMID2	31.7792	14.0231	49.5352	0.283094	-1.82065	6.12846e-06	0.00010453
B4GALNT3	903.05	1112.28	693.815	1.60314	0.680903	6.13625e-06	0.000104576
KCNJ3	52.5389	25.8188	79.259	0.325752	-1.61815	6.20434e-06	0.000105649
PCDHA8	15.2312	5.38018	25.0821	0.214502	-2.22094	6.2823e-06	0.000106888
SPACA3	8.52428	2.91171	14.1368	0.205966	-2.27952	6.32546e-06	0.000107533
PPARG	842.22	1043.06	641.385	1.62626	0.701554	6.35031e-06	0.000107866
GJB3	991.981	1229.92	754.039	1.63111	0.705857	6.35677e-06	0.000107886
ART3	21.4406	8.57092	34.3103	0.249806	-2.00112	6.41625e-06	0.000108806
OAS3	1855.33	2257.62	1453.04	1.55372	0.635725	6.45774e-06	0.000109418
ARNT2	542.061	414.18	669.943	0.618233	-0.693779	6.46302e-06	0.000109418
XDH	550.641	698.036	403.246	1.73104	0.791641	6.5512e-06	0.000110819
LIMCH1	930.856	721.89	1139.82	0.633336	-0.658957	6.67627e-06	0.000112842
SEBOX	0.366764	0.0489284	0.6846	0.0714701	-3.80652	6.79365e-06	0.000114731
C1orf64	1.59115	0.390521	2.79178	0.139882	-2.83772	6.86348e-06	0.000115815
SNORA14B	0.276043	0.0255441	0.526542	0.0485129	-4.36549	6.91372e-06	0.000116567
SLC2A4	55.2912	27.1927	83.3898	0.326092	-1.61665	7.03106e-06	0.000118448
PTGIS	1823.94	2218.69	1429.19	1.55241	0.634511	7.0534e-06	0.000118726
ALKBH7	833.116	660.249	1005.98	0.656321	-0.607525	7.18721e-06	0.00012088
PKP1	458.026	577.782	338.271	1.70804	0.772345	7.28043e-06	0.000122347
GRIA4	45.6953	21.1769	70.2138	0.301606	-1.72926	7.34284e-06	0.000123295
LOXL2	2294.47	2843.24	1745.7	1.62871	0.70373	7.55891e-06	0.000126785
SNHG7	808.671	637.062	980.28	0.649877	-0.621761	7.5659e-06	0.000126785
PLEK2	1222.99	1519.36	926.632	1.63965	0.713392	7.56925e-06	0.000126785
DZIP3	537.646	410.589	664.704	0.617701	-0.695019	7.71782e-06	0.000129105
MT1X	1443.3	1101.23	1785.37	0.61681	-0.697103	7.72038e-06	0.000129105
HEXDC	518.135	394.475	641.796	0.614642	-0.702181	7.79344e-06	0.000130221
EPS8L3	1905.87	2345.64	1466.1	1.59992	0.677998	7.80953e-06	0.000130384
TSPAN12	509.788	383.631	635.946	0.603245	-0.729184	7.87913e-06	0.000131438
SLC17A4	142.577	87.4239	197.731	0.442136	-1.17744	7.93101e-06	0.000132196
MAT1A	70.1079	37.0318	103.184	0.358891	-1.47838	8.06517e-06	0.000134323
LOC644165	31.2169	13.957	48.4767	0.287912	-1.7963	8.08214e-06	0.000134497
MYO7B	879.323	1078.64	680.003	1.58623	0.665604	8.11731e-06	0.000134973
FER1L4	869.342	1067.82	670.861	1.59172	0.670585	8.25627e-06	0.000137172
RALYL	37.9164	16.8415	58.9914	0.285492	-1.80848	8.35321e-06	0.00013867
NAT8L	48.9459	23.8299	74.0619	0.321757	-1.63596	8.49249e-06	0.000140868
CLVS1	15.8152	6.12716	25.5032	0.240251	-2.05739	8.51706e-06	0.000141162
ATOH8	172.67	107.862	237.479	0.454194	-1.13862	8.56372e-06	0.00014182
CCL2	911.385	704.925	1117.84	0.630611	-0.665178	8.64862e-06	0.000143048
CACNA2D3	42.7865	19.8555	65.7175	0.302135	-1.72674	8.65183e-06	0.000143048
ZSWIM7	321.854	219.839	423.868	0.51865	-0.947167	8.6876e-06	0.000143524
IRAK2	476.463	595.755	357.17	1.66799	0.738109	8.7862e-06	0.000145015
LIN28B	1.25508	0.278122	2.23204	0.124604	-3.00457	8.79202e-06	0.000145015
CELF6	118.439	68.7829	168.095	0.409192	-1.28915	8.80254e-06	0.000145072
FAM155B	78.0179	42.053	113.983	0.368942	-1.43853	8.84191e-06	0.000145604
PLK2	1936.21	1522.4	2350.02	0.647827	-0.62632	8.96843e-06	0.000147569
EPS8L1	2459.38	3047.16	1871.59	1.62811	0.703199	9.04963e-06	0.000148785
PDZK1	226.038	139.795	312.281	0.447656	-1.15954	9.06883e-06	0.000148982
ECHDC3	142.015	87.9319	196.098	0.448408	-1.15712	9.14676e-06	0.000150142
ENTPD8	228.168	306.282	150.054	2.04114	1.02938	9.16978e-06	0.000150399
SULT4A1	62.7259	32.5184	92.9333	0.349912	-1.51494	9.26649e-06	0.000151864
VANGL1	741.475	908.054	574.897	1.57951	0.659474	9.38218e-06	0.000153524
MARCH10	12.2461	4.32581	20.1664	0.214506	-2.22091	9.38896e-06	0.000153524
HTN1	0.190825	0.012599	0.369052	0.0341389	-4.87244	9.39027e-06	0.000153524
CHRDL2	204.566	126.555	282.577	0.447858	-1.15889	9.46154e-06	0.000154566
P2RX1	153.23	94.3086	212.15	0.444536	-1.16963	9.52246e-06	0.000155437
PGBD5	261.88	178.412	345.348	0.516614	-0.95284	9.62743e-06	0.000157026
SNORD15A	0.548831	0.100538	0.997124	0.100828	-3.31003	9.76129e-06	0.000159083
FAM83E	794.019	985.228	602.81	1.63439	0.708755	9.78046e-06	0.000159268
JAKMIP2	120.35	71.094	169.605	0.419173	-1.25438	9.81271e-06	0.000159667
MBOAT4	57.7681	28.9896	86.5466	0.33496	-1.57794	9.85887e-06	0.000160291
APOF	2.13913	0.574863	3.7034	0.155226	-2.68756	9.95789e-06	0.000161772
ABHD15	597.086	454.468	739.703	0.614393	-0.702767	9.98691e-06	0.000162115
FGF17	12.5841	4.44405	20.7242	0.214438	-2.22137	1.02213e-05	0.000165789
CADM4	413.263	299.043	527.483	0.566925	-0.818771	1.02481e-05	0.000166092
C2CD4B	223.007	139.245	306.769	0.453909	-1.13952	1.03104e-05	0.00016697
RET	77.2187	41.8914	112.546	0.372216	-1.42579	1.04877e-05	0.000169707
MME	332.408	435.363	229.454	1.89738	0.924012	1.08075e-05	0.000174744
EPO	7.01892	2.26041	11.7774	0.191928	-2.38136	1.09289e-05	0.000176567
CDRT4	312.74	215.02	410.46	0.523851	-0.932771	1.09432e-05	0.00017666
CGB	458.501	575.686	341.316	1.68667	0.754174	1.1146e-05	0.000179792
PABPC1L2A	0.569978	0.110632	1.02932	0.107481	-3.21785	1.12073e-05	0.000180639
PITX1	652.38	811.916	492.844	1.64741	0.720198	1.13312e-05	0.000182493
ANO3	22.1661	9.36371	34.9686	0.267775	-1.90091	1.13777e-05	0.000182994
TTC19	1031.56	806.585	1256.53	0.641913	-0.639551	1.13802e-05	0.000182994
HMGCS2	680.425	845.495	515.355	1.64061	0.71423	1.15268e-05	0.000185206
SRRM4	13.6732	4.84452	22.5018	0.215295	-2.21562	1.16948e-05	0.000187757
SSBP4	887.621	696.49	1078.75	0.645645	-0.631187	1.17412e-05	0.000188356
C8orf73	808.932	999.805	618.06	1.61765	0.6939	1.17847e-05	0.000188856
RASEF	321.93	422.966	220.894	1.91479	0.937188	1.17908e-05	0.000188856
RAB36	353.432	252.671	454.192	0.556309	-0.846041	1.18065e-05	0.000188959
IL20RB	274.595	367.932	181.258	2.02988	1.0214	1.18638e-05	0.000189729
TEX11	43.8849	20.5022	67.2676	0.304785	-1.71414	1.20206e-05	0.000192086
GCGR	35.5566	16.0094	55.1038	0.290532	-1.78323	1.20833e-05	0.000192938
SAT2	782.068	612.488	951.648	0.643607	-0.635748	1.23422e-05	0.000196918
CHRNA2	4.11338	1.181	7.04576	0.167618	-2.57675	1.27073e-05	0.000202586
TEKT2	37.9525	17.2492	58.6558	0.294075	-1.76574	1.28043e-05	0.000203973
PAR4	0.300005	0.0372186	0.562791	0.0661322	-3.9185	1.29978e-05	0.000206856
MAGEA12	3.533	6.3856	0.680402	9.38505	3.23036	1.30054e-05	0.000206856
ANO7	115.382	163.278	67.4858	2.41944	1.27467	1.30926e-05	0.000208082
SELL	508.947	628.937	388.958	1.61698	0.693301	1.32652e-05	0.000210661
NKX6-1	76.8705	41.8958	111.845	0.374587	-1.41663	1.34779e-05	0.000213873
STAC2	39.4104	17.7711	61.0498	0.291092	-1.78045	1.36437e-05	0.000216336
MFI2	1070.83	1300.63	841.028	1.54648	0.628989	1.3993e-05	0.000221703
SLC13A2	102.542	147.422	57.6628	2.55662	1.35424	1.40851e-05	0.000222899
CDCA7	525.675	654.218	397.132	1.64736	0.720156	1.40902e-05	0.000222899
SORBS2	1662.11	1276.6	2047.62	0.623456	-0.68164	1.42061e-05	0.000224559
SYT8	1850.39	2239.22	1461.56	1.53207	0.615484	1.43023e-05	0.000225842
S100A7A	0.462216	0.888887	0.0355439	25.0081	4.64432	1.43093e-05	0.000225842
CARNS1	133.034	188.509	77.5593	2.43052	1.28126	1.46578e-05	0.000231165
FGF3	17.2026	7.43791	26.9672	0.275813	-1.85824	1.46694e-05	0.00023117
DPY19L2P4	7.07137	2.31299	11.8297	0.195523	-2.35459	1.4746e-05	0.000232196
ADAP1	1811.23	2195.18	1427.28	1.53802	0.62107	1.47572e-05	0.000232196
SDCBP2	2015.07	2489.09	1541.05	1.61519	0.6917	1.48072e-05	0.000232804
CTSF	1280.32	1006.44	1554.19	0.647562	-0.62691	1.49472e-05	0.000234826
DNM1	812.675	644.064	981.286	0.656347	-0.607469	1.50327e-05	0.000235988
SLC1A6	1.56263	0.422943	2.70233	0.156511	-2.67567	1.5172e-05	0.000237993
LOC388387	33.3587	15.2108	51.5066	0.295317	-1.75966	1.53034e-05	0.00023987
GHRHR	8.88285	3.36002	14.4057	0.233243	-2.10009	1.5325e-05	0.000240026
PRB1	11.9717	20.7058	3.23764	6.39534	2.67702	1.53632e-05	0.00024044
PLS1	1994.54	2460.72	1528.36	1.61004	0.687094	1.54741e-05	0.00024199
LTB	472.627	588.769	356.485	1.6516	0.723862	1.55373e-05	0.000242794
D4S234E	150.269	94.1073	206.431	0.455877	-1.13328	1.55773e-05	0.000243234
NEURL3	245.409	161.521	329.298	0.490501	-1.02767	1.56052e-05	0.000243485
C9orf4	8.06076	2.79837	13.3231	0.210038	-2.25127	1.56519e-05	0.000244026
GAGE2A	0.691136	0.139545	1.24273	0.112289	-3.15471	1.59467e-05	0.00024828
MAPRE3	658.635	505.072	812.198	0.621859	-0.685342	1.59489e-05	0.00024828
CYP2W1	99.0754	143.016	55.1346	2.59395	1.37515	1.59932e-05	0.00024878
MYO3A	81.1182	44.3391	117.897	0.376082	-1.41088	1.60621e-05	0.000249662
SAMD9	1325.37	1634.84	1015.89	1.60928	0.686412	1.60745e-05	0.000249667
IDO1	281.215	374.978	187.452	2.00039	1.00028	1.62495e-05	0.000252193
LRRN3	56.9567	29.3801	84.5334	0.347556	-1.52468	1.63245e-05	0.000253165
XPNPEP2	68.5794	105.411	31.7475	3.3203	1.73132	1.65214e-05	0.000255976
ADAMTS12	394.299	504.244	284.354	1.7733	0.826433	1.65307e-05	0.000255976
LOC401431	58.7254	30.5174	86.9333	0.351044	-1.51028	1.66978e-05	0.000258369
SYTL5	249.999	332.189	167.808	1.97958	0.985193	1.67927e-05	0.000259642
MFSD2A	343.085	446.063	240.107	1.85777	0.89357	1.68691e-05	0.000260625
FAM107A	338.592	233.957	443.227	0.52785	-0.921801	1.70264e-05	0.000262857
IRF8	755.719	917.976	593.463	1.54681	0.629297	1.72932e-05	0.000266777
IGF2BP3	302.989	398.832	207.146	1.92537	0.945134	1.73254e-05	0.000267072
INHA	64.1993	34.3459	94.0526	0.365178	-1.45333	1.75816e-05	0.000270818
OASL	638.184	793.003	483.365	1.64059	0.714213	1.77292e-05	0.000272886
GSDMB	975.052	1197.36	752.746	1.59065	0.669618	1.84037e-05	0.000283055
SNORA50	0.248139	0.0247784	0.4715	0.0525523	-4.2501	1.84754e-05	0.000283946
PHLDA2	904.41	1102.54	706.279	1.56105	0.642521	1.85318e-05	0.000284391
SNORA49	0.2454	0.0263363	0.464464	0.0567026	-4.14044	1.85322e-05	0.000284391
KCTD4	3.84135	1.09481	6.58789	0.166185	-2.58914	1.86746e-05	0.000286363
IPW	339.063	235.966	442.159	0.533669	-0.905982	1.86898e-05	0.000286381
KLK3	43.2759	67.2849	19.267	3.49223	1.80415	1.90222e-05	0.000291257
SLC39A4	1255.05	1548.5	961.61	1.61032	0.687346	1.90527e-05	0.000291507
KHDRBS2	6.25694	2.04791	10.466	0.195673	-2.35348	1.92208e-05	0.000293859
KISS1	39.4444	61.859	17.0299	3.63239	1.86092	1.93159e-05	0.000295093
SNORD17	7.27936	2.44199	12.1167	0.201539	-2.31087	1.95021e-05	0.000297715
FCRL1	50.2583	77.1143	23.4023	3.29516	1.72035	1.96807e-05	0.000300219
LDB3	55.6447	28.5371	82.7522	0.344851	-1.53596	1.98418e-05	0.000302451
SORBS1	1275.16	1003.96	1546.36	0.649243	-0.62317	1.99669e-05	0.000304132
UNC119B	873.965	689.883	1058.05	0.652035	-0.616979	2.02692e-05	0.000308507
GRB14	96.9311	53.6606	140.202	0.382739	-1.38557	2.05285e-05	0.000312223
KRT5	1983.57	2436.6	1530.55	1.59198	0.670824	2.06301e-05	0.000313534
NXF5	0.6828	0.136321	1.22928	0.110895	-3.17274	2.07752e-05	0.000315507
PAK7	27.9207	12.9347	42.9068	0.30146	-1.72996	2.09614e-05	0.000318057
GATSL2	5.18351	1.57416	8.79285	0.179028	-2.48175	2.09742e-05	0.000318057
ATP12A	2.09013	0.594988	3.58528	0.165953	-2.59115	2.09918e-05	0.000318089
RFX2	342.367	244.795	439.939	0.55643	-0.845727	2.11681e-05	0.000320523
RAMP1	1078.74	847.474	1310.01	0.646922	-0.628336	2.13228e-05	0.000322628
ACCN4	9.54343	3.68663	15.4002	0.239388	-2.06258	2.18064e-05	0.000329701
SNORA3	0.50431	0.101054	0.907567	0.111346	-3.16688	2.22387e-05	0.000335989
ACSBG1	21.1752	9.27944	33.071	0.280592	-1.83346	2.2438e-05	0.000338751
AGR3	829.052	1018.13	639.974	1.59089	0.669838	2.25874e-05	0.000340756
RAB39B	81.21	44.8831	117.537	0.381864	-1.38887	2.26529e-05	0.000341492
CLEC3B	280.258	199.863	360.654	0.554169	-0.851602	2.2688e-05	0.000341683
SPATA4	3.6692	1.0722	6.2662	0.171109	-2.54702	2.26989e-05	0.000341683
GBP3	1360.63	1670.62	1050.64	1.59009	0.66911	2.2941e-05	0.000345075
CRTC1	502.163	382.916	621.41	0.616206	-0.698516	2.31988e-05	0.000348697
CITED4	680.511	523.269	837.753	0.62461	-0.678972	2.4231e-05	0.000363945
SLC45A3	821.03	1007.33	634.729	1.58703	0.666327	2.44308e-05	0.000366677
HOXC12	0.556402	1.07333	0.0394758	27.1895	4.76498	2.51441e-05	0.000377106
NTN1	445.337	329.155	561.519	0.586186	-0.770569	2.52544e-05	0.000378484
RNASEK	2718.78	2153.64	3283.92	0.655813	-0.608644	2.55297e-05	0.00038233
CLEC4M	2.41042	4.34497	0.475867	9.13066	3.19072	2.57218e-05	0.000384815
NR1I2	271.082	358.605	183.56	1.95361	0.966145	2.57332e-05	0.000384815
GJB2	2028.76	2490.11	1567.42	1.58867	0.66782	2.63236e-05	0.000393357
ARL14	724.733	882.158	567.307	1.55499	0.636908	2.63798e-05	0.00039391
HDHD2	547.955	426.446	669.464	0.636995	-0.650645	2.64041e-05	0.000393986
TSPAN33	418.392	307.575	529.209	0.581198	-0.782899	2.71622e-05	0.000405003
LAMB4	8.77033	3.37023	14.1704	0.237836	-2.07196	2.72367e-05	0.000405809
ASB9	186.368	118.384	254.352	0.465432	-1.10336	2.72558e-05	0.000405809
CAPN8	1485.17	1837.13	1133.2	1.62118	0.697046	2.7475e-05	0.000408775
TMEM97	1141.69	907.702	1375.69	0.659817	-0.599863	2.75651e-05	0.000409818
TOM1L2	1193.75	954.458	1433.04	0.666038	-0.586323	2.76626e-05	0.000410971
DKFZP434H168	0.51972	0.110671	0.92877	0.119158	-3.06905	2.78115e-05	0.000412883
REEP1	213.873	136.166	291.579	0.466996	-1.09852	2.7877e-05	0.000413556
FCAMR	21.9536	35.4923	8.41495	4.21777	2.07648	2.80118e-05	0.000415256
FUT2	1076.19	1298.25	854.121	1.51999	0.604061	2.83697e-05	0.000420257
PMM1	562.992	438.893	687.091	0.63877	-0.646633	2.86423e-05	0.000423989
PARVB	687.593	529.356	845.829	0.625843	-0.676127	2.91275e-05	0.00043086
SPINK5	182.764	253.723	111.805	2.26933	1.18226	2.92118e-05	0.000431795
CLDN23	515.615	636.271	394.959	1.61098	0.687937	2.9575e-05	0.00043685
KRT23	1040.45	1260.54	820.363	1.53656	0.619705	2.96543e-05	0.000437706
SNCA	143.973	92.0481	195.897	0.46988	-1.08964	2.98327e-05	0.000439988
CASQ2	57.4409	30.0586	84.8233	0.354367	-1.49668	2.98519e-05	0.000439988
TMEM198	152.56	97.0116	208.108	0.466161	-1.1011	3.00381e-05	0.000442415
PRAME	42.4837	65.6634	19.304	3.40155	1.76619	3.04509e-05	0.000448173
SYT3	21.4028	9.44802	33.3576	0.283234	-1.81993	3.10373e-05	0.000456475
GPAM	320.885	224.061	417.71	0.536403	-0.898611	3.11142e-05	0.000457279
TSPYL4	876.276	695.549	1057	0.658038	-0.603756	3.16604e-05	0.000464972
RBM24	32.3036	15.3324	49.2748	0.311162	-1.68426	3.17223e-05	0.000465548
ABCC12	0.680285	0.144725	1.21584	0.119033	-3.07057	3.22013e-05	0.000472239
LRRC37A3	116.483	70.0952	162.87	0.430375	-1.21633	3.23082e-05	0.000473469
MYO1A	404.498	511.588	297.408	1.72016	0.782542	3.29235e-05	0.000482142
ATP8A1	699.064	539.901	858.227	0.629089	-0.668665	3.29835e-05	0.000482674
CES2	1952.82	2379.39	1526.25	1.55898	0.640598	3.31055e-05	0.000484115
MAGEE1	119.704	73.0734	166.334	0.439317	-1.18667	3.32122e-05	0.000485329
CLCNKA	18.5401	7.78575	29.2944	0.265776	-1.91172	3.33788e-05	0.000487417
SNHG8	850.981	682.243	1019.72	0.66905	-0.579813	3.36163e-05	0.000490535
NPW	47.0542	24.6574	69.451	0.355033	-1.49397	3.37874e-05	0.000492681
CMTM5	7.70639	2.80624	12.6065	0.222602	-2.16746	3.40565e-05	0.000496252
C8orf42	221.126	141.744	300.508	0.471682	-1.08411	3.42893e-05	0.00049929
KIAA1539	1027.18	1245.31	809.053	1.53922	0.6222	3.47566e-05	0.00050555
FAM117A	408.964	300.955	516.973	0.582148	-0.780543	3.47686e-05	0.00050555
FGF14	319.783	224.367	415.199	0.540383	-0.887946	3.49128e-05	0.000507288
MAS1	0.411613	0.0747343	0.748492	0.0998465	-3.32415	3.49989e-05	0.000508177
FAM3B	1050.17	832.47	1267.87	0.656587	-0.606941	3.50615e-05	0.000508727
PDXP	320.301	225.671	414.932	0.543874	-0.878655	3.51316e-05	0.000509383
KRT4	148.918	207.153	90.6843	2.28433	1.19177	3.51686e-05	0.000509459
APOLD1	1034.47	818.188	1250.75	0.654156	-0.612294	3.51865e-05	0.000509459
CACNA1C	782.684	619.403	945.965	0.654784	-0.610909	3.54596e-05	0.000513051
INSL5	0.902516	0.197288	1.60774	0.122711	-3.02666	3.57322e-05	0.00051663
PKP2	851.535	1036.34	666.735	1.55434	0.636305	3.59287e-05	0.000519042
TPH2	1.79143	0.531293	3.05156	0.174106	-2.52197	3.59497e-05	0.000519042
CACNA1D	416.027	306.969	525.085	0.584607	-0.77446	3.59937e-05	0.000519312
CDH11	2721.98	3319.66	2124.3	1.56271	0.644051	3.68244e-05	0.000530924
ZNF483	39.7828	19.1242	60.4414	0.316409	-1.66014	3.68782e-05	0.000531326
RAMP3	548.511	426.945	670.077	0.637157	-0.650279	3.69724e-05	0.000532309
LOC147727	549.208	430.42	667.997	0.644344	-0.634097	3.70722e-05	0.000533372
SSR4	5728.26	4135.66	7320.87	0.564914	-0.823898	3.72335e-05	0.000535316
HS3ST1	974.376	1189.43	759.32	1.56644	0.647492	3.75699e-05	0.000539774
RUNX2	463.144	573.528	352.759	1.62583	0.701181	3.84155e-05	0.000551536
DLGAP3	37.7876	18.0904	57.4847	0.3147	-1.66795	3.84773e-05	0.000552037
SNORA48	1.19694	0.291119	2.10275	0.138446	-2.8526	3.85713e-05	0.000552999
C12orf36	403.078	509.412	296.744	1.71667	0.779616	3.86241e-05	0.000553369
SLC1A2	91.1195	51.4186	130.82	0.393047	-1.34722	3.87076e-05	0.000554178
LINGO1	160.444	102.831	218.058	0.471579	-1.08443	3.90028e-05	0.000558015
EMCN	289.385	206.231	372.54	0.553582	-0.853131	3.92798e-05	0.000561582
LPPR2	865.337	691.383	1039.29	0.665243	-0.588046	3.93069e-05	0.000561582
SPDYC	3.7742	6.70695	0.84145	7.97071	2.99471	3.93367e-05	0.000561617
LSMD1	639.888	498.577	781.199	0.63822	-0.647874	3.99662e-05	0.000570207
SELE	156.038	99.4453	212.631	0.46769	-1.09638	4.02483e-05	0.000573832
CYP4Z1	2.91801	0.863201	4.97282	0.173584	-2.5263	4.03881e-05	0.000575425
MKI67	1336.54	1633.33	1039.75	1.57089	0.651579	4.06223e-05	0.000578361
ISX	12.7722	21.6335	3.9108	5.53174	2.46773	4.06686e-05	0.000578618
TMCC2	109.993	65.3822	154.605	0.422899	-1.24161	4.12115e-05	0.000585935
LOC200726	0.783243	0.171425	1.39506	0.12288	-3.02467	4.12833e-05	0.000586549
CCDC65	24.0324	11.166	36.8989	0.302611	-1.72446	4.13206e-05	0.000586672
EYA2	254.448	333.588	175.309	1.90285	0.928165	4.14051e-05	0.000587465
ZMAT1	325.04	228.479	421.601	0.541933	-0.883815	4.18601e-05	0.00059351
MYLK	3909.39	2985.85	4832.93	0.617814	-0.694756	4.24876e-05	0.000601861
ADAM19	1097.87	1316.86	878.888	1.49832	0.583349	4.25078e-05	0.000601861
DGKK	0.196351	0.0239647	0.368738	0.0649912	-3.94361	4.30865e-05	0.000609634
ADRA2C	158.88	101.678	216.082	0.470553	-1.08757	4.36424e-05	0.000617074
GPM6A	72.9047	40.9188	104.891	0.390109	-1.35805	4.42388e-05	0.000625074
LRRC16B	51.9323	27.5638	76.3007	0.361253	-1.46892	4.45317e-05	0.000628781
SLC18A3	13.2729	5.12534	21.4204	0.239274	-2.06326	4.50779e-05	0.000636055
RAI2	546.182	427.578	664.785	0.643183	-0.636699	4.52004e-05	0.000637344
GLYATL2	12.1473	4.79751	19.497	0.246064	-2.02289	4.54059e-05	0.000639801
TMC7	401.9	507.041	296.76	1.70859	0.772806	4.62228e-05	0.000650865
C8orf56	2.08334	0.642347	3.52434	0.18226	-2.45593	4.6554e-05	0.000655078
GALNT6	868.403	1050.48	686.326	1.53059	0.614085	4.67334e-05	0.000657153
SPIB	175.274	241.398	109.149	2.21164	1.14512	4.68166e-05	0.000657871
PNCK	91.6515	52.5109	130.792	0.401484	-1.31659	4.70419e-05	0.000660584
SNORA20	0.44784	0.0908206	0.804859	0.11284	-3.14764	4.73955e-05	0.000665095
HS6ST1	1720.44	1349.84	2091.05	0.645534	-0.631434	4.78667e-05	0.000671247
TUBB1	30.2912	14.7669	45.8154	0.322313	-1.63346	4.79938e-05	0.000672569
DLGAP2	9.91274	4.00196	15.8235	0.252912	-1.98329	4.8164e-05	0.000674494
FCRLA	90.3131	130.356	50.2703	2.5931	1.37468	4.84414e-05	0.000677915
MYLK2	41.154	20.1194	62.1886	0.323522	-1.62806	4.97964e-05	0.000696402
ANGEL1	706.732	549.13	864.334	0.635321	-0.654441	5.08908e-05	0.000711222
INSM2	2.48017	0.766993	4.19335	0.182907	-2.45082	5.094e-05	0.000711425
PPP2R2B	116.664	71.4527	161.875	0.441408	-1.17982	5.11599e-05	0.000714009
SLC8A1	351.996	256.852	447.14	0.574432	-0.799791	5.28703e-05	0.000737378
KCNA6	125.374	79.5941	171.154	0.465042	-1.10457	5.31879e-05	0.000741304
VAV3	271.985	195.267	348.702	0.55998	-0.836552	5.3385e-05	0.000743546
PCDHA2	17.0364	7.22521	26.8475	0.26912	-1.89368	5.35083e-05	0.000744757
LY75	1285.15	1565.87	1004.44	1.55895	0.640571	5.41829e-05	0.000753635
TACR1	47.2486	24.6103	69.8868	0.352145	-1.50576	5.44935e-05	0.000757442
FBXO15	17.5247	7.53598	27.5135	0.273901	-1.86827	5.64433e-05	0.000784011
HAR1A	31.2135	15.3274	47.0996	0.325424	-1.61961	5.65492e-05	0.00078495
ANGPTL1	217.366	140.946	293.786	0.479758	-1.05962	5.89547e-05	0.000817788
NUP210L	2.31737	0.729089	3.90565	0.186676	-2.42139	5.92252e-05	0.000820983
SPANXC	0.482062	0.92567	0.0384545	24.0718	4.58927	5.98039e-05	0.000828445
MAPK12	240.83	164.294	317.366	0.517678	-0.949873	5.99578e-05	0.000830016
TMEM151B	34.0353	16.6038	51.4667	0.322613	-1.63212	6.05418e-05	0.000837536
CAPN5	3272.1	4044.75	2499.46	1.61825	0.694435	6.07545e-05	0.000839911
GDPD2	41.771	63.8924	19.6496	3.25158	1.70114	6.15758e-05	0.000850691
OLFM2	349.828	257.906	441.751	0.583826	-0.776389	6.1744e-05	0.000852441
PBX3	650.412	505.851	794.974	0.63631	-0.652197	6.23212e-05	0.000859831
OR2T10	0.863491	0.193057	1.53393	0.125858	-2.99013	6.3844e-05	0.000880249
SP8	1.3488	0.391815	2.30579	0.169926	-2.55702	6.39879e-05	0.000881639
ZG16	30.4195	48.0118	12.8273	3.74294	1.90417	6.45167e-05	0.000887816
LOC388428	0.29676	0.0490284	0.544491	0.0900445	-3.47322	6.45227e-05	0.000887816
PTPRH	1446.54	1762.88	1130.19	1.55982	0.641379	6.46737e-05	0.000889295
TAT	12.6919	5.05939	20.3244	0.248932	-2.00617	6.56868e-05	0.000902621
FAM177B	124.459	171.999	76.9181	2.23614	1.16101	6.58039e-05	0.000903625
CCL26	58.8559	33.0209	84.6909	0.389899	-1.35883	6.71683e-05	0.000921744
CTTNBP2	136.322	88.1067	184.536	0.477449	-1.06658	6.77165e-05	0.000928644
PRB2	11.7307	19.7903	3.67118	5.39071	2.43048	6.7914e-05	0.000930731
KRT16	2196.91	2658.37	1735.45	1.5318	0.615228	6.80101e-05	0.000931424
MBOAT2	852.853	1030.94	674.769	1.52784	0.611493	6.8482e-05	0.000937261
FAM55B	5.71026	9.72464	1.69587	5.7343	2.51962	6.89393e-05	0.000942891
C21orf62	73.8367	42.189	105.484	0.399954	-1.32209	6.92915e-05	0.000947077
STK33	106.199	63.5616	148.837	0.427056	-1.2275	6.95046e-05	0.000949356
TUFT1	1055.54	1262.95	848.118	1.48912	0.574464	7.00575e-05	0.000956271
LPIN2	1808.2	2157.61	1458.79	1.47904	0.564666	7.03496e-05	0.000959619
DPM3	508.326	404.348	612.305	0.66037	-0.598654	7.04407e-05	0.000960223
TEKT1	14.2614	5.81022	22.7125	0.255816	-1.96682	7.12284e-05	0.000970315
GRIN2D	367.896	467.169	268.622	1.73913	0.798365	7.19703e-05	0.000979771
DPP7	2978.1	2377.04	3579.15	0.664136	-0.590449	7.24162e-05	0.000985187
LDLRAD1	8.78484	3.6097	13.96	0.258575	-1.95135	7.25044e-05	0.000985733
RAB17	701.543	550.998	852.088	0.646645	-0.628954	7.30124e-05	0.000991981
RSPH9	21.8299	10.1921	33.4676	0.304538	-1.71531	7.34716e-05	0.000997559
KRT6A	2613.48	3165.59	2061.37	1.53567	0.61887	7.35829e-05	0.000998409
EML5	55.1135	30.1489	80.078	0.376494	-1.4093	7.36949e-05	0.000999268
SNORA5A	0.614867	0.147797	1.08194	0.136604	-2.87193	7.3908e-05	0.0010015
NLRP2	371.552	470.628	272.476	1.72723	0.788461	7.51737e-05	0.00101797
AGBL4	8.31373	3.3645	13.263	0.253677	-1.97894	7.74568e-05	0.0010482
SNORA54	0.289384	0.0450324	0.533735	0.0843721	-3.56709	7.79859e-05	0.00105409
MUC15	71.6348	40.9156	102.354	0.399746	-1.32285	7.79953e-05	0.00105409
RARRES1	1234.11	1491.91	976.321	1.52809	0.61173	7.8104e-05	0.00105487
GJB5	165.225	226.958	103.491	2.19302	1.13292	7.89162e-05	0.00106513
TEX101	0.771446	1.43029	0.112608	12.7015	3.66693	7.93117e-05	0.00106977
ATP6V0A1	1916.97	1551.59	2282.34	0.679823	-0.55677	7.98551e-05	0.00107639
TNFRSF11B	542.576	664.047	421.105	1.57691	0.657104	8.03931e-05	0.00108293
DIRAS2	57.0482	31.5639	82.5325	0.382441	-1.38669	8.06936e-05	0.00108626
GNAI1	733.113	576.749	889.476	0.648414	-0.625013	8.19074e-05	0.00110188
HDAC5	1711.14	1361.4	2060.88	0.660589	-0.598176	8.23637e-05	0.00110729
ARRDC4	1054.67	844.751	1264.58	0.668006	-0.582066	8.24535e-05	0.00110777
DPYSL5	11.3707	4.69674	18.0447	0.260283	-1.94185	8.27423e-05	0.00111093
TFAP2B	3.3249	1.04849	5.60131	0.187186	-2.41745	8.40521e-05	0.00112777
PRSS21	157.807	216.938	98.6752	2.19851	1.13652	8.41435e-05	0.00112826
ASXL3	52.453	28.4952	76.4109	0.37292	-1.42306	8.42189e-05	0.00112853
IGFALS	147.545	204.641	90.4499	2.26248	1.1779	8.50902e-05	0.00113875
C2CD4C	65.6545	37.7702	93.5388	0.403791	-1.30832	8.50923e-05	0.00113875
C17orf73	39.0841	59.8205	18.3477	3.26038	1.70504	8.5503e-05	0.0011435
ESRRG	93.4003	54.1875	132.613	0.408613	-1.29119	8.62007e-05	0.00115169
C9orf171	14.442	5.93938	22.9446	0.258857	-1.94977	8.62279e-05	0.00115169
VPREB3	62.8687	93.4259	32.3114	2.89143	1.53178	8.6355e-05	0.00115264
FLJ44054	2.50356	0.802242	4.20488	0.190789	-2.38995	8.66474e-05	0.00115579
TRPM4	1719.31	2061.47	1377.14	1.49692	0.582001	8.73065e-05	0.00116382
ZNF540	99.5343	58.9238	140.145	0.42045	-1.25	8.74928e-05	0.00116555
GAS1	638.234	780.94	495.527	1.57598	0.656248	8.77539e-05	0.00116782
SLC6A14	1372.12	1660.58	1083.67	1.53236	0.615756	8.77772e-05	0.00116782
RGPD8	1.73045	3.08558	0.375321	8.22118	3.03935	8.87375e-05	0.00117983
PRSS22	828.818	1002.33	655.309	1.52955	0.613103	8.89843e-05	0.00118234
SRD5A2	6.21032	10.4752	1.94545	5.38445	2.4288	9.04128e-05	0.00120055
CLSTN3	1949.46	1583.53	2315.38	0.68392	-0.548101	9.17809e-05	0.00121792
SLC16A1	1016.78	1224.08	809.49	1.51216	0.596614	9.33797e-05	0.00123834
FAIM3	382.672	480.799	284.545	1.68971	0.756778	9.4796e-05	0.00125631
OLIG2	2.659	0.846859	4.47114	0.189406	-2.40045	9.51371e-05	0.00126001
FAM108C1	1681.7	2020.21	1343.19	1.50404	0.588847	9.63528e-05	0.00127529
SNORA55	0.145615	0.0115412	0.279688	0.0412645	-4.59896	9.73685e-05	0.0012879
NRG1	40.2472	20.3662	60.1283	0.338712	-1.56187	9.97175e-05	0.00131801
PLCB3	1580.08	1912.41	1247.75	1.53268	0.61606	9.97729e-05	0.00131801
PLA2G10	316.985	406.595	227.376	1.7882	0.83851	9.99497e-05	0.00131949
ALDH3B1	1770.44	2111.58	1429.29	1.47735	0.563016	0.000100262	0.00132277
GLP1R	51.3137	27.9539	74.6735	0.374349	-1.41755	0.0001011	0.00133284
SNORA38B	0.141798	0.00743725	0.276159	0.0269311	-5.21459	0.000101156	0.00133284
C6orf1	560.689	445.531	675.847	0.659219	-0.601171	0.000101367	0.00133476
NME5	74.2733	43.8369	104.71	0.418652	-1.25618	0.000103238	0.00135853
SLC17A9	661.178	804.286	518.071	1.55246	0.634559	0.000104695	0.00137682
MORN5	7.91508	3.1382	12.6919	0.247259	-2.0159	0.000105041	0.00138048
VWDE	75.6006	44.3836	106.818	0.415508	-1.26705	0.000105234	0.00138213
MUC12	62.3445	93.6159	31.0731	3.01276	1.59109	0.00010711	0.00140587
NT5C3L	650.096	513.591	786.601	0.652925	-0.615011	0.000107954	0.00141605
C20orf201	2.10304	0.704238	3.50184	0.201105	-2.31398	0.000111187	0.00145752
NRGN	141.732	94.2274	189.237	0.497934	-1.00597	0.000111411	0.00145941
CGN	3227.15	3958.4	2495.9	1.58596	0.665354	0.000111474	0.00145941
GRPR	20.292	9.3713	31.2127	0.30024	-1.73581	0.00011192	0.00146431
COL7A1	1730.69	2067.92	1393.47	1.48401	0.5695	0.000112007	0.00146452
TRO	334.021	241.546	426.496	0.56635	-0.820234	0.000112084	0.00146459
NDE1	550.461	673.694	427.227	1.5769	0.657092	0.000112763	0.00147252
SULT1B1	103.763	144.266	63.2595	2.28054	1.18938	0.000113242	0.00147784
ENTPD3	287.163	209.337	364.989	0.573544	-0.802025	0.000113591	0.00148145
TRIM46	113.578	71.4525	155.704	0.458899	-1.12375	0.000114287	0.00148959
KLK5	56.1042	83.306	28.9024	2.88233	1.52723	0.000115522	0.00150472
BSCL2	2208.23	1754.4	2662.06	0.659039	-0.601565	0.000115909	0.0015088
TBX15	115.081	157.707	72.4547	2.17663	1.12209	0.000116642	0.00151738
MUC13	4701.35	5970.55	3432.15	1.7396	0.798752	0.00011784	0.001532
LOC150568	0.327877	0.0703147	0.585439	0.120106	-3.05762	0.000119911	0.00155793
CCDC56	1160.7	948.454	1372.95	0.690816	-0.533627	0.000120365	0.00156283
OAS1	1477.49	1792.68	1162.31	1.54234	0.625122	0.000121429	0.00157565
FEZF1	18.8292	30.1739	7.48452	4.0315	2.01132	0.000122753	0.00159146
EDA	107.309	65.7813	148.836	0.441971	-1.17798	0.000122802	0.00159146
TENC1	2097.78	1696.24	2499.32	0.67868	-0.559196	0.000123413	0.00159836
SYT1	116.974	74.2073	159.74	0.46455	-1.10609	0.000124011	0.0016051
EPSTI1	650.021	789.888	510.154	1.54833	0.630716	0.000124677	0.0016127
B9D1	208.963	139.104	278.822	0.498898	-1.00318	0.000124927	0.00161492
STYK1	239.894	308.294	171.494	1.7977	0.846154	0.000125824	0.00162548
BACE1	1681.8	1334.73	2028.86	0.657875	-0.604116	0.000126018	0.00162696
BAIAP2L1	2857.63	3465.24	2250.01	1.5401	0.623025	0.000127228	0.00164155
GOLGA7B	438.558	334.421	542.694	0.616225	-0.698472	0.00012731	0.00164158
RHPN2	1526.82	1851.87	1201.76	1.54097	0.623839	0.000127416	0.00164191
MYEF2	268.404	197.388	339.421	0.581545	-0.782038	0.000130552	0.00168126
PRR15	597.49	732.184	462.796	1.58209	0.66183	0.00013116	0.00168803
LMO1	27.2808	13.814	40.7477	0.339013	-1.56059	0.000132959	0.00171012
ACTC1	62.5339	35.6368	89.431	0.398484	-1.32741	0.000133981	0.00172218
ST6GALNAC5	215.893	143.963	287.822	0.500182	-0.999474	0.000134088	0.00172247
MAP7D2	60.3853	34.4597	86.3108	0.399251	-1.32463	0.000136355	0.0017503
CCDC88C	772.397	921.741	623.053	1.47939	0.565006	0.000136425	0.0017503
TMEM25	372.166	278.131	466.2	0.596591	-0.745185	0.000137322	0.00176072
TMX4	1013.05	819.44	1206.65	0.679103	-0.558299	0.000137448	0.00176122
OAS2	1607.68	1933.52	1281.84	1.5084	0.593015	0.000138835	0.00177788
SLC2A13	451.703	345.53	557.875	0.619368	-0.691132	0.000139444	0.00178456
C1QTNF3	871.061	1041.28	700.84	1.48576	0.571203	0.000139727	0.00178708
TNR	8.44621	3.54646	13.346	0.265732	-1.91195	0.00013996	0.00178785
FAM23A	70.1365	40.9428	99.3302	0.412189	-1.27862	0.000139962	0.00178785
SNORA16A	0.267234	0.0526863	0.481782	0.109357	-3.19288	0.000140738	0.00179665
ARG2	248.217	175.968	320.467	0.549098	-0.864864	0.000140997	0.00179883
ERN2	1892.86	2254.85	1530.86	1.47293	0.558691	0.000141753	0.00180735
CHRDL1	585.967	462.344	709.589	0.651565	-0.618018	0.000142472	0.00181539
C14orf105	330.859	239.097	422.621	0.565748	-0.821768	0.000143525	0.00182767
SLC35F1	34.1904	17.4257	50.9551	0.341982	-1.54801	0.000145454	0.00185109
C1orf194	8.11631	3.34101	12.8916	0.259161	-1.94808	0.000146811	0.00186719
RASSF6	505.468	612.192	398.745	1.5353	0.618518	0.000147141	0.00187024
NOX5	13.2253	5.53702	20.9135	0.264758	-1.91725	0.000147578	0.00187372
RAPGEF4	178.808	119.523	238.093	0.502001	-0.994237	0.000147598	0.00187372
SSX3	0.237557	0.459072	0.0160424	28.6161	4.83876	0.000148134	0.00187936
FOXM1	570.887	702.064	439.709	1.59666	0.675053	0.000148236	0.00187949
MOGAT3	21.9615	34.3881	9.53491	3.60655	1.85062	0.000149215	0.00189073
HRASLS2	96.5436	135.306	57.7811	2.3417	1.22756	0.00015002	0.00189977
KIF3A	408.735	309.561	507.91	0.609479	-0.714351	0.00015155	0.00191795
COL8A2	1081.72	1279.91	883.528	1.44864	0.534695	0.000154692	0.0019565
RORC	608.105	479.444	736.767	0.65074	-0.619847	0.000155871	0.00197021
SH3RF2	781.439	934.383	628.496	1.4867	0.57211	0.00015669	0.00197933
TMED8	482.46	376.266	588.655	0.639197	-0.645667	0.000157206	0.00198463
C6orf105	176.293	238.525	114.062	2.09118	1.06432	0.000157314	0.00198478
SNORD10	3.05323	1.00863	5.09784	0.197855	-2.33749	0.000159379	0.00200959
KIAA2022	55.2882	31.0115	79.5649	0.389764	-1.35933	0.000159837	0.00201407
MAGI2	251.097	178.267	323.926	0.550332	-0.861625	0.000159931	0.00201407
COX6B2	190.41	256.415	124.406	2.06111	1.04342	0.000162859	0.00204968
LRP1B	10.7941	4.68222	16.9059	0.276957	-1.85226	0.000164066	0.00206361
SLITRK2	22.3223	10.9696	33.675	0.32575	-1.61816	0.000164855	0.00207226
HMGN3	1122.47	910.728	1334.21	0.682599	-0.550891	0.000165208	0.00207542
CLDN10	1656.75	1317.28	1996.23	0.659884	-0.599716	0.000165478	0.00207755
EPB41L3	778	624.795	931.205	0.670953	-0.575716	0.000165714	0.00207924
GAP43	119.849	76.9957	162.702	0.473231	-1.07938	0.000166877	0.00209254
SYNE1	1477.86	1179.3	1776.43	0.663859	-0.591051	0.00016844	0.00211085
ETNK2	305.774	223.172	388.376	0.574629	-0.799297	0.000169957	0.00212857
ITIH1	22.0977	10.878	33.3174	0.326497	-1.61486	0.000171378	0.00214505
SLCO4C1	44.6305	23.6503	65.6106	0.360465	-1.47207	0.000172558	0.0021585
TRIM50	23.8177	11.8258	35.8095	0.330241	-1.59841	0.000172819	0.00216044
KCNB2	25.4582	12.8437	38.0727	0.337346	-1.5677	0.000174721	0.00218289
WDR69	8.03702	13.1236	2.9504	4.44809	2.15319	0.000175771	0.00219467
LIN7B	72.668	44.01	101.326	0.43434	-1.2031	0.000176058	0.00219692
MYH1	3.0734	1.02734	5.11947	0.200672	-2.31709	0.000176381	0.00219961
LGR6	332.653	421.05	244.255	1.72381	0.785601	0.000177209	0.00220859
SERPINA9	6.27723	10.4589	2.09554	4.99104	2.31934	0.000178422	0.00222236
FAM169A	142.018	95.5374	188.499	0.506833	-0.980418	0.000178637	0.00222369
CSN1S1	1.0331	0.28771	1.7785	0.161771	-2.62797	0.000180184	0.00224158
CHRNA3	107.299	66.8918	147.705	0.452873	-1.14282	0.000180737	0.0022471
C2CD4A	245.599	176.741	314.457	0.562051	-0.831228	0.000181247	0.00225208
KLK6	1514.7	1831.9	1197.5	1.52977	0.613316	0.000181415	0.0022528
C5orf49	41.979	22.2109	61.7472	0.359706	-1.47511	0.000182233	0.00226159
LAMA3	5780.82	7591.34	3970.3	1.91203	0.935105	0.000183182	0.00227199
BANF2	1.39169	0.446988	2.33638	0.191316	-2.38597	0.00018393	0.00227989
TTLL9	20.6973	9.97983	31.4147	0.31768	-1.65435	0.000184523	0.00228585
GLT25D2	339.466	258.442	420.491	0.61462	-0.702233	0.00018534	0.0022946
GIP	15.0238	24.5083	5.53932	4.42443	2.14549	0.000186066	0.00230133
MACC1	1172.35	1401.89	942.816	1.48692	0.572328	0.000186109	0.00230133
VLDLR	421.049	322.425	519.672	0.62044	-0.688636	0.000187654	0.00231904
C12orf39	3.48936	1.21008	5.76865	0.209768	-2.25313	0.00018851	0.00232821
SDPR	452.228	345.733	558.722	0.618792	-0.692474	0.000189633	0.00234067
EPPK1	575.056	703.992	446.119	1.57803	0.658129	0.000190397	0.00234869
TBX10	4.20779	7.25217	1.16341	6.23353	2.64005	0.000191029	0.00235506
HCN1	11.1108	4.85891	17.3627	0.279848	-1.83728	0.000191477	0.00235917
EFNB1	2850.66	3439.55	2261.77	1.52073	0.604767	0.000192877	0.00237435
C16orf5	684.625	542.403	826.848	0.655988	-0.608259	0.000192941	0.00237435
MYF5	0.18971	0.0291549	0.350265	0.0832367	-3.58664	0.000193366	0.00237816
LRRC67	1.06263	0.303293	1.82197	0.166465	-2.58671	0.000194086	0.00238538
SLC14A1	226.107	293.86	158.354	1.85571	0.891973	0.000194186	0.00238538
KANK1	819.777	670.362	969.191	0.691672	-0.53184	0.000195573	0.00240099
CD37	828.333	984.552	672.114	1.46486	0.550762	0.000196139	0.00240649
SLC2A10	859.058	1025.62	692.499	1.48104	0.566608	0.000198792	0.00243758
CHRNA4	1.37438	0.451612	2.29715	0.196596	-2.34669	0.000199457	0.00244428
TMPRSS2	1926.06	2297.33	1554.8	1.47757	0.563231	0.000199673	0.00244516
POU2AF1	333.388	420.074	246.703	1.70275	0.76787	0.000199768	0.00244516
AQP5	1751.85	1430.9	2072.8	0.690323	-0.534656	0.000200492	0.00245256
LRP11	1373.64	1104.09	1643.19	0.671917	-0.573645	0.000202621	0.00247713
PCSK6	552.712	671.672	433.751	1.54852	0.63089	0.000203119	0.00248174
ELFN1	106.88	67.125	146.635	0.45777	-1.12731	0.000203715	0.00248753
NGFRAP1	1893.41	1548.25	2238.57	0.691623	-0.531942	0.000204829	0.00249917
MEIS1	933.4	756.369	1110.43	0.68115	-0.553956	0.000204912	0.00249917
LRRC8A	4083.92	5016.33	3151.52	1.59172	0.670587	0.000206941	0.00252207
GKAP1	83.4233	49.9089	116.938	0.426799	-1.22837	0.000207139	0.00252207
POU3F2	1.712	0.600354	2.82364	0.212617	-2.23367	0.000207159	0.00252207
PRIC285	1559.98	1875.91	1244.04	1.50792	0.59256	0.000209944	0.00255446
CREB3L1	3417.84	4164.12	2671.57	1.55868	0.640325	0.000211515	0.00257206
MOAP1	829.577	680.016	979.138	0.694504	-0.525945	0.000213253	0.00259022
SOCS2	351.545	263.842	439.247	0.600669	-0.735357	0.000213292	0.00259022
DACT2	203.66	138.106	269.213	0.513	-0.96297	0.000213388	0.00259022
KIF26B	552.544	669	436.089	1.53409	0.617384	0.000214061	0.00259685
ABCC9	443.082	339.604	546.559	0.62135	-0.686521	0.000218815	0.00265295
F3	3790.77	4619.95	2961.59	1.55996	0.641505	0.00022143	0.00268307
RUNDC3B	45.4575	24.8117	66.1033	0.375348	-1.4137	0.000221686	0.00268458
ZMAT4	5.53654	2.10802	8.96506	0.235137	-2.08842	0.000222143	0.00268818
NEGR1	351.78	262.549	441.011	0.595333	-0.748232	0.000222245	0.00268818
SCARNA5	2.61455	0.90783	4.32126	0.210085	-2.25096	0.000223909	0.00270672
CENPF	699.292	839.417	559.168	1.50119	0.586106	0.000224236	0.00270907
EGFR	713.142	852.668	573.617	1.48648	0.571895	0.000225322	0.00272059
ESRP1	1808.07	2132.71	1483.44	1.43767	0.523737	0.000229365	0.00276777
LRRC48	53.3167	30.4029	76.2306	0.398828	-1.32616	0.000229501	0.00276778
PLIN5	97.564	59.8974	135.23	0.442928	-1.17485	0.000231765	0.00279344
DDX60	1238.71	1479.54	997.88	1.48268	0.568212	0.000235339	0.00283485
PRDX4	2135.54	1720.16	2550.92	0.674332	-0.568469	0.000236271	0.00284441
C8A	8.02539	3.42816	12.6226	0.271589	-1.8805	0.000237123	0.00285299
VIPR2	59.6619	34.4489	84.8749	0.405878	-1.30088	0.000237934	0.00286107
GLB1L3	6.05281	2.39379	9.71184	0.246481	-2.02045	0.000238789	0.00286967
COL10A1	3931.02	4790.4	3071.64	1.55956	0.641138	0.000239179	0.00287267
C6orf217	7.81489	3.28164	12.3481	0.26576	-1.9118	0.00023966	0.00287676
MGAT3	800.344	954.971	645.716	1.47893	0.564556	0.000243328	0.00291908
CHRM2	9.22265	4.12752	14.3178	0.28828	-1.79446	0.000244009	0.00292554
ARPP21	1.74194	0.618057	2.86582	0.215665	-2.21314	0.000245178	0.00293784
SLC22A18	851.367	1016.03	686.708	1.47956	0.565169	0.000247962	0.00296946
APOBEC1	109.992	149.662	70.322	2.12824	1.08966	0.000248157	0.00297006
B3GALT5	314.486	397.674	231.298	1.71931	0.781832	0.000249147	0.00298017
POU6F2	15.7075	7.21029	24.2048	0.297887	-1.74716	0.000249793	0.00298533
PCDHA3	55.0904	31.5822	78.5987	0.401815	-1.3154	0.00024987	0.00298533
ARHGDIG	47.0054	26.6544	67.3563	0.395722	-1.33744	0.000250348	0.0029893
PCDH1	3659.93	4448.09	2871.78	1.5489	0.631241	0.000252863	0.00301758
RHBDF2	1150.28	1364.81	935.753	1.45851	0.544499	0.000253425	0.00302253
CCDC11	24.2147	12.4334	35.9959	0.345411	-1.53361	0.000253676	0.00302376
CARD11	1667.22	1984.29	1350.14	1.46969	0.55551	0.000254663	0.00303376
LPCAT4	2606.9	3124.15	2089.65	1.49506	0.580202	0.000255881	0.0030465
RSAD2	505.653	606.929	404.378	1.50089	0.585822	0.000258981	0.00308162
FAM47E	122.714	81.4867	163.941	0.497048	-1.00854	0.000260281	0.00309347
SNORA75	0.222803	0.0397529	0.405853	0.0979491	-3.35182	0.000260427	0.00309347
DGKB	29.3737	15.6054	43.142	0.361722	-1.46705	0.000260429	0.00309347
C1orf141	0.648635	0.182332	1.11494	0.163536	-2.61232	0.000260764	0.00309458
CRY2	1361.03	1101.08	1620.98	0.679269	-0.557946	0.000260825	0.00309458
NT5DC3	401.763	306.184	497.343	0.615639	-0.699844	0.000261745	0.0031037
MS4A10	8.00288	12.9576	3.04814	4.25099	2.0878	0.000262628	0.00311237
ASPSCR1	538.25	437.085	639.415	0.68357	-0.548838	0.000262912	0.00311394
DAZ3	3.19985	5.50731	0.892391	6.17141	2.6256	0.000264084	0.00312601
VGLL2	1.64278	2.86871	0.416855	6.88179	2.78278	0.000266112	0.00314819
CNNM4	859.627	1023.1	696.156	1.46964	0.55546	0.000266557	0.00315013
PLEKHA7	886.808	1050.72	722.901	1.45347	0.539503	0.000266583	0.00315013
EPHX2	409.589	314.533	504.645	0.623276	-0.682056	0.000267004	0.0031533
AZU1	11.0028	4.93625	17.0693	0.289189	-1.78991	0.000268393	0.00316787
PROM2	2325.28	2778.24	1872.33	1.48384	0.569333	0.000271973	0.00320827
AQP1	7270.65	5169.45	9371.85	0.551594	-0.858321	0.000273729	0.00322714
TMPRSS4	5030.77	6350.71	3710.82	1.7114	0.775181	0.000274637	0.00323598
CSF3	32.1319	16.9828	47.2811	0.359187	-1.47719	0.000280843	0.00330721
KLK15	1.48796	2.60331	0.372611	6.98668	2.80461	0.000281278	0.00331042
TDH	6.96807	2.84155	11.0946	0.25612	-1.96511	0.000282816	0.00332662
ITLN2	6.26113	10.3217	2.20053	4.69057	2.22976	0.000284895	0.00334889
NPHS1	65.1011	38.5551	91.6472	0.420691	-1.24917	0.000285036	0.00334889
CCNA1	14.1424	6.28381	22.001	0.285615	-1.80786	0.000287324	0.00337384
ADCYAP1R1	4.56581	1.7363	7.39533	0.234783	-2.0906	0.000287973	0.00337953
HSPA6	1060.69	871.361	1250.01	0.69708	-0.520603	0.000289169	0.00339162
LOC440905	41.1099	22.1574	60.0625	0.368905	-1.43868	0.000291057	0.0034118
PLBD1	2247.51	2675.53	1819.5	1.47047	0.556279	0.00029241	0.00342571
CLDN22	0.331436	0.0785284	0.584344	0.134387	-2.89553	0.000294986	0.00345391
C12orf35	1617.4	1926.72	1308.08	1.47294	0.558696	0.000309183	0.00361808
FAM105A	578.598	465.835	691.36	0.673795	-0.569617	0.00030991	0.00362451
LOX	1205.01	1428.39	981.626	1.45513	0.541146	0.000314525	0.00367639
PDE5A	768.127	617.658	918.597	0.672393	-0.572622	0.000315874	0.00369006
IQGAP3	577.548	702.526	452.569	1.55231	0.634412	0.000317658	0.00370878
SRRM3	210.057	143.632	276.482	0.519499	-0.944808	0.000318149	0.00371039
SLC7A5	1698.5	2011.94	1385.07	1.45259	0.538629	0.000318267	0.00371039
SYT9	29.0733	15.6397	42.5069	0.367933	-1.44248	0.000318339	0.00371039
NMUR2	80.8077	115.062	46.5532	2.47163	1.30546	0.000319114	0.00371732
KIAA0087	4.8035	1.84545	7.76155	0.237768	-2.07238	0.000320837	0.00373527
PLEKHG6	571.356	696.772	445.94	1.56248	0.643836	0.000322915	0.00375665
ASB4	6.37295	2.61141	10.1345	0.257676	-1.95637	0.00032304	0.00375665
APOC3	30.2145	16.2573	44.1717	0.368048	-1.44203	0.000323926	0.00376481
CDC20	418.201	511.269	325.134	1.57249	0.65305	0.000325054	0.00377578
MUC7	0.418247	0.109057	0.727436	0.149919	-2.73774	0.000326781	0.0037937
DOCK3	63.0747	37.7085	88.4409	0.42637	-1.22982	0.000327404	0.00379877
CYP4Z2P	0.675315	0.196491	1.15414	0.170249	-2.55428	0.000328279	0.00380677
PCDH10	37.6566	20.052	55.2613	0.362858	-1.46252	0.000330577	0.00383126
MCM4	753.949	890.467	617.431	1.44221	0.528283	0.00033119	0.00383476
TH	28.7729	15.6896	41.8561	0.374847	-1.41563	0.000331254	0.00383476
CP	2321.56	1882.71	2760.42	0.682036	-0.55208	0.000333764	0.00386165
GSTA4	273.892	206.823	340.96	0.606591	-0.721204	0.000335928	0.00388448
TBC1D2	833.85	992.992	674.709	1.47173	0.557517	0.000338137	0.00390783
LGI4	153.697	104.555	202.838	0.51546	-0.956067	0.000338435	0.00390907
FABP4	409.059	310.697	507.422	0.612305	-0.707678	0.000339291	0.00391674
SCARNA22	0.0841541	0.00478235	0.163526	0.0292453	-5.09565	0.000340291	0.00392608
GALE	1596.49	1903.93	1289.06	1.47699	0.562657	0.000340776	0.00392946
POPDC3	29.015	15.67	42.3599	0.369926	-1.43469	0.000342175	0.00394338
VNN3	30.9234	16.658	45.1887	0.368633	-1.43974	0.000344886	0.00397239
C2	1028.17	1218.32	838.012	1.45383	0.539855	0.000345455	0.00397671
SLC6A13	3.96115	1.49172	6.43059	0.231973	-2.10797	0.000346379	0.00398511
FFAR1	26.25	13.7587	38.7413	0.355143	-1.49353	0.000349542	0.00401904
CD79B	261.417	330.481	192.352	1.71811	0.780822	0.000349721	0.00401904
MYOCD	63.8348	37.9745	89.6952	0.423373	-1.24	0.000350572	0.00402657
LOC100130933	219.915	151.957	287.873	0.527861	-0.921769	0.000351452	0.00403348
RSPO4	16.4443	7.86297	25.0257	0.314196	-1.67026	0.000351567	0.00403348
MAN1A1	1803.94	1468.52	2139.36	0.686432	-0.542811	0.000352512	0.00404206
ISG20	837.236	996.358	678.114	1.46931	0.555137	0.000353192	0.00404759
ELAVL4	24.7656	12.8285	36.7027	0.349523	-1.51654	0.000355178	0.00406807
CCL21	1242.39	1466.31	1018.47	1.43972	0.525786	0.000358997	0.00410952
ELAVL2	8.82774	4.09579	13.5597	0.302057	-1.72711	0.000360119	0.00412007
SCARNA10	4.35516	1.6689	7.04142	0.237012	-2.07697	0.000361608	0.00413479
HRASLS	15.8798	7.59768	24.162	0.314448	-1.66911	0.000363253	0.00415129
NTRK1	39.7141	59.0326	20.3957	2.89437	1.53325	0.00036872	0.00421142
CDKL2	31.8591	17.1462	46.572	0.368166	-1.44157	0.000369402	0.00421687
ITGA2	2899.01	3465.92	2332.11	1.48618	0.571606	0.000371285	0.004236
GALNT7	1444.75	1720.02	1169.48	1.47076	0.556566	0.000373112	0.00425447
C15orf59	66.4233	40.1354	92.7112	0.432908	-1.20787	0.000374976	0.00427335
TMOD2	445.569	345.874	545.263	0.634325	-0.656706	0.00037551	0.00427706
INPP4B	669.146	800.497	537.795	1.48848	0.573841	0.000375907	0.0042792
GALNT10	1764.63	2075.98	1453.28	1.42849	0.514486	0.000378937	0.0043113
MPZ	65.4943	39.415	91.5736	0.430419	-1.21619	0.000379629	0.00431678
NTS	59.2815	85.7423	32.8207	2.61245	1.3854	0.000380972	0.00432965
EIF4E1B	2.98719	1.08247	4.89191	0.221277	-2.17607	0.000381193	0.00432977
TMEM90A	22.4762	11.486	33.4664	0.34321	-1.54284	0.000381512	0.00433098
FAM129C	58.6581	84.662	32.6543	2.59267	1.37444	0.000384115	0.00435812
FGFR4	1241.21	1024.6	1457.82	0.70283	-0.508753	0.000385739	0.00437412
SNORA9	0.298546	0.066449	0.530642	0.125224	-2.99742	0.000388221	0.00439983
KCNMB1	174.502	119.89	229.114	0.523275	-0.934357	0.000389276	0.00440935
ECSIT	808.312	671.447	945.177	0.710393	-0.493311	0.000391828	0.0044353
RPL39	629.831	515.173	744.489	0.691983	-0.531192	0.000391999	0.0044353
FAM114A1	686.795	820.938	552.653	1.48545	0.570898	0.00039412	0.00445684
LRRC23	302.437	225.645	379.228	0.595011	-0.749012	0.000395477	0.00446972
CLDN6	39.6454	58.8335	20.4573	2.87591	1.52402	0.000396922	0.0044826
PLK1	397.428	488.978	305.877	1.59861	0.676814	0.000397054	0.0044826
OR2K2	0.316984	0.0802127	0.553755	0.144853	-2.78734	0.000401024	0.00452493
FLJ26850	4.79218	1.88356	7.70081	0.244592	-2.03155	0.000405204	0.00456957
C9orf152	555.116	674.95	435.282	1.5506	0.632831	0.000405831	0.00457413
LGALS2	382.947	292.535	473.36	0.617997	-0.694328	0.000409118	0.00460865
LOC283663	144.604	193.412	95.7958	2.01901	1.01365	0.000409606	0.00461161
SARM1	555.204	450.576	659.832	0.682865	-0.550328	0.000410817	0.00462271
SOBP	222.071	153.821	290.321	0.52983	-0.916398	0.000411729	0.00463042
TMEM61	94.4416	59.0932	129.79	0.455298	-1.13512	0.000412774	0.00463963
PKIG	973.402	802.14	1144.66	0.700765	-0.512998	0.000414564	0.00465643
LOC389493	21.6053	11.0527	32.1579	0.343702	-1.54077	0.000414722	0.00465643
SYT14	17.0805	8.27439	25.8865	0.319641	-1.64548	0.00041927	0.0047032
SEMA6A	505.099	402.448	607.75	0.662194	-0.594674	0.000419347	0.0047032
C8orf79	115.533	75.7074	155.359	0.487307	-1.0371	0.000420087	0.00470892
HSH2D	466.287	561.438	371.135	1.51276	0.597181	0.000424594	0.00475685
RGS7	34.7863	18.7805	50.7921	0.369753	-1.43537	0.000424995	0.00475873
SGEF	201.042	138.935	263.149	0.527969	-0.921474	0.000430291	0.00481541
DOCK5	621.25	747.031	495.469	1.50773	0.592374	0.000432872	0.00484165
CBLC	838.52	996.539	680.502	1.46442	0.550327	0.000437635	0.00489225
FAT2	70.6321	101.835	39.4288	2.58276	1.36892	0.00044016	0.0049178
SAMD11	251.854	183.528	320.181	0.5732	-0.80289	0.000440676	0.00491826
AKR1B10	1140.06	1341.07	939.054	1.42811	0.514109	0.000440681	0.00491826
KLF15	161.891	110.733	213.048	0.519758	-0.944087	0.000441523	0.00492498
TSKU	1605.64	1906.37	1304.92	1.46092	0.546873	0.000443065	0.00493949
IHH	343.028	427.099	258.957	1.64931	0.721859	0.00044344	0.00494028
MAGEB1	0.250762	0.478401	0.0231227	20.6896	4.37084	0.000443618	0.00494028
RASL10B	101.691	64.7022	138.679	0.46656	-1.09986	0.000445241	0.00495567
C1orf110	23.9741	36.4239	11.5242	3.16063	1.66021	0.000449107	0.00499598
DMPK	965.261	796.332	1134.19	0.702115	-0.510221	0.000459019	0.00510348
PCDH7	1067.02	1250.9	883.143	1.41642	0.50225	0.000460807	0.0051182
C6orf168	79.6942	49.3277	110.061	0.448187	-1.15783	0.000460843	0.0051182
ANXA3	2225.54	2634.98	1816.1	1.4509	0.536948	0.000462748	0.00513658
LOC100190940	3.18491	5.4185	0.95132	5.69577	2.50989	0.000463806	0.00514553
DPPA2	0.354246	0.644775	0.0637167	10.1194	3.33905	0.0004654	0.00516042
KRT14	473.096	372.594	573.598	0.649574	-0.622434	0.000465982	0.00516408
KIAA1683	120.4	80.4774	160.324	0.501968	-0.994332	0.000467234	0.00517516
UNC5D	12.6854	5.79151	19.5793	0.295798	-1.75732	0.000468966	0.00519155
DLL3	6.19184	2.62235	9.76134	0.268646	-1.89622	0.000470115	0.00520146
LOC572558	2.62365	0.985015	4.26229	0.2311	-2.11341	0.000474648	0.00524787
ADH1A	37.5412	20.4525	54.6299	0.374382	-1.41742	0.000474822	0.00524787
GHR	143.822	99.39	188.254	0.527956	-0.921509	0.000475369	0.00525035
CUTA	2583.68	2131.03	3036.33	0.701843	-0.51078	0.000475558	0.00525035
PWRN1	1.45333	0.523322	2.38334	0.219575	-2.18721	0.000476564	0.00525862
BEST2	2.72902	4.65935	0.798692	5.83372	2.54442	0.000478144	0.00527322
SLC2A1	6708.79	8752.1	4665.49	1.87592	0.907601	0.000479313	0.00528327
AFAP1	1676.96	1980.05	1373.86	1.44123	0.527303	0.000480434	0.00529278
PAX5	36.769	54.9235	18.6145	2.95058	1.561	0.000483887	0.00532795
C11orf86	75.0312	107.242	42.8204	2.50447	1.3245	0.00048805	0.00537091
UNC93B1	2064.46	2453.36	1675.56	1.4642	0.550116	0.00048991	0.00538848
MGC2889	1.92899	0.73458	3.1234	0.235186	-2.08813	0.000491867	0.0054071
EHD1	2257.7	2672.56	1842.85	1.45023	0.536285	0.000492131	0.00540711
CIRBP	6469.61	4760.39	8178.83	0.582038	-0.780814	0.000492784	0.00541139
PRTN3	2.34514	0.891663	3.79861	0.234734	-2.0909	0.00049573	0.00544082
SLC5A5	16.6653	26.2433	7.08726	3.70288	1.88865	0.000496033	0.00544123
HEPH	1477.92	1763.1	1192.74	1.47819	0.563835	0.000497693	0.00545475
ABCA17P	11.396	5.27047	17.5215	0.300799	-1.73313	0.000497797	0.00545475
NES	1678.88	1365.25	1992.52	0.685185	-0.545435	0.000498267	0.00545698
FAM154B	32.8071	17.9374	47.6768	0.376229	-1.41032	0.000503367	0.0055099
ENPP5	286.552	215.778	357.325	0.603871	-0.727687	0.00050451	0.00551946
MYL6B	600.868	484.141	717.594	0.674672	-0.567741	0.000505892	0.00553162
FBN3	7.69943	12.3013	3.09755	3.97131	1.98961	0.000508292	0.00555491
MGC16703	15.0144	7.10859	22.9202	0.310145	-1.68899	0.000508724	0.00555667
ACCN5	0.253705	0.472591	0.0348182	13.5731	3.76268	0.000516528	0.0056389
ECT2	766.901	902.79	631.011	1.4307	0.516725	0.000518083	0.00565287
NRTN	37.2503	20.4206	54.0801	0.377598	-1.40508	0.000518844	0.00565708
IGF2BP2	763.397	900.071	626.722	1.43616	0.522213	0.000519021	0.00565708
SLC16A5	564.271	681.769	446.772	1.52599	0.609744	0.000525346	0.00572298
GALNTL1	185.085	128.429	241.741	0.531267	-0.912491	0.000528033	0.00574919
CA11	246.671	179.889	313.452	0.573897	-0.801136	0.000528488	0.0057511
MAPK11	343.012	261.742	424.281	0.616908	-0.696872	0.000529746	0.00576172
SNORA12	0.330607	0.084101	0.577112	0.145727	-2.77866	0.000531754	0.00577917
MFAP5	1061.55	1244.73	878.369	1.4171	0.502937	0.000531914	0.00577917
MDH1B	27.4135	15.0833	39.7438	0.379513	-1.39778	0.000532646	0.00578406
FAM46A	1024.84	846.161	1203.51	0.703077	-0.508246	0.000533443	0.00578965
STK17B	1129.83	1321.37	938.293	1.40827	0.493922	0.000535884	0.00581306
ANKRD7	2.51726	0.965075	4.06945	0.237151	-2.07612	0.000538835	0.00584199
OBSL1	1922.58	1601.77	2243.4	0.71399	-0.486024	0.000540764	0.0058598
EPGN	0.36106	0.659402	0.0627182	10.5137	3.3942	0.000542689	0.00587756
MCART6	48.1192	27.9342	68.3043	0.408966	-1.28995	0.000544508	0.00589414
SCN9A	214.591	148.923	280.26	0.531375	-0.912197	0.00055052	0.00595608
GPR44	54.0397	32.0773	76.0021	0.422058	-1.24449	0.000552155	0.00597061
TNIK	559.595	672.355	446.834	1.50471	0.589485	0.000556588	0.00601537
FXYD1	106.035	68.3998	143.67	0.47609	-1.07069	0.000559375	0.00604231
C17orf89	302.59	227.976	377.205	0.604383	-0.726466	0.000560618	0.00605255
KLHDC5	807.429	668.686	946.172	0.706728	-0.500773	0.000562098	0.00606534
SCARNA1	0.1962	0.0357961	0.356605	0.10038	-3.31645	0.000563349	0.00607563
SNORA15	0.114178	0.0139559	0.2144	0.0650927	-3.94136	0.000566668	0.00610822
HHATL	12.8764	5.96359	19.7893	0.301355	-1.73047	0.000569587	0.00613645
GLRA1	5.09484	2.06097	8.12872	0.253541	-1.97971	0.000570423	0.00614224
RUFY3	774.623	637.38	911.866	0.698984	-0.516668	0.00057195	0.00615544
TRIM15	362.713	449.191	276.236	1.62611	0.701429	0.00057444	0.006179
POPDC2	117.451	78.0583	156.843	0.497683	-1.0067	0.000575799	0.00619037
AMHR2	10.1632	4.83075	15.4956	0.31175	-1.68154	0.000576895	0.0061989
CDH16	24.5057	13.3184	35.6931	0.373136	-1.42223	0.000577556	0.00620275
SAG	0.305225	0.075499	0.53495	0.141133	-2.82487	0.000579093	0.00621468
SEMA3C	2027.53	2399.63	1655.43	1.44955	0.535607	0.000579273	0.00621468
PLD5	7.95747	3.65183	12.2631	0.29779	-1.74763	0.000585411	0.00627724
DCC	4.842	1.95717	7.72684	0.253294	-1.98111	0.00058736	0.00629294
RIOK3	2605.61	3084.18	2127.03	1.45	0.536048	0.000587488	0.00629294
FOXN4	0.621126	0.200257	1.042	0.192186	-2.37943	0.00059049	0.00632179
FOXA3	998.541	1181.57	815.509	1.44888	0.534937	0.0005911	0.00632502
CYP2F1	2.19101	0.849308	3.53272	0.240412	-2.05642	0.000593229	0.00634448
RGS5	3956.6	3165.69	4747.51	0.666811	-0.584651	0.000599372	0.00640684
LOC100132354	8.92171	4.27597	13.5675	0.315164	-1.66582	0.000599882	0.00640895
C7orf55	244.049	178.646	309.452	0.577299	-0.79261	0.000600268	0.00640974
WNK4	186.515	131.362	241.668	0.543566	-0.879472	0.000601049	0.00641473
TMEM86B	195.049	136.628	253.469	0.539033	-0.891553	0.000603956	0.00644241
CBS	312.734	234.599	390.868	0.6002	-0.736485	0.000610596	0.00650705
C18orf16	2.1847	0.855027	3.51436	0.243295	-2.03922	0.000610651	0.00650705
CRHBP	9.65979	4.62809	14.6915	0.315019	-1.66649	0.000611931	0.00651551
C17orf79	713.488	580.412	846.564	0.68561	-0.54454	0.00061208	0.00651551
CLEC2A	0.180543	0.351991	0.00909394	38.7061	5.27449	0.000614472	0.00653468
HSPA7	321.691	242.552	400.83	0.605124	-0.724698	0.000614816	0.00653468
PTPRZ1	114.19	76.2852	152.094	0.501565	-0.995491	0.000614837	0.00653468
EMB	1313.67	1556.82	1070.53	1.45426	0.540282	0.000615928	0.00654288
PGR	169.229	117.635	220.822	0.532713	-0.90857	0.000620489	0.00658791
C22orf32	872.934	725.433	1020.44	0.710905	-0.492271	0.000621514	0.00659538
RNF212	50.4429	30.0749	70.8109	0.424721	-1.23541	0.00062276	0.00660503
CASQ1	9.78652	4.68363	14.8894	0.314561	-1.66859	0.000623067	0.00660503
TRIM6-TRIM34	0.408768	0.744346	0.0731894	10.1701	3.34627	0.000624762	0.00661958
CYB5D1	358.704	276.362	441.045	0.626608	-0.674365	0.000625625	0.00662529
GPM6B	122.126	82.8032	161.449	0.512877	-0.963316	0.000627262	0.00663919
SGK223	764.172	895.93	632.415	1.41668	0.502516	0.000629207	0.00665634
C3orf52	394.898	482.908	306.887	1.57357	0.65404	0.000629613	0.00665721
ATP5D	1467.61	1201.61	1733.61	0.693127	-0.528808	0.000631431	0.00667298
CYFIP2	837.327	695.33	979.324	0.71001	-0.494088	0.000633767	0.00669316
MECOM	1249.6	1478.38	1020.82	1.44822	0.534285	0.000633993	0.00669316
C7orf65	1.25873	2.15323	0.364229	5.91174	2.56358	0.000635401	0.00670457
SCEL	526.122	626.253	425.991	1.47011	0.555921	0.000636357	0.00671121
ELOVL2	73.0973	46.3591	99.8356	0.464354	-1.1067	0.000640155	0.00674552
NCRNA00094	713.448	580.361	846.535	0.685573	-0.544617	0.000640269	0.00674552
LRRC31	83.023	115.562	50.4839	2.28909	1.19477	0.000640792	0.00674757
CXCR5	96.8189	132.287	61.3509	2.15623	1.10851	0.000643688	0.00677458
REM2	28.3772	15.8564	40.898	0.387706	-1.36697	0.000644597	0.00677599
TMEM45A	794.122	934.307	653.936	1.42874	0.514746	0.000644598	0.00677599
TERF2IP	1930.94	1611.87	2250.01	0.716385	-0.481194	0.000644813	0.00677599
PRAMEF8	0.241795	0.0590029	0.424588	0.138965	-2.8472	0.000649007	0.00681657
CACNG7	5.79933	2.49162	9.10704	0.273592	-1.8699	0.000649674	0.00682008
ADCY5	223.759	156.402	291.115	0.537251	-0.896331	0.000651848	0.0068394
TRIM40	7.90226	12.5331	3.27139	3.83113	1.93777	0.000655173	0.00686964
RSPH10B2	4.9955	2.05369	7.93732	0.258738	-1.95043	0.0006554	0.00686964
C3P1	1.87952	0.743334	3.0157	0.246488	-2.02041	0.000656793	0.00688073
F2RL1	1739.09	2037.24	1440.95	1.41382	0.499599	0.000659045	0.00689878
UGT1A6	507.745	603.475	412.016	1.46469	0.550596	0.00065919	0.00689878
GHRL	86.9853	53.9851	119.985	0.449931	-1.15222	0.000661288	0.00691721
RNF157	281.108	214.193	348.024	0.615455	-0.700274	0.000663695	0.00693885
MOGAT2	16.2721	25.5262	7.01793	3.63728	1.86286	0.000666945	0.00696927
PRDX2	2895.7	2394.72	3396.67	0.70502	-0.504264	0.000670204	0.00699975
RAB6B	320.822	240.653	400.992	0.600145	-0.736616	0.000671678	0.00701158
CST1	2206.14	2600.49	1811.78	1.43532	0.521376	0.000673142	0.00702138
PLCD3	1536.68	1826.66	1246.7	1.4652	0.551095	0.000673302	0.00702138
PCDP1	234.554	167.982	301.127	0.557845	-0.842064	0.000674549	0.00703081
SNORA40	0.555492	0.176764	0.93422	0.18921	-2.40194	0.000675388	0.00703597
CSAG3	2.87049	4.84886	0.892109	5.43528	2.44235	0.000676727	0.00704635
RAMP2	417.525	325.516	509.534	0.63885	-0.646451	0.000682233	0.00710007
ANKRD26P1	2.03358	0.808451	3.25871	0.248089	-2.01107	0.000684442	0.00711945
KCNH5	0.557925	0.180042	0.935808	0.192392	-2.37788	0.000684927	0.00712088
RHBDL2	275.866	347.799	203.934	1.70545	0.770149	0.000695376	0.00722584
LOC338758	52.593	31.6261	73.5598	0.429938	-1.2178	0.000701997	0.00729096
LRRTM4	14.3618	6.76555	21.958	0.308113	-1.69847	0.000707396	0.00734331
PKLR	5.89406	2.60448	9.18364	0.2836	-1.81807	0.000711436	0.00738081
MATN3	903.834	1056.19	751.475	1.40549	0.491078	0.000711728	0.00738081
NPAS4	7.86363	3.62156	12.1057	0.299162	-1.741	0.000715423	0.00741537
FAM151A	6.36193	10.2654	2.45842	4.17561	2.06199	0.000716079	0.00741842
SULT2B1	226.743	288.272	165.214	1.74484	0.803093	0.000717181	0.00742609
COX6A2	0.87795	0.277332	1.47857	0.187568	-2.41451	0.000721139	0.00746329
PGA3	65.815	40.7391	90.8908	0.44822	-1.15772	0.000723245	0.00748131
MRAP2	265.156	203.278	327.035	0.621579	-0.685991	0.000724322	0.00748868
LPAR5	336.145	416.309	255.982	1.62632	0.701613	0.000725913	0.00750135
FNDC5	44.025	25.4389	62.6111	0.406299	-1.29938	0.000729612	0.00753577
CNPY2	1661.37	1365.15	1957.59	0.697361	-0.520023	0.000731255	0.00754894
HSD17B14	230.162	165.194	295.13	0.559732	-0.837191	0.000734865	0.00758238
NDUFA11	1953.43	1644.14	2262.71	0.726624	-0.460718	0.000738577	0.00761686
CDCA8	257.255	323.759	190.751	1.69729	0.763232	0.000739829	0.00762593
COL17A1	5793.5	7462.99	4124.01	1.80965	0.855707	0.000743574	0.00766068
NRXN3	103.755	67.5139	139.995	0.482259	-1.05212	0.000746805	0.0076901
KCNE3	1211.92	1427.12	996.724	1.43181	0.517839	0.000749927	0.00771655
SCARNA16	3.04943	1.17788	4.92098	0.239359	-2.06275	0.000750126	0.00771655
GSG1	4.84163	1.99617	7.68708	0.259679	-1.9452	0.000751583	0.00772766
PRSS41	6.37732	10.2548	2.49981	4.10224	2.03641	0.000755473	0.00776376
ZCCHC18	46.4963	27.257	65.7355	0.414647	-1.27004	0.000756068	0.00776598
TTC8	456.06	361.676	550.445	0.657062	-0.605898	0.000757423	0.00777601
C10orf53	0.213227	0.0444186	0.382036	0.116268	-3.10447	0.000760463	0.00780331
ASB5	1.59701	0.628162	2.56586	0.244816	-2.03023	0.000761017	0.00780509
[truncated: 18,018 more rows]

## Sheet: PAAD-highELF4 Up Genes
Hugo_Symbol	meanBase	meanHighCD44	meanLowCD44	foldChange	log2FC	pValue	adjPvalue
CLCA1	1796.73	3528.55	64.9211	54.3513	5.76424	0	0
MUC2	6779.89	13227.8	331.994	39.8434	5.31627	0	0
SPINK4	2537.75	4942.72	132.781	37.2248	5.21819	0	0
ITLN1	1168.36	2098.7	238.015	8.81753	3.14038	0	0
REG4	14613.3	24900.7	4325.89	5.75621	2.52512	0	0
SLC26A3	211.566	394.32	28.8133	13.6853	3.77456	2.16944e-40	2.72871e-38
PPBP	156.794	300.799	12.7892	23.5198	4.5558	1.36815e-38	1.66963e-36
KRT20	661.786	1072.02	251.555	4.26156	2.09138	1.03749e-34	1.16233e-32
GALNT8	69.8783	135.596	4.16083	32.5886	5.0263	2.57471e-31	2.6526e-29
DEFA5	102.387	190.815	13.9579	13.6708	3.77302	6.13411e-27	5.32888e-25
CDX1	105.868	187.651	24.0854	7.79106	2.96182	6.5785e-20	4.42205e-18
MEP1A	104.544	184.562	24.5253	7.52536	2.91176	4.98809e-19	3.2159e-17
B4GALNT2	25.2031	49.0262	1.38001	35.526	5.1508	2.08517e-18	1.31135e-16
DEFA6	49.8015	94.1636	5.43935	17.3115	4.11366	3.72939e-18	2.30301e-16
XAGE2	7.44252	14.7623	0.122786	120.227	6.90962	4.71895e-18	2.87086e-16
DAZ1	131.548	228.528	34.569	6.61079	2.72482	3.19317e-17	1.83379e-15
FABP2	78.1977	139.924	16.4709	8.49524	3.08665	2.78868e-16	1.50456e-14
TMPRSS15	122.093	207.214	36.9715	5.60469	2.48664	1.70021e-15	8.78029e-14
MMP13	147.03	250.348	43.7122	5.72719	2.51783	1.9324e-15	9.92935e-14
SI	173.242	288.264	58.2193	4.95135	2.30782	1.68849e-14	8.06932e-13
C20orf85	29.2938	55.3111	3.27638	16.8818	4.07739	5.30604e-14	2.40674e-12
LOC642587	80.9006	140.276	21.5254	6.51676	2.70416	2.72571e-13	1.18145e-11
ATOH1	23.6713	44.2558	3.08685	14.3369	3.84166	1.37924e-12	5.79451e-11
PAX7	17.1842	32.818	1.55045	21.1668	4.40373	1.75188e-12	7.24135e-11
GPA33	167.524	270.426	64.6215	4.18476	2.06514	4.49036e-12	1.76026e-10
SLC18A1	18.8048	35.1551	2.45454	14.3224	3.84021	1.94374e-11	7.21929e-10
MLN	7.56194	14.4532	0.670703	21.5493	4.42957	2.52469e-11	9.22659e-10
REP15	85.6391	142.924	28.3541	5.04068	2.33362	3.17779e-11	1.15108e-09
DAZ2	5.59569	10.8152	0.376147	28.7527	4.84562	5.5637e-11	1.97007e-09
KLK12	47.8877	84.9709	10.8044	7.86445	2.97535	6.21977e-11	2.19858e-09
INSL4	6.48025	12.3933	0.56723	21.8487	4.44948	9.3088e-11	3.24022e-09
TG	47.418	82.9336	11.9023	6.96788	2.80072	1.24919e-10	4.28426e-09
RBP2	71.3481	122.868	19.8287	6.19644	2.63144	2.35545e-10	7.85226e-09
RETNLB	9.75515	18.5323	0.978	18.9492	4.24406	7.80312e-10	2.45744e-08
LIPF	7.67218	14.3982	0.946145	15.2178	3.92768	8.09291e-10	2.53702e-08
MAGEA2	4.23294	8.22466	0.241229	34.0948	5.09148	9.84018e-10	3.06334e-08
CALML3	37.013	64.8829	9.14316	7.09633	2.82707	1.07178e-09	3.31428e-08
LRRC26	48.4977	83.9862	13.0092	6.45593	2.69062	1.22794e-09	3.75748e-08
MTTP	52.7591	90.1801	15.3382	5.87945	2.55568	1.93343e-09	5.8293e-08
MUC21	38.5224	67.0379	10.0069	6.69918	2.74398	2.11739e-09	6.30054e-08
CCL25	24.3275	43.2861	5.3689	8.06237	3.0112	2.94432e-09	8.55022e-08
CCL24	50.744	87.2074	14.2806	6.10671	2.61039	3.46148e-09	9.92548e-08
LHX8	2.46217	4.79222	0.132108	36.2752	5.18091	4.83333e-09	1.37058e-07
ALPI	50.1135	84.9805	15.2465	5.57377	2.47865	6.00029e-09	1.67599e-07
CLCA4	20.6503	37.0504	4.25019	8.71734	3.12389	6.63246e-09	1.84503e-07
MAGEA4	6.34623	11.814	0.878429	13.449	3.74943	2.06975e-08	5.3782e-07
CSAG2	1.83451	3.55585	0.113176	31.4188	4.97356	2.36836e-08	6.0771e-07
PADI3	62.5925	104.701	20.4844	5.11124	2.35367	2.93831e-08	7.42801e-07
CYP4F22	17.524	31.3478	3.70027	8.47177	3.08266	5.43811e-08	1.33046e-06
S100A7	6.07639	11.2217	0.931126	12.0517	3.59117	7.47923e-08	1.80611e-06
FOLH1B	6.96149	12.6802	1.24277	10.2032	3.35095	9.75663e-08	2.31517e-06
SPANXB2	1.0951	2.10861	0.0815833	25.8461	4.69187	1.52672e-07	3.5209e-06
C17orf54	4.86394	9.1107	0.61717	14.7621	3.88382	1.61528e-07	3.69604e-06
CHST5	59.5385	98.4833	20.5938	4.78218	2.25767	1.71118e-07	3.89808e-06
FAM55A	2.45386	4.66354	0.244167	19.0998	4.25549	2.11905e-07	4.74805e-06
FAM55D	5.79191	10.5538	1.03001	10.2463	3.35703	3.78775e-07	8.12728e-06
FAM5C	17.7138	30.9436	4.48408	6.90076	2.78675	4.81014e-07	1.01563e-05
MAGEA3	8.82082	15.6338	2.00781	7.78652	2.96098	6.98975e-07	1.43018e-05
SSX1	0.941663	1.82486	0.0584621	31.2145	4.96414	7.4717e-07	1.51818e-05
SSX4	1.54365	2.93243	0.154873	18.9344	4.24294	8.13011e-07	1.64382e-05
CCDC60	6.12595	11.0306	1.22127	9.03213	3.17507	8.43317e-07	1.70007e-05
CYP2B6	55.2876	88.7261	21.849	4.06088	2.02179	9.35543e-07	1.86944e-05
SSX5	0.82936	1.61595	0.0427697	37.7826	5.23965	1.009e-06	1.9987e-05
MT4	0.363824	0.727648	0	65535	65535	1.15077e-06	2.24162e-05
TPSG1	60.9408	98.2829	23.5987	4.16476	2.05823	1.51282e-06	2.8745e-05
MAGEC2	2.0225	3.77988	0.265129	14.2568	3.83357	2.13879e-06	3.97908e-05
XAGE5	0.509908	1.01082	0.00899242	112.408	6.81261	2.46858e-06	4.53502e-05
SPANXE	0.456415	0.896089	0.0167409	53.5269	5.74219	4.22046e-06	7.47219e-05
MYH16	26.7153	43.9045	9.52621	4.60881	2.20439	6.1261e-06	0.00010453
MAGEA12	3.533	6.3856	0.680402	9.38505	3.23036	1.30054e-05	0.000206856
S100A7A	0.462216	0.888887	0.0355439	25.0081	4.64432	1.43093e-05	0.000225842
PRB1	11.9717	20.7058	3.23764	6.39534	2.67702	1.53632e-05	0.00024044
HOXC12	0.556402	1.07333	0.0394758	27.1895	4.76498	2.51441e-05	0.000377106
CLEC4M	2.41042	4.34497	0.475867	9.13066	3.19072	2.57218e-05	0.000384815
FCAMR	21.9536	35.4923	8.41495	4.21777	2.07648	2.80118e-05	0.000415256
SPDYC	3.7742	6.70695	0.84145	7.97071	2.99471	3.93367e-05	0.000561617
ISX	12.7722	21.6335	3.9108	5.53174	2.46773	4.06686e-05	0.000578618
SPANXC	0.482062	0.92567	0.0384545	24.0718	4.58927	5.98039e-05	0.000828445
PRB2	11.7307	19.7903	3.67118	5.39071	2.43048	6.7914e-05	0.000930731
FAM55B	5.71026	9.72464	1.69587	5.7343	2.51962	6.89393e-05	0.000942891
TEX101	0.771446	1.43029	0.112608	12.7015	3.66693	7.93117e-05	0.00106977
RGPD8	1.73045	3.08558	0.375321	8.22118	3.03935	8.87375e-05	0.00117983
SRD5A2	6.21032	10.4752	1.94545	5.38445	2.4288	9.04128e-05	0.00120055
FEZF1	18.8292	30.1739	7.48452	4.0315	2.01132	0.000122753	0.00159146
SSX3	0.237557	0.459072	0.0160424	28.6161	4.83876	0.000148134	0.00187936
WDR69	8.03702	13.1236	2.9504	4.44809	2.15319	0.000175771	0.00219467
SERPINA9	6.27723	10.4589	2.09554	4.99104	2.31934	0.000178422	0.00222236
GIP	15.0238	24.5083	5.53932	4.42443	2.14549	0.000186066	0.00230133
TBX10	4.20779	7.25217	1.16341	6.23353	2.64005	0.000191029	0.00235506
MS4A10	8.00288	12.9576	3.04814	4.25099	2.0878	0.000262628	0.00311237
DAZ3	3.19985	5.50731	0.892391	6.17141	2.6256	0.000264084	0.00312601
VGLL2	1.64278	2.86871	0.416855	6.88179	2.78278	0.000266112	0.00314819
KLK15	1.48796	2.60331	0.372611	6.98668	2.80461	0.000281278	0.00331042
ITLN2	6.26113	10.3217	2.20053	4.69057	2.22976	0.000284895	0.00334889
MAGEB1	0.250762	0.478401	0.0231227	20.6896	4.37084	0.000443618	0.00494028
LOC100190940	3.18491	5.4185	0.95132	5.69577	2.50989	0.000463806	0.00514553
DPPA2	0.354246	0.644775	0.0637167	10.1194	3.33905	0.0004654	0.00516042
BEST2	2.72902	4.65935	0.798692	5.83372	2.54442	0.000478144	0.00527322
ACCN5	0.253705	0.472591	0.0348182	13.5731	3.76268	0.000516528	0.0056389
EPGN	0.36106	0.659402	0.0627182	10.5137	3.3942	0.000542689	0.00587756
CLEC2A	0.180543	0.351991	0.00909394	38.7061	5.27449	0.000614472	0.00653468
TRIM6-TRIM34	0.408768	0.744346	0.0731894	10.1701	3.34627	0.000624762	0.00661958
C7orf65	1.25873	2.15323	0.364229	5.91174	2.56358	0.000635401	0.00670457
CSAG3	2.87049	4.84886	0.892109	5.43528	2.44235	0.000676727	0.00704635
FAM151A	6.36193	10.2654	2.45842	4.17561	2.06199	0.000716079	0.00741842
PRSS41	6.37732	10.2548	2.49981	4.10224	2.03641	0.000755473	0.00776376
TRIM72	1.58118	2.68594	0.476421	5.63774	2.49512	0.000804664	0.00819534
MYL2	2.12293	3.59062	0.655241	5.47985	2.45414	0.000905805	0.00907664
EVX1	4.97789	8.20087	1.7549	4.67312	2.22439	0.00094888	0.00940258
ESX1	0.532809	0.957461	0.108158	8.85246	3.14608	0.00101873	0.0100029
TMPRSS11D	5.47791	8.82265	2.13317	4.13593	2.04821	0.00129405	0.0123341
OBP2B	4.92136	8.02134	1.82139	4.40397	2.13881	0.00143089	0.0134323
NCRNA00119	1.85827	3.09049	0.626048	4.9365	2.30349	0.0017134	0.0157808
TGM4	3.83451	6.24655	1.42246	4.39137	2.13467	0.00205432	0.0183359
HORMAD1	4.1429	6.71805	1.56774	4.28518	2.09936	0.00217779	0.0192619
CIB4	1.32062	2.1918	0.449442	4.87671	2.28591	0.00228016	0.0200033
PLA2G12B	1.87141	3.07514	0.667688	4.60565	2.20341	0.00249524	0.0216022
MYL1	0.186597	0.340369	0.0328258	10.3689	3.3742	0.00277784	0.0236599
LOC100287718	0.537777	0.933764	0.141791	6.5855	2.71929	0.00287891	0.02441
MAGEA10	0.675522	1.17103	0.180012	6.50529	2.70161	0.00288473	0.0244492
PAGE1	0.165691	0.304115	0.0272682	11.1527	3.47933	0.00395767	0.031618
C7orf33	0.169643	0.306161	0.0331258	9.24238	3.20826	0.00415941	0.0328871
LCN15	0.509259	0.865375	0.153142	5.65079	2.49845	0.00467519	0.0360884
FLJ43860	1.43443	2.31295	0.555902	4.16072	2.05683	0.00474775	0.0365521
TCP10	0.519373	0.8931	0.145645	6.13201	2.61636	0.00514042	0.0391344
TAAR1	1.61013	2.58605	0.634203	4.07765	2.02774	0.00577048	0.0430832
STRA8	0.154022	0.280696	0.0273485	10.2637	3.35948	0.00610424	0.045115

## Sheet: PAAD-lowELF4 Up Genes
Hugo_Symbol	meanBase	meanHighCD44	meanLowCD44	foldChange	log2FC	pValue	adjPvalue
PNLIPRP1	4544.76	1809.19	7280.34	0.248503	-2.00867	0	0
REG1A	68765.1	27075.5	110455	0.245128	-2.02839	0	0
REG3G	3714.36	1452.75	5975.97	0.243098	-2.04039	0	0
ACTG2	4227.6	1559.35	6895.86	0.226128	-2.14479	0	0
AMY2A	37055.9	12942.9	61168.9	0.211593	-2.24063	0	0
CPA1	131315	45807.9	216822	0.21127	-2.24284	0	0
TRY6	14749.9	5119.7	24380.1	0.209995	-2.25157	0	0
SCG5	4599.34	1592.97	7605.71	0.209443	-2.25537	0	0
CTRL	3037.4	1051.79	5023.01	0.209393	-2.25571	0	0
PNLIP	136116	46922.3	225309	0.208258	-2.26356	0	0
KLK1	3760.7	1286.81	6234.58	0.206399	-2.27649	0	0
CELA2B	4687.49	1601.83	7773.14	0.206073	-2.27878	0	0
CPB1	117485	39914.8	195055	0.204633	-2.28889	0	0
AMY2B	12496.1	4185.53	20806.6	0.201164	-2.31356	0	0
CTRB2	101725	34072.4	169379	0.201161	-2.31358	0	0
PLA2G2A	3682.59	1227.25	6137.93	0.199946	-2.32232	0	0
SLC22A17	1726.22	568.326	2884.1	0.197055	-2.34333	0	0
CTRB1	48121.3	15464.6	80778	0.191445	-2.385	0	0
PLA2G1B	15363.1	4866.91	25859.3	0.188207	-2.4096	0	0
PDIA2	2295.74	714.533	3876.96	0.184302	-2.43985	0	0
GC	3342.19	1040.21	5644.17	0.184298	-2.43988	0	0
PNLIPRP2	7039.1	2174.39	11903.8	0.182663	-2.45274	0	0
CPA2	25001.2	7417.01	42585.3	0.174168	-2.52145	0	0
CELA3A	80258.3	23671.6	136845	0.172981	-2.53132	0	0
GP2	41444.1	12197.4	70690.7	0.172545	-2.53495	0	0
DES	7930.09	2273.78	13586.4	0.167357	-2.579	0	0
CHGA	9299.06	2615.8	15982.3	0.163669	-2.61115	0	0
PRSS1	165710	46418.1	285002	0.16287	-2.61821	0	0
ABCC8	2627.77	728.703	4526.85	0.160974	-2.6351	0	0
CTRC	28413.8	7876.02	48951.6	0.160894	-2.63582	0	0
SCG2	3672.55	1003.01	6342.09	0.158151	-2.66062	0	0
CELA3B	28747.4	7805.95	49688.9	0.157097	-2.67028	0	0
TTR	38629.9	10270.8	66989	0.15332	-2.70538	0	0
FGA	2231.72	586.652	3876.78	0.151325	-2.72428	0	0
CELA2A	41522.4	10527.4	72517.3	0.145171	-2.78417	0	0
CLPS	40375	9672.27	71077.7	0.13608	-2.87747	0	0
APLP1	2128.91	506.221	3751.6	0.134935	-2.88967	0	0
PCSK2	2697.81	609.33	4786.28	0.127308	-2.97361	0	0
IAPP	1256.92	282.113	2231.74	0.12641	-2.98382	0	0
HP	908.236	197.372	1619.1	0.121902	-3.0362	0	0
PTPRN	3957.25	843.879	7070.61	0.11935	-3.06673	0	0
SYCN	4589.94	956.938	8222.94	0.116374	-3.10316	0	0
CPLX2	1512.52	308.839	2716.19	0.113703	-3.13666	0	0
SYP	776.735	157.044	1396.43	0.112462	-3.1525	0	0
PCSK1N	2971.87	514.773	5428.96	0.0948198	-3.39867	0	0
AGT	4630.06	796.353	8463.78	0.0940895	-3.40982	0	0
CHGB	19425.8	3327.41	35524.2	0.0936659	-3.41633	0	0
VTN	1392.87	195.814	2589.92	0.0756064	-3.72535	0	0
C6orf58	621.786	83.9191	1159.65	0.0723658	-3.78855	0	0
SST	17913.5	2147.71	33679.2	0.0637695	-3.97099	0	0
CALY	613.028	57.1905	1168.87	0.0489282	-4.35319	0	0
FGB	1654.74	126.032	3183.45	0.0395899	-4.65872	0	0
SYT5	437.111	44.6789	829.542	0.0538598	-4.21465	3.75203e-103	7.32612e-101
DLK1	929.381	231.621	1627.14	0.142348	-2.8125	3.90757e-102	7.55783e-100
C1QL1	434.159	47.993	820.324	0.058505	-4.0953	8.4002e-99	1.60954e-96
CRYBA2	602.375	124.334	1080.41	0.11508	-3.11929	9.6508e-97	1.83204e-94
IRX2	313.081	34.7201	591.443	0.058704	-4.0904	3.36741e-96	6.33381e-94
C20orf70	86.5489	1.31507	171.783	0.00765545	-7.0293	5.1274e-81	9.55654e-79
BEX1	737.519	182.264	1292.77	0.140987	-2.82637	3.81347e-78	7.04358e-76
RUNDC3A	463.203	80.0669	846.338	0.0946039	-3.40196	1.02575e-76	1.87767e-74
CFC1B	1225.78	341.907	2109.66	0.162068	-2.62533	8.25919e-76	1.4985e-73
GAST	316.572	43.0911	590.053	0.0730292	-3.77538	9.9815e-76	1.79509e-73
PPP1R1A	579.879	140.173	1019.58	0.137481	-2.8627	5.26847e-75	9.39254e-73
PRSSL1	54.6003	0.336324	108.864	0.00308938	-8.33847	2.11877e-74	3.74473e-72
SCG3	1247.83	360.544	2135.11	0.168864	-2.56606	9.28766e-73	1.62748e-70
SYT4	468.108	90.8929	845.323	0.107524	-3.21726	2.6414e-71	4.58932e-69
TMEM63C	444.592	77.7349	811.449	0.0957976	-3.38387	8.00483e-71	1.37912e-68
SLC38A4	462.265	96.1374	828.392	0.116053	-3.10714	4.05936e-67	6.93542e-65
KIF1A	1161.11	367.897	1954.32	0.188248	-2.4093	1.21834e-65	2.04961e-63
PCSK1	1308.97	448.226	2169.71	0.206583	-2.2752	1.21965e-65	2.04961e-63
FTCD	140.352	8.90301	271.802	0.0327555	-4.93212	3.21707e-65	5.36231e-63
SEZ6	185.183	14.6908	355.675	0.0413039	-4.59758	6.41635e-65	1.06087e-62
APOH	447.544	85.5358	809.552	0.105658	-3.24252	2.21108e-64	3.62652e-62
VGF	706.667	196.504	1216.83	0.161488	-2.6305	2.1007e-62	3.41814e-60
VWA5B2	423.287	84.8486	761.726	0.11139	-3.16631	2.62287e-62	4.23418e-60
CELF3	456.621	98.6182	814.625	0.12106	-3.04621	3.76411e-62	6.02904e-60
SCGN	1363.43	485.161	2241.69	0.216426	-2.20805	2.82729e-60	4.49342e-58
ELANE	79.1575	3.46892	154.846	0.0224024	-5.4802	6.27279e-59	9.89267e-57
LOC728392	882.559	322.383	1442.74	0.223453	-2.16196	6.28699e-58	9.83938e-56
BPIL1	92.6382	3.59993	181.676	0.0198151	-5.65726	8.09796e-58	1.25776e-55
NCAM1	606.673	207.435	1005.91	0.206216	-2.27778	2.88934e-54	4.45393e-52
SERPINA6	575.502	191.973	959.032	0.200173	-2.32068	3.53377e-54	5.40667e-52
AQP8	609.23	208.683	1009.78	0.206662	-2.27465	1.04228e-53	1.58288e-51
RIMBP2	310.568	69.8462	551.289	0.126696	-2.98056	3.25234e-53	4.90291e-51
ATP1A3	275.979	47.2436	504.715	0.0936044	-3.41728	3.82518e-53	5.72436e-51
SERPINI2	625.145	215.301	1034.99	0.208023	-2.26519	9.65787e-53	1.43482e-50
ASCL1	84.9712	4.85854	165.084	0.0294308	-5.08653	6.34605e-52	9.3602e-50
SEZ6L	355.554	71.066	640.043	0.111033	-3.17094	8.88054e-52	1.30049e-49
CACNA1A	371.656	82.781	660.531	0.125325	-2.99625	3.52331e-51	5.12304e-49
WNT4	836.639	296.455	1376.82	0.215318	-2.21546	7.7627e-49	1.12078e-46
LY6H	198.756	26.6464	370.866	0.0718493	-3.79888	3.64085e-48	5.21991e-46
SLC29A4	714.113	251.486	1176.74	0.213715	-2.22624	4.0798e-48	5.80862e-46
NKX2-2	457.466	130.322	784.611	0.166097	-2.5899	1.17832e-47	1.66607e-45
KCNH6	205.145	28.1299	382.161	0.0736075	-3.764	4.69335e-47	6.59062e-45
MPPED1	30.9875	0.563525	61.4116	0.00917621	-6.76789	5.29145e-47	7.37996e-45
ERP27	1039.78	412.18	1667.37	0.247203	-2.01623	3.09669e-46	4.28975e-44
AMY1A	626.125	229.493	1022.76	0.224386	-2.15594	9.40193e-46	1.29368e-43
KL	274.041	56.548	491.533	0.115044	-3.11974	2.51678e-45	3.41715e-43
DPP6	320.943	79.7275	562.159	0.141824	-2.81783	5.78001e-43	7.69492e-41
EDN3	779.544	292.007	1267.08	0.230456	-2.11743	1.15102e-42	1.52246e-40
LOC389332	267.202	54.962	479.442	0.114637	-3.12485	3.01605e-42	3.96379e-40
HAP1	174.145	26.2605	322.03	0.0815468	-3.61623	7.96746e-42	1.03385e-39
VSTM2A	79.1624	6.98348	151.341	0.0461439	-4.43772	1.00046e-41	1.29003e-39
SYNM	1729.33	677.631	2781.04	0.243661	-2.03705	3.1321e-41	4.0134e-39
CAMK2B	336.57	84.4311	588.708	0.143418	-2.80171	3.24506e-41	4.13231e-39
UNC13A	371.038	105.055	637.02	0.164917	-2.60019	4.2296e-41	5.35279e-39
KCNK16	486.604	157.794	815.414	0.193514	-2.36949	3.00833e-40	3.76078e-38
NXPH4	156.827	25.8948	287.759	0.0899881	-3.47412	1.06101e-39	1.31041e-37
INSM1	334.829	88.7854	580.873	0.152848	-2.70983	9.15816e-39	1.12432e-36
UGT2B11	55.2722	3.42083	107.124	0.0319335	-4.96879	3.80699e-38	4.6184e-36
CABP7	354.173	96.3624	611.984	0.157459	-2.66695	7.70075e-38	9.2871e-36
REEP2	299.43	93.4933	505.367	0.185001	-2.4344	1.59036e-37	1.90676e-35
SNAP25	491.938	168.897	814.978	0.207241	-2.27062	1.76286e-37	2.10129e-35
RTN1	547.15	214.475	879.825	0.243771	-2.0364	2.16305e-37	2.5634e-35
ST8SIA3	542.233	208.837	875.629	0.238499	-2.06795	7.92284e-37	9.33529e-35
SSTR2	249.885	47.2346	452.535	0.104378	-3.26011	1.38022e-36	1.61698e-34
SERPINA10	102.001	10.3813	193.62	0.053617	-4.22117	1.88439e-36	2.1951e-34
SCGB3A1	433.717	139.114	728.319	0.191007	-2.3883	2.5867e-36	2.99619e-34
CACNA2D2	494.849	173.789	815.908	0.213001	-2.23107	3.44935e-36	3.97295e-34
ATP2B2	67.7433	6.055	129.432	0.0467815	-4.41792	1.31722e-35	1.50869e-33
LOC145837	92.3019	9.78625	174.818	0.0559798	-4.15895	1.63873e-35	1.86651e-33
FEV	145.965	27.7031	264.227	0.104846	-3.25366	1.71761e-34	1.91383e-32
CARTPT	105.766	11.7783	199.754	0.0589637	-4.08403	4.90112e-34	5.4023e-32
KCNK3	484.111	178.06	790.162	0.225347	-2.14978	1.97412e-33	2.15284e-31
PRLR	298.648	100.004	497.293	0.201096	-2.31405	2.21104e-33	2.39845e-31
BEND2	9.98513	0.0958147	19.8744	0.004821	-7.69645	3.47231e-33	3.74681e-31
SLC12A5	67.1736	7.01335	127.334	0.0550784	-4.18237	9.95307e-33	1.0628e-30
PTPRT	168.179	34.1847	302.173	0.11313	-3.14395	1.21014e-32	1.28441e-30
ADCY1	359.12	112.136	606.104	0.185011	-2.43432	1.21538e-32	1.28441e-30
TCEAL2	218.058	46.0449	390.071	0.118042	-3.08262	2.1404e-32	2.25038e-30
RTBDN	108.058	13.8886	202.226	0.0686785	-3.864	3.43306e-32	3.59105e-30
F10	505.829	197.662	813.996	0.242829	-2.04199	7.82251e-32	8.09985e-30
C19orf30	186.003	41.5478	330.457	0.125728	-2.99162	4.66476e-31	4.7345e-29
ACTL6B	71.8456	8.66859	135.023	0.064201	-3.96126	5.29247e-31	5.31893e-29
MEP1B	194.353	44.4373	344.269	0.129077	-2.95369	7.28849e-31	7.2892e-29
SLC8A2	234.919	50.276	419.561	0.11983	-3.06094	8.88998e-31	8.84768e-29
ARX	233.603	50.6307	416.575	0.121541	-3.04049	1.37958e-30	1.36638e-28
GLYATL3	13.5172	0.170771	26.8637	0.00635693	-7.29745	2.35054e-30	2.31686e-28
LRRC4B	147.302	32.7095	261.894	0.124896	-3.0012	3.33947e-30	3.27588e-28
UCN3	250.235	59.6084	440.861	0.135209	-2.88674	7.17051e-30	7.00047e-28
MYT1	79.541	12.061	147.021	0.0820357	-3.6076	8.69213e-30	8.44578e-28
PART1	65.0436	7.52489	122.562	0.0613964	-4.0257	1.80977e-29	1.75018e-27
FSTL4	160.113	36.7462	283.48	0.129626	-2.94758	1.85797e-29	1.78836e-27
EFNB3	277.266	92.7625	461.769	0.200885	-2.31556	5.22796e-29	4.98529e-27
NXF2	19.4504	0.705225	38.1955	0.0184636	-5.75918	6.03863e-29	5.73166e-27
SVOP	171.102	39.2936	302.91	0.12972	-2.94652	7.00825e-29	6.62135e-27
MAPT	248.797	63.4061	434.187	0.146034	-2.77562	1.70768e-28	1.59867e-26
CDK5R2	180.135	43.5528	316.717	0.137513	-2.86236	4.11783e-28	3.82008e-26
IRX1	48.4567	4.34959	92.5638	0.0469902	-4.4115	5.33456e-28	4.92654e-26
KCNA5	164.699	39.4424	289.956	0.136029	-2.87801	6.08506e-28	5.56946e-26
TRPM5	164.572	39.5418	289.602	0.136538	-2.87262	7.7996e-28	7.07555e-26
ST18	187.956	47.551	328.36	0.144814	-2.78773	8.93859e-28	8.07308e-26
SLC7A14	164.606	39.6556	289.556	0.136953	-2.86825	9.0004e-28	8.09325e-26
C5orf38	57.8405	6.66251	109.018	0.0611136	-4.03236	1.13093e-27	1.0125e-25
PCP4	131.931	27.829	236.032	0.117904	-3.08432	1.87101e-27	1.66781e-25
PAPPA2	229.651	55.8031	403.499	0.138298	-2.85415	3.83959e-27	3.36407e-25
TMPRSS6	196.614	50.7925	342.435	0.148327	-2.75314	4.92617e-27	4.29772e-25
UNC80	219.08	55.6031	382.557	0.145346	-2.78244	7.03307e-27	6.08405e-25
TAGLN3	132.797	30.089	235.506	0.127763	-2.96845	1.86757e-26	1.60204e-24
CDHR3	141.088	35.4224	246.754	0.143554	-2.80034	2.87821e-26	2.44851e-24
SCGB2A2	39.2695	3.11742	75.4215	0.0413333	-4.59655	3.75616e-26	3.18218e-24
NCAN	21.4824	1.38582	41.5791	0.0333298	-4.90704	4.11806e-26	3.47442e-24
CALCA	42.2415	3.71271	80.7703	0.0459662	-4.44328	1.01818e-25	8.55519e-24
DHRS2	280.312	106.819	453.806	0.235384	-2.08691	2.07961e-25	1.74025e-23
SPTBN4	199.047	54.7327	343.361	0.159403	-2.64925	4.60206e-25	3.80449e-23
PRODH2	19.3134	1.10503	37.5218	0.0294503	-5.08557	5.03719e-25	4.14749e-23
TMEM145	62.9103	8.99032	116.83	0.0769519	-3.6999	5.8478e-25	4.79566e-23
SLC32A1	12.4689	0.383615	24.5541	0.0156233	-6.00016	1.06008e-24	8.5904e-23
BASE	4.94253	0.0173373	9.86772	0.00175697	-9.1527	1.20388e-24	9.71731e-23
CACNA1B	92.5533	16.8115	168.295	0.0998931	-3.32347	4.59269e-24	3.6355e-22
GHRH	8.23412	0.208812	16.2594	0.0128425	-6.28293	4.74591e-24	3.74233e-22
COL11A2	182.191	52.4695	311.913	0.168218	-2.57159	5.21019e-24	4.0927e-22
MAPK8IP2	305.214	120.712	489.716	0.246494	-2.02037	6.69621e-24	5.23991e-22
GRIA1	27.4765	2.69335	52.2596	0.0515379	-4.27822	9.88453e-24	7.67624e-22
CSN3	8.67552	0.214812	17.1362	0.0125355	-6.31783	1.04571e-23	8.09021e-22
PRPH	187.64	54.8574	320.422	0.171204	-2.54621	2.07162e-23	1.59073e-21
INA	218.621	62.7792	374.462	0.167652	-2.57646	2.29566e-23	1.75618e-21
RBPJL	351.799	134.864	568.734	0.23713	-2.07625	2.83452e-23	2.16034e-21
PEG3	313.174	122.629	503.72	0.243447	-2.03832	4.53716e-23	3.44522e-21
DUSP26	235.77	66.499	405.042	0.164178	-2.60667	4.78519e-23	3.62015e-21
SFTPC	11.2621	0.49284	22.0314	0.0223699	-5.4823	4.85199e-23	3.64379e-21
SHISA7	40.497	4.18212	76.8119	0.0544463	-4.19902	5.641e-23	4.22086e-21
HS6ST3	116.624	26.1443	207.104	0.126237	-2.98579	1.86766e-22	1.38234e-20
COL20A1	9.04754	0.409189	17.6859	0.0231365	-5.43369	2.3203e-22	1.71118e-20
GPR179	34.6579	3.78069	65.5351	0.0576894	-4.11555	2.80115e-22	2.05839e-20
OGDHL	228.634	67.0455	390.222	0.171814	-2.54108	3.15578e-22	2.31071e-20
RFX6	169.465	49.6788	289.251	0.17175	-2.54162	4.40042e-22	3.18789e-20
LHFPL4	180.844	55.1481	306.539	0.179905	-2.47469	6.76007e-22	4.86298e-20
LHX5	20.0853	1.61417	38.5564	0.0418653	-4.5781	1.79413e-21	1.27719e-19
NEUROD2	8.71212	0.417279	17.007	0.0245358	-5.34897	2.67939e-21	1.90079e-19
CLGN	125.961	32.8852	219.036	0.150136	-2.73566	2.93521e-21	2.07509e-19
ATCAY	71.7375	14.5939	128.881	0.113235	-3.1426	3.53762e-21	2.49238e-19
CNIH2	180.08	56.2988	303.861	0.185278	-2.43224	4.82241e-21	3.36289e-19
SMYD1	41.5073	4.90326	78.1113	0.0627728	-3.99372	5.25562e-21	3.65257e-19
IGSF1	227.479	69.7838	385.175	0.181174	-2.46455	5.67413e-21	3.9301e-19
GABRG3	7.82675	0.28579	15.3677	0.0185968	-5.7488	7.46587e-21	5.15371e-19
COL2A1	19.7951	1.64449	37.9457	0.0433379	-4.52823	8.01912e-21	5.51705e-19
MUCL1	14.6809	0.740407	28.6215	0.0258689	-5.27264	1.41695e-20	9.65125e-19
GAGE2D	7.59555	0.245943	14.9452	0.0164564	-5.92521	1.45372e-20	9.85248e-19
ASPDH	33.5876	4.2849	62.8904	0.0681328	-3.87551	1.4561e-20	9.85248e-19
SOX1	7.27994	0.284665	14.2752	0.0199412	-5.64811	7.41674e-20	4.96921e-18
MAP3K15	64.9384	12.6463	117.23	0.107876	-3.21256	1.4384e-19	9.57469e-18
SLC6A4	78.1476	18.9276	137.368	0.137788	-2.85948	1.60158e-19	1.06264e-17
PIPOX	125.614	36.0649	215.162	0.167617	-2.57676	1.65177e-19	1.0924e-17
TTYH1	222.372	73.5319	371.212	0.198086	-2.3358	2.26919e-19	1.49591e-17
KIAA1409	119.503	31.877	207.13	0.153898	-2.69995	4.21473e-19	2.72588e-17
GRIK5	199.314	68.1326	330.496	0.206153	-2.27821	5.76742e-19	3.7067e-17
LCN1	17.9599	1.74333	34.1764	0.0510097	-4.29309	9.04618e-19	5.79577e-17
TMEM59L	217.354	74.0942	360.614	0.205467	-2.28302	9.85377e-19	6.29352e-17
GDF1	30.899	4.61171	57.1863	0.0806437	-3.6323	1.23154e-18	7.81707e-17
C2orf82	29.5431	4.54104	54.5452	0.0832527	-3.58636	1.71165e-18	1.08309e-16
VAT1L	244.556	88.8243	400.288	0.221901	-2.17201	3.32391e-18	2.07133e-16
CCKBR	60.1185	12.6707	107.566	0.117794	-3.08566	3.51335e-18	2.18275e-16
TMEM179	29.8825	4.6735	55.0915	0.0848317	-3.55925	3.98415e-18	2.4456e-16
UGT2B4	25.3995	3.34943	47.4496	0.0705892	-3.82441	4.6429e-18	2.83856e-16
NXF2B	6.07134	0.23948	11.9032	0.020119	-5.6353	4.65201e-18	2.83856e-16
FBLL1	79.4177	21.1387	137.697	0.153517	-2.70353	9.55209e-18	5.7769e-16
ASTN1	73.3368	18.3838	128.29	0.143299	-2.8029	1.34315e-17	8.05183e-16
EPHA5	24.6111	3.62967	45.5925	0.0796111	-3.65089	1.55293e-17	9.22848e-16
DSCAM	41.0917	6.5589	75.6245	0.0867299	-3.52733	1.75017e-17	1.03406e-15
FLJ43390	175.343	62.0584	288.628	0.215012	-2.21751	1.91656e-17	1.12844e-15
GAD2	212.076	76.6735	347.478	0.220657	-2.18012	2.46467e-17	1.43962e-15
SERPIND1	85.6247	22.5882	148.661	0.151944	-2.71839	2.64358e-17	1.53973e-15
ALK	28.5198	4.69632	52.3433	0.0897215	-3.4784	2.65774e-17	1.5436e-15
TMEFF2	26.3366	4.07365	48.5995	0.0838208	-3.57655	3.23605e-17	1.84807e-15
HMP19	106.622	28.3725	184.873	0.153471	-2.70397	3.61157e-17	2.05679e-15
LGI3	77.6748	21.0461	134.303	0.156706	-2.67387	4.35744e-17	2.46785e-15
MSI1	137.266	48.0773	226.455	0.212305	-2.23579	4.76515e-17	2.69133e-15
PAEP	172.394	62.8129	281.975	0.222761	-2.16643	5.5242e-17	3.11146e-15
CDH12	36.5261	5.94836	67.1038	0.0886441	-3.49583	6.43474e-17	3.60451e-15
DIRAS1	152.11	55.6449	248.576	0.223855	-2.15936	6.66193e-17	3.72161e-15
DNER	138.238	49.969	226.507	0.220607	-2.18045	7.86516e-17	4.35815e-15
MAGEA1	5.09349	0.207521	9.97947	0.0207948	-5.58764	7.95451e-17	4.39578e-15
CACNG2	5.71155	0.268437	11.1547	0.024065	-5.37692	1.13328e-16	6.22909e-15
HTR5A	3.4571	0.0884373	6.82576	0.0129564	-6.27019	1.18248e-16	6.48213e-15
CDH4	39.4782	6.84812	72.1083	0.0949698	-3.39639	2.23289e-16	1.21175e-14
FAM123C	94.7674	25.4822	164.053	0.155329	-2.6866	2.23413e-16	1.21175e-14
CA10	23.4451	3.64193	43.2483	0.0842098	-3.56987	5.20105e-16	2.78412e-14
ELAVL3	21.9638	3.41622	40.5114	0.0843275	-3.56785	6.16791e-16	3.29309e-14
KBTBD10	100.555	28.8824	172.227	0.167699	-2.57605	6.59122e-16	3.50995e-14
DNASE2B	40.3953	7.43189	73.3587	0.101309	-3.30317	9.78703e-16	5.15819e-14
GRIA2	71.309	19.3062	123.312	0.156564	-2.67518	1.07996e-15	5.67725e-14
CELF4	96.2299	27.0221	165.438	0.163337	-2.61407	1.14273e-15	5.99187e-14
GAGE1	2.00635	0.0586049	3.95409	0.0148213	-6.07618	1.40982e-15	7.33606e-14
SPOCK3	93.9034	26.6401	161.167	0.165296	-2.59688	1.50321e-15	7.80221e-14
B3GAT1	81.6721	24.0924	139.252	0.173013	-2.53105	1.60581e-15	8.31373e-14
S100A1	138.13	53.0899	223.17	0.23789	-2.07164	1.78509e-15	9.19547e-14
LRRC10B	119.515	39.0196	200.011	0.195088	-2.35781	2.08098e-15	1.06661e-13
IQSEC3	146.548	57.187	235.909	0.242412	-2.04447	2.28537e-15	1.16554e-13
ASGR2	53.9111	12.7916	95.0306	0.134605	-2.8932	2.6979e-15	1.37252e-13
FLJ42875	151.479	59.2861	243.672	0.243303	-2.03917	3.03668e-15	1.54104e-13
FRMPD1	43.5972	8.92284	78.2716	0.113999	-3.13291	3.95772e-15	1.99855e-13
FAM131C	102.645	30.9138	174.376	0.177282	-2.49588	4.87663e-15	2.45653e-13
PCDH8	24.4305	4.36074	44.5003	0.0979934	-3.35117	5.72006e-15	2.87433e-13
ADCY8	7.89365	0.700506	15.0868	0.0464317	-4.42874	5.74476e-15	2.87968e-13
TMED6	181.799	72.5536	291.045	0.249286	-2.00413	6.17166e-15	3.08613e-13
PGA5	23.3867	3.87223	42.9012	0.0902591	-3.46978	6.54745e-15	3.26608e-13
AQP12B	157.818	62.1085	253.528	0.244977	-2.02928	6.62131e-15	3.29491e-13
CXorf57	169.797	66.5519	273.043	0.243742	-2.03658	6.80232e-15	3.37678e-13
LASS1	93.0631	27.0961	159.03	0.170383	-2.55315	7.03938e-15	3.47762e-13
TACR2	116.951	37.9949	195.907	0.193944	-2.36629	7.81651e-15	3.84302e-13
C7orf52	45.7018	9.6928	81.7108	0.118623	-3.07554	7.92011e-15	3.88465e-13
GCK	121.223	41.0598	201.387	0.203886	-2.29417	8.30561e-15	4.064e-13
CHD5	69.0681	19.5462	118.59	0.164822	-2.60102	1.02615e-14	5.00906e-13
SLC6A18	4.44997	0.250351	8.64959	0.0289437	-5.11061	1.08692e-14	5.2931e-13
GABRG2	32.6997	6.60658	58.7928	0.11237	-3.15367	1.11262e-14	5.39264e-13
RPRML	7.72185	0.70049	14.7432	0.0475128	-4.39554	1.22626e-14	5.92943e-13
ARG1	16.054	1.76568	30.3423	0.0581918	-4.10304	1.34169e-14	6.47233e-13
HRNBP3	31.6276	6.53049	56.7247	0.115126	-3.11871	1.53114e-14	7.35164e-13
TCEAL5	76.1824	23.8838	128.481	0.185894	-2.42745	1.62936e-14	7.80494e-13
SNAP91	117.322	39.5548	195.089	0.202753	-2.3022	1.8475e-14	8.78191e-13
KCNH3	81.1737	25.4101	136.937	0.18556	-2.43004	1.85045e-14	8.78191e-13
ANKRD30A	2.24086	0.09685	4.38487	0.0220873	-5.50064	1.8657e-14	8.83386e-13
C8G	56.9392	14.6724	99.2059	0.147899	-2.75732	2.03977e-14	9.61366e-13
SCGB1D2	7.8607	0.675991	15.0454	0.04493	-4.47618	2.12233e-14	9.95696e-13
BSN	130.699	49.2745	212.124	0.232291	-2.10599	2.2828e-14	1.06854e-12
SNTG1	8.2767	0.876524	15.6769	0.0559119	-4.1607	2.41422e-14	1.12651e-12
SLC10A2	39.653	8.14169	71.1642	0.114407	-3.12775	2.41764e-14	1.12651e-12
AP3B2	116.048	39.1885	192.908	0.203145	-2.29941	2.55149e-14	1.1835e-12
FAM135B	77.5481	24.5372	130.559	0.18794	-2.41166	2.6039e-14	1.20508e-12
NOL4	113.401	37.4274	189.375	0.197636	-2.33908	2.79593e-14	1.28814e-12
CHRNB2	83.8426	26.0991	141.586	0.184334	-2.43961	2.80265e-14	1.28834e-12
TMEM132D	103.594	32.7848	174.403	0.187983	-2.41132	2.99989e-14	1.37285e-12
NEUROD4	1.30857	0.0202029	2.59693	0.00777955	-7.0061	4.34825e-14	1.98106e-12
UGT2B28	8.75402	0.948169	16.5599	0.057257	-4.1264	4.73537e-14	2.15265e-12
ASB15	1.66656	0.0715392	3.26158	0.0219339	-5.51069	5.72224e-14	2.58408e-12
RIMS2	68.8415	20.6782	117.005	0.176729	-2.50039	7.15295e-14	3.21611e-12
GPR98	108.636	35.635	181.637	0.196188	-2.34969	7.15318e-14	3.21611e-12
CTNNA2	51.8505	14.2874	89.4136	0.15979	-2.64575	7.55112e-14	3.38759e-12
KCNN1	21.4378	3.8607	39.0149	0.0989546	-3.33709	9.17011e-14	4.09598e-12
FMN2	113.367	38.478	188.257	0.204391	-2.2906	9.56056e-14	4.25186e-12
GBX1	3.83046	0.221058	7.43987	0.0297126	-5.07278	1.06012e-13	4.69429e-12
MARCH4	129.753	50.5591	208.948	0.24197	-2.0471	1.14776e-13	5.04964e-12
C6orf127	38.4472	8.20939	68.685	0.119522	-3.06465	1.40613e-13	6.17314e-12
PCDHA5	55.9424	15.704	96.1809	0.163275	-2.61462	1.89185e-13	8.2701e-12
NKX6-3	9.72224	1.3868	18.0577	0.0767982	-3.70278	2.48805e-13	1.08301e-11
C22orf42	15.0799	2.01168	28.1481	0.0714675	-3.80657	2.5969e-13	1.128e-11
DCX	46.0453	11.6129	80.4776	0.1443	-2.79285	3.99074e-13	1.72249e-11
GPR142	31.1682	7.23997	55.0964	0.131406	-2.9279	4.10569e-13	1.76838e-11
CAMK2N2	119.566	45.906	193.226	0.237577	-2.07353	9.3198e-13	3.97244e-11
MMD2	2.91618	0.173243	5.65912	0.0306131	-5.02971	9.6446e-13	4.10235e-11
SLC35F3	108.38	38.4567	178.303	0.215681	-2.21303	1.1012e-12	4.66462e-11
NCRNA00051	1.3727	0.0448098	2.7006	0.0165926	-5.91332	1.21279e-12	5.1124e-11
SSTR3	60.0911	17.8914	102.291	0.174907	-2.51534	1.21439e-12	5.1124e-11
PPP4R4	41.1413	9.86715	72.4155	0.136257	-2.87559	1.50038e-12	6.26494e-11
GDAP1L1	35.5089	8.37119	62.6467	0.133625	-2.90373	1.70848e-12	7.11937e-11
KRT40	12.3654	1.78192	22.9489	0.0776474	-3.68692	1.72493e-12	7.17334e-11
SEC14L3	2.80631	0.186929	5.4257	0.0344526	-4.85924	1.73893e-12	7.21691e-11
STXBP5L	49.0061	13.5785	84.4336	0.160819	-2.63649	1.75829e-12	7.25322e-11
SLIT1	105.234	37.0504	173.417	0.213649	-2.22669	1.83033e-12	7.50509e-11
GPR119	39.5622	9.40149	69.723	0.134841	-2.89067	1.84453e-12	7.5482e-11
CCKAR	8.19281	1.13541	15.2502	0.0744524	-3.74754	2.08441e-12	8.46229e-11
NECAB2	90.0557	30.6067	149.505	0.204721	-2.28827	2.57907e-12	1.04087e-10
RDH12	87.0876	30.0427	144.132	0.208438	-2.26231	2.62427e-12	1.05703e-10
MT3	21.383	4.56192	38.2041	0.119409	-3.06601	3.38497e-12	1.34755e-10
DNAI2	5.91942	0.59341	11.2454	0.052769	-4.24417	3.45142e-12	1.37134e-10
CYP46A1	45.2049	11.9326	78.4772	0.152052	-2.71736	3.683e-12	1.45489e-10
CELF5	41.4718	10.4055	72.5382	0.143449	-2.80139	4.00468e-12	1.57892e-10
ASCL2	86.1772	30.6346	141.72	0.216163	-2.20981	4.05074e-12	1.59402e-10
GRIN2C	35.0818	8.64075	61.5228	0.140448	-2.83189	5.25008e-12	2.05414e-10
SPAG6	39.3459	9.82774	68.8641	0.142712	-2.80882	5.68333e-12	2.21942e-10
FAM163A	68.1557	23.3548	112.957	0.206759	-2.27398	6.19307e-12	2.40474e-10
HAO1	12.4325	1.93136	22.9336	0.0842153	-3.56977	6.50931e-12	2.52276e-10
GAGE4	3.36767	0.247002	6.48834	0.0380686	-4.71525	6.60212e-12	2.5539e-10
MAST1	64.6655	21.3916	107.939	0.198181	-2.33511	8.00549e-12	3.06782e-10
RADIL	76.914	28.3064	125.522	0.22551	-2.14873	1.06838e-11	4.04877e-10
CUX2	19.1512	3.91228	34.39	0.113762	-3.13591	1.15069e-11	4.34465e-10
C1orf61	12.5963	1.98107	23.2115	0.0853486	-3.55049	1.25724e-11	4.73822e-10
KISS1R	16.3834	2.9936	29.7732	0.100547	-3.31406	1.40286e-11	5.26767e-10
PM20D1	65.9488	22.1894	109.708	0.202258	-2.30573	2.37929e-11	8.75768e-10
DDX25	26.8096	6.86293	46.7562	0.146781	-2.76826	2.51234e-11	9.19787e-10
SNCB	36.5817	9.54253	63.6209	0.149991	-2.73706	2.73515e-11	9.94256e-10
PIP	43.6196	11.8399	75.3993	0.15703	-2.67089	2.79597e-11	1.01456e-09
GJD2	82.4222	30.6101	134.234	0.228035	-2.13267	3.24979e-11	1.17301e-09
GPHA2	58.737	19.0668	98.4071	0.193755	-2.3677	3.63214e-11	1.30414e-09
F7	27.2056	7.2357	47.1754	0.153379	-2.70483	3.86285e-11	1.38455e-09
PTCHD2	45.6319	13.4825	77.7814	0.173338	-2.52834	4.75963e-11	1.69708e-09
CTXN2	15.1332	2.64527	27.6212	0.0957696	-3.38429	4.82753e-11	1.71532e-09
MTUS2	106.97	41.3921	172.548	0.239887	-2.05957	6.33419e-11	2.23133e-09
CRYGD	6.53068	0.911464	12.1499	0.0750183	-3.73661	6.61275e-11	2.32546e-09
DMRTC1B	47.4864	14.4889	80.4839	0.180022	-2.47375	6.73356e-11	2.3639e-09
HS3ST4	7.39121	1.1217	13.6607	0.0821113	-3.60628	9.06855e-11	3.16735e-09
C1orf168	39.2362	10.7493	67.7231	0.158724	-2.6554	9.11118e-11	3.17683e-09
GLRA2	4.91235	0.590769	9.23392	0.0639781	-3.96628	9.90353e-11	3.44139e-09
ANKS1B	38.1538	10.6028	65.7049	0.16137	-2.63156	1.18232e-10	4.08079e-09
SHISA9	28.764	8.20425	49.3237	0.166335	-2.58784	1.27396e-10	4.35312e-09
C20orf26	20.6516	4.95935	36.3439	0.136456	-2.87349	1.57066e-10	5.34025e-09
RND2	72.9454	28.1868	117.704	0.239472	-2.06207	1.6317e-10	5.52945e-09
OTP	4.99883	0.635151	9.3625	0.0678399	-3.88172	2.05366e-10	6.91367e-09
LOC255167	54.5716	18.5584	90.5848	0.204873	-2.2872	2.0995e-10	7.05637e-09
KLKB1	64.6238	23.0546	106.193	0.217101	-2.20356	2.55348e-10	8.47112e-09
MYL7	1.31634	0.0886382	2.54405	0.0348414	-4.84305	2.63975e-10	8.72906e-09
ACMSD	50.038	16.906	83.1701	0.20327	-2.29853	2.7056e-10	8.9324e-09
BRSK2	91.3973	35.1668	147.628	0.238213	-2.06968	2.78871e-10	9.19198e-09
DSCAML1	97.3839	37.9441	156.824	0.241954	-2.0472	2.84051e-10	9.33271e-09
SALL3	2.18494	0.241204	4.12867	0.0584216	-4.09735	3.21425e-10	1.05101e-08
MAPK4	82.0618	32.3949	131.729	0.245921	-2.02373	3.24775e-10	1.06028e-08
GNMT	95.3027	37.4159	153.19	0.244246	-2.03359	3.28769e-10	1.06943e-08
CAPSL	25.0815	6.97733	43.1857	0.161565	-2.62981	3.79716e-10	1.22597e-08
KCNC1	36.1849	10.5439	61.8258	0.170542	-2.5518	5.05743e-10	1.6252e-08
SNORA74B	1.74966	0.18566	3.31366	0.0560287	-4.15769	5.08101e-10	1.63022e-08
LPPR3	15.6281	3.32805	27.9282	0.119165	-3.06897	5.63588e-10	1.8026e-08
AQP12A	23.0803	6.16187	39.9988	0.154051	-2.69852	5.67645e-10	1.81275e-08
MARCH11	3.98345	0.499544	7.46736	0.066897	-3.90191	5.91804e-10	1.88696e-08
C13orf36	43.766	13.5476	73.9844	0.183114	-2.44919	6.54055e-10	2.07898e-08
SNORD115-26	1.32985	0.110733	2.54897	0.0434425	-4.52475	6.62863e-10	2.10372e-08
GPR6	4.13744	0.544105	7.73077	0.0703818	-3.82865	6.64545e-10	2.1058e-08
PHF21B	25.3164	7.23288	43.4	0.166656	-2.58505	7.51866e-10	2.37516e-08
HCN4	44.0349	14.0103	74.0595	0.189176	-2.4022	7.54062e-10	2.37843e-08
FAM123A	4.29015	0.574151	8.00614	0.0717138	-3.8016	8.03011e-10	2.52119e-08
FAM5B	11.9251	2.44535	21.4049	0.114243	-3.12983	8.87116e-10	2.77251e-08
DBC1	55.4925	20.3091	90.6759	0.223975	-2.15859	1.04876e-09	3.2529e-08
CNTNAP4	7.14111	1.23503	13.0472	0.094659	-3.40112	1.07719e-09	3.32599e-08
ZFR2	22.1807	5.81589	38.5455	0.150884	-2.72849	1.0951e-09	3.37112e-08
HAPLN2	7.40815	1.35077	13.4655	0.100313	-3.31742	1.3926e-09	4.24237e-08
TGM3	22.4967	6.49996	38.4935	0.168859	-2.56611	1.91009e-09	5.76741e-08
RNF182	36.5395	11.2557	61.8232	0.182062	-2.4575	1.98683e-09	5.95526e-08
NR0B1	52.4959	18.9846	86.0072	0.220732	-2.17963	2.02854e-09	6.06255e-08
LOC100130148	3.35711	0.418887	6.29534	0.0665393	-3.90965	2.06578e-09	6.16485e-08
DNAI1	20.456	5.4319	35.48	0.153097	-2.70748	2.24049e-09	6.64756e-08
SERPINA11	15.985	3.57736	28.3926	0.125996	-2.98855	2.31921e-09	6.87116e-08
HCN2	66.294	26.5135	106.075	0.249951	-2.00028	2.42337e-09	7.14877e-08
HRH3	3.17312	0.392063	5.95418	0.0658467	-3.92475	2.43119e-09	7.16152e-08
DNAH9	42.1941	13.5561	70.8322	0.191383	-2.38546	2.44702e-09	7.18751e-08
BAI3	39.9159	12.5776	67.2541	0.187016	-2.41876	2.54748e-09	7.4612e-08
HS3ST6	2.41096	0.328044	4.49388	0.072998	-3.776	2.86541e-09	8.34471e-08
RPPH1	48.4787	16.9054	80.0521	0.21118	-2.24345	3.03228e-09	8.78077e-08
SH3GL3	7.73957	1.52607	13.9531	0.109372	-3.19269	4.02859e-09	1.15034e-07
WDR16	10.3037	2.39862	18.2088	0.131729	-2.92436	4.296e-09	1.22329e-07
TMEM196	30.4093	9.95658	50.862	0.195757	-2.35287	4.92706e-09	1.3933e-07
SNORA68	0.621231	0.0388216	1.20364	0.0322534	-4.9544	5.44822e-09	1.53013e-07
HAND1	14.2012	3.134	25.2685	0.124028	-3.01126	5.71819e-09	1.59938e-07
GPR123	35.4484	11.5319	59.3649	0.194254	-2.36398	6.92479e-09	1.92374e-07
RFPL1	6.01352	1.06585	10.9612	0.0972388	-3.36232	7.92297e-09	2.19213e-07
PTF1A	48.8871	17.8777	79.8966	0.22376	-2.15997	8.46309e-09	2.329e-07
C1orf158	9.60301	2.36846	16.8376	0.140665	-2.82966	1.01889e-08	2.77782e-07
MYT1L	29.6798	9.9934	49.3661	0.202435	-2.30447	1.03408e-08	2.81176e-07
SNORD22	2.89403	0.422825	5.36523	0.0788083	-3.66551	1.0961e-08	2.9686e-07
C6orf10	0.833118	0.0547912	1.61145	0.0340013	-4.87827	1.19902e-08	3.23876e-07
SNORA46	0.574673	0.0429725	1.10637	0.0388409	-4.68628	1.30438e-08	3.50032e-07
CA6	3.39915	0.50695	6.29135	0.0805789	-3.63345	1.3137e-08	3.52071e-07
SNORA23	1.71176	0.245157	3.17837	0.0771329	-3.69651	1.38893e-08	3.71262e-07
SNORA64	0.380031	0.0118608	0.748202	0.0158524	-5.97916	1.50869e-08	4.02749e-07
KCNQ2	40.5472	13.771	67.3234	0.20455	-2.28948	1.52617e-08	4.06885e-07
XKR7	9.97633	2.5254	17.4273	0.144911	-2.78676	1.71552e-08	4.53827e-07
LGI1	15.1216	3.65835	26.5848	0.137611	-2.86134	1.72317e-08	4.55264e-07
PCDHA1	37.2926	12.589	61.9962	0.203061	-2.30001	1.7841e-08	4.68692e-07
LOC400891	3.60782	0.552023	6.66362	0.0828412	-3.59351	1.86022e-08	4.86457e-07
SNORD97	2.89005	0.440941	5.33916	0.0825862	-3.59795	2.00447e-08	5.22181e-07
PROL1	0.440315	0.0181755	0.862455	0.0210741	-5.56838	2.1895e-08	5.66067e-07
SLC35F4	10.4445	2.66181	18.2271	0.146036	-2.77561	2.26776e-08	5.83359e-07
SPEF1	31.7106	11.0697	52.3516	0.211449	-2.24162	2.49842e-08	6.38686e-07
KCNC2	8.07944	1.81911	14.3398	0.126858	-2.97871	2.5721e-08	6.55886e-07
GSTA3	0.845592	0.0679314	1.62325	0.0418489	-4.57867	2.6772e-08	6.80991e-07
GPR149	2.33765	0.382093	4.29321	0.0889994	-3.49006	2.7805e-08	7.06392e-07
ACSL6	31.1244	10.9634	51.2855	0.213771	-2.22586	2.9649e-08	7.486e-07
PABPC1L2B	2.39182	0.39573	4.3879	0.0901867	-3.47094	3.00807e-08	7.58567e-07
THRSP	19.739	5.63781	33.8401	0.166601	-2.58553	3.09741e-08	7.78225e-07
C8B	23.5176	7.69208	39.3431	0.195513	-2.35466	3.60277e-08	8.98589e-07
CASKIN1	19.6999	6.01438	33.3854	0.18015	-2.47273	4.75908e-08	1.17272e-06
FBXL21	1.22502	0.144636	2.30541	0.0627378	-3.99452	5.14129e-08	1.26387e-06
CDH10	37.3723	13.1491	61.5956	0.213475	-2.22786	5.24151e-08	1.28696e-06
DRD2	39.0606	14.1079	64.0133	0.22039	-2.18187	5.70877e-08	1.39335e-06
LRRC7	13.5801	3.47522	23.6849	0.146727	-2.76879	6.52261e-08	1.58632e-06
SNORD15B	2.1254	0.37584	3.87497	0.0969918	-3.36599	7.42372e-08	1.79907e-06
ZDHHC22	12.0877	3.18513	20.9902	0.151744	-2.72029	7.44645e-08	1.80245e-06
BTBD17	13.3511	3.45987	23.2424	0.14886	-2.74797	8.13916e-08	1.95397e-06
LPPR1	27.8057	10.1488	45.4627	0.223233	-2.16338	8.17709e-08	1.96078e-06
MYO18B	17.9782	5.46494	30.4914	0.179229	-2.48013	8.24991e-08	1.97362e-06
DPY19L2P1	9.46414	2.63289	16.2954	0.161573	-2.62974	8.86149e-08	2.115e-06
IL4	1.19803	0.143863	2.2522	0.0638765	-3.96857	9.22012e-08	2.19548e-06
PCDH15	3.81537	0.713938	6.9168	0.103218	-3.27623	9.30165e-08	2.21232e-06
SBK2	7.24615	1.6828	12.8095	0.131371	-2.92828	9.87975e-08	2.34167e-06
LOC100128977	0.433426	0.0274627	0.839389	0.0327175	-4.93379	1.00368e-07	2.3734e-06
RIPPLY2	8.42379	2.19425	14.6533	0.149744	-2.73943	1.09899e-07	2.59281e-06
PGPEP1L	1.42691	0.245088	2.60874	0.093949	-3.41198	1.11797e-07	2.62851e-06
GUCA1C	17.0895	4.9684	29.2107	0.170088	-2.55564	1.12416e-07	2.64004e-06
PCGEM1	0.575668	0.0559608	1.09538	0.0510882	-4.29087	1.16938e-07	2.73683e-06
LOC150527	1.07644	0.129966	2.02291	0.064247	-3.96023	1.33118e-07	3.10488e-06
GPR113	24.7062	8.77066	40.6418	0.215804	-2.21221	1.34968e-07	3.14089e-06
MIMT1	2.17047	0.416439	3.92451	0.106112	-3.23633	1.55912e-07	3.58756e-06
GAGE2C	0.358968	0.0216833	0.696253	0.0311429	-5.00495	1.57669e-07	3.62392e-06
CALB1	42.1418	15.9185	68.3651	0.232845	-2.10256	1.58556e-07	3.63616e-06
POMC	45.4121	18.1543	72.6699	0.249819	-2.00105	1.7274e-07	3.93065e-06
SNORA63	3.93853	0.760908	7.11615	0.106927	-3.2253	1.80831e-07	4.10111e-06
AFM	2.71526	0.511068	4.91945	0.103887	-3.26691	1.82731e-07	4.13505e-06
C21orf29	17.1202	5.35344	28.887	0.185324	-2.43188	1.85688e-07	4.18809e-06
BPIL3	0.216745	0	0.433491	0	65535	2.13361e-07	4.77548e-06
LRRC24	42.9676	16.8139	69.1214	0.243251	-2.03948	2.21094e-07	4.92262e-06
C2orf14	1.71761	0.321271	3.11394	0.103172	-3.27688	2.21136e-07	4.92262e-06
SSPO	33.1636	12.5499	53.7773	0.233367	-2.09932	2.23434e-07	4.96837e-06
KCNB1	21.134	7.15649	35.1115	0.203822	-2.29462	2.27671e-07	5.05164e-06
ZSCAN1	11.5224	3.2827	19.7621	0.166111	-2.58978	2.29415e-07	5.08482e-06
SNORA57	4.02693	0.809001	7.24487	0.111665	-3.16275	2.37622e-07	5.2497e-06
SLITRK1	16.2117	4.8518	27.5716	0.175971	-2.50659	2.41084e-07	5.32046e-06
GPR148	5.28129	1.14942	9.41316	0.122108	-3.03377	2.56255e-07	5.63705e-06
C6orf118	2.10967	0.420074	3.79928	0.110567	-3.17701	3.12809e-07	6.82257e-06
TRPM3	17.1627	5.51905	28.8064	0.191591	-2.3839	3.26965e-07	7.11618e-06
SFTPB	9.26358	2.73115	15.796	0.172901	-2.53198	3.93184e-07	8.41446e-06
FAM19A4	3.34421	0.668332	6.02009	0.111017	-3.17115	4.32407e-07	9.21538e-06
C1orf230	18.7946	6.32064	31.2685	0.202141	-2.30657	4.86844e-07	1.02688e-05
FAM57B	17.8792	5.96454	29.7939	0.200193	-2.32054	5.0562e-07	1.05893e-05
DMRTC1	1.96485	0.402234	3.52747	0.114029	-3.13253	5.06171e-07	1.05893e-05
RLBP1	2.15958	0.451299	3.86787	0.116679	-3.09938	5.09403e-07	1.06368e-05
PAGE2B	3.36945	0.67045	6.06845	0.110481	-3.17813	5.32874e-07	1.10913e-05
GABRA1	4.45527	0.985972	7.92458	0.124419	-3.00672	5.61625e-07	1.16661e-05
KLB	39.6615	15.6335	63.6896	0.245463	-2.02642	5.95316e-07	1.22788e-05
OR14I1	0.300462	0.0163549	0.58457	0.0279777	-5.15958	7.06055e-07	1.44179e-05
CPB2	14.1727	4.19162	24.1537	0.17354	-2.52666	7.46224e-07	1.51777e-05
AVPR1B	11.6561	3.56604	19.7461	0.180594	-2.46918	7.52522e-07	1.52603e-05
GRM1	11.114	3.44207	18.7859	0.183227	-2.4483	8.70199e-07	1.75082e-05
MRAP	11.3392	3.5147	19.1636	0.183405	-2.4469	8.75328e-07	1.75941e-05
C3orf66	1.1405	0.178884	2.10212	0.0850969	-3.55475	9.78247e-07	1.94234e-05
CNTN5	12.1419	3.7468	20.537	0.182441	-2.4545	9.78655e-07	1.94234e-05
MGAT4C	8.6976	2.6592	14.736	0.180457	-2.47028	1.03423e-06	2.0467e-05
SLC8A3	27.1101	10.8316	43.3887	0.24964	-2.00208	1.04917e-06	2.06827e-05
NKAIN1	21.3564	7.91459	34.7982	0.227443	-2.13643	1.09568e-06	2.1517e-05
PRR18	12.0505	3.74139	20.3596	0.183766	-2.44406	1.11298e-06	2.17732e-05
CSN2	0.433501	0.0490206	0.817982	0.0599287	-4.06061	1.14685e-06	2.23717e-05
ARHGAP36	11.3237	3.57106	19.0763	0.187198	-2.41736	1.19745e-06	2.31823e-05
LOC392196	0.464762	0.0610147	0.868509	0.0702522	-3.83131	1.32375e-06	2.54831e-05
SLC22A10	1.54264	0.322049	2.76323	0.116548	-3.101	1.44464e-06	2.7603e-05
DACH2	19.426	6.9367	31.9154	0.217347	-2.20193	1.49133e-06	2.83893e-05
NELL1	6.5576	2.00411	11.1111	0.18037	-2.47097	1.69441e-06	3.18997e-05
KRTAP3-3	0.548825	0.078901	1.01875	0.0774489	-3.69061	1.79072e-06	3.35894e-05
SNORA74A	1.6241	0.36527	2.88294	0.126701	-2.98051	2.11935e-06	3.94649e-05
POU4F2	0.50689	0.0687118	0.945068	0.0727056	-3.78179	2.28264e-06	4.22371e-05
TMEM190	10.6163	3.52125	17.7113	0.198813	-2.33051	2.28582e-06	4.22577e-05
SNORA79	0.165146	0.00367451	0.326618	0.0112502	-6.47391	2.32766e-06	4.29538e-05
SNORD94	1.36225	0.270375	2.45412	0.110172	-3.18218	2.88757e-06	5.25764e-05
KLRG2	2.29353	0.556689	4.03038	0.138123	-2.85597	3.24014e-06	5.85281e-05
SCRT2	8.64027	2.81251	14.468	0.194395	-2.36294	3.44862e-06	6.19663e-05
SNORA26	0.543304	0.0840225	1.00258	0.0838059	-3.5768	3.8401e-06	6.85799e-05
SNORA70	0.507203	0.0814343	0.932971	0.0872849	-3.51812	3.91819e-06	6.98529e-05
SLC38A8	4.56777	1.22935	7.9062	0.155491	-2.68509	4.41841e-06	7.79572e-05
TSPYL6	1.35696	0.297122	2.41679	0.12294	-3.02397	4.44943e-06	7.83696e-05
NHLH2	5.05548	1.38027	8.73069	0.158094	-2.66115	4.80067e-06	8.42666e-05
TRPC7	0.977445	0.178603	1.77629	0.100549	-3.31404	4.92114e-06	8.59396e-05
SNORA6	0.688997	0.12139	1.2566	0.0966019	-3.37181	4.94265e-06	8.62419e-05
CCDC105	0.151584	0.00478235	0.298386	0.0160274	-5.96332	5.36126e-06	9.2992e-05
KCNA4	1.59803	0.391562	2.80449	0.139619	-2.84043	5.50263e-06	9.4962e-05
PCDHA8	15.2312	5.38018	25.0821	0.214502	-2.22094	6.2823e-06	0.000106888
SPACA3	8.52428	2.91171	14.1368	0.205966	-2.27952	6.32546e-06	0.000107533
ART3	21.4406	8.57092	34.3103	0.249806	-2.00112	6.41625e-06	0.000108806
SEBOX	0.366764	0.0489284	0.6846	0.0714701	-3.80652	6.79365e-06	0.000114731
C1orf64	1.59115	0.390521	2.79178	0.139882	-2.83772	6.86348e-06	0.000115815
SNORA14B	0.276043	0.0255441	0.526542	0.0485129	-4.36549	6.91372e-06	0.000116567
CLVS1	15.8152	6.12716	25.5032	0.240251	-2.05739	8.51706e-06	0.000141162
LIN28B	1.25508	0.278122	2.23204	0.124604	-3.00457	8.79202e-06	0.000145015
MARCH10	12.2461	4.32581	20.1664	0.214506	-2.22091	9.38896e-06	0.000153524
HTN1	0.190825	0.012599	0.369052	0.0341389	-4.87244	9.39027e-06	0.000153524
SNORD15A	0.548831	0.100538	0.997124	0.100828	-3.31003	9.76129e-06	0.000159083
APOF	2.13913	0.574863	3.7034	0.155226	-2.68756	9.95789e-06	0.000161772
FGF17	12.5841	4.44405	20.7242	0.214438	-2.22137	1.02213e-05	0.000165789
EPO	7.01892	2.26041	11.7774	0.191928	-2.38136	1.09289e-05	0.000176567
PABPC1L2A	0.569978	0.110632	1.02932	0.107481	-3.21785	1.12073e-05	0.000180639
SRRM4	13.6732	4.84452	22.5018	0.215295	-2.21562	1.16948e-05	0.000187757
CHRNA2	4.11338	1.181	7.04576	0.167618	-2.57675	1.27073e-05	0.000202586
PAR4	0.300005	0.0372186	0.562791	0.0661322	-3.9185	1.29978e-05	0.000206856
DPY19L2P4	7.07137	2.31299	11.8297	0.195523	-2.35459	1.4746e-05	0.000232196
SLC1A6	1.56263	0.422943	2.70233	0.156511	-2.67567	1.5172e-05	0.000237993
GHRHR	8.88285	3.36002	14.4057	0.233243	-2.10009	1.5325e-05	0.000240026
C9orf4	8.06076	2.79837	13.3231	0.210038	-2.25127	1.56519e-05	0.000244026
GAGE2A	0.691136	0.139545	1.24273	0.112289	-3.15471	1.59467e-05	0.00024828
SNORA50	0.248139	0.0247784	0.4715	0.0525523	-4.2501	1.84754e-05	0.000283946
SNORA49	0.2454	0.0263363	0.464464	0.0567026	-4.14044	1.85322e-05	0.000284391
KCTD4	3.84135	1.09481	6.58789	0.166185	-2.58914	1.86746e-05	0.000286363
KHDRBS2	6.25694	2.04791	10.466	0.195673	-2.35348	1.92208e-05	0.000293859
SNORD17	7.27936	2.44199	12.1167	0.201539	-2.31087	1.95021e-05	0.000297715
NXF5	0.6828	0.136321	1.22928	0.110895	-3.17274	2.07752e-05	0.000315507
GATSL2	5.18351	1.57416	8.79285	0.179028	-2.48175	2.09742e-05	0.000318057
ATP12A	2.09013	0.594988	3.58528	0.165953	-2.59115	2.09918e-05	0.000318089
ACCN4	9.54343	3.68663	15.4002	0.239388	-2.06258	2.18064e-05	0.000329701
SNORA3	0.50431	0.101054	0.907567	0.111346	-3.16688	2.22387e-05	0.000335989
SPATA4	3.6692	1.0722	6.2662	0.171109	-2.54702	2.26989e-05	0.000341683
LAMB4	8.77033	3.37023	14.1704	0.237836	-2.07196	2.72367e-05	0.000405809
DKFZP434H168	0.51972	0.110671	0.92877	0.119158	-3.06905	2.78115e-05	0.000412883
ABCC12	0.680285	0.144725	1.21584	0.119033	-3.07057	3.22013e-05	0.000472239
CMTM5	7.70639	2.80624	12.6065	0.222602	-2.16746	3.40565e-05	0.000496252
MAS1	0.411613	0.0747343	0.748492	0.0998465	-3.32415	3.49989e-05	0.000508177
INSL5	0.902516	0.197288	1.60774	0.122711	-3.02666	3.57322e-05	0.00051663
TPH2	1.79143	0.531293	3.05156	0.174106	-2.52197	3.59497e-05	0.000519042
SNORA48	1.19694	0.291119	2.10275	0.138446	-2.8526	3.85713e-05	0.000552999
CYP4Z1	2.91801	0.863201	4.97282	0.173584	-2.5263	4.03881e-05	0.000575425
LOC200726	0.783243	0.171425	1.39506	0.12288	-3.02467	4.12833e-05	0.000586549
DGKK	0.196351	0.0239647	0.368738	0.0649912	-3.94361	4.30865e-05	0.000609634
SLC18A3	13.2729	5.12534	21.4204	0.239274	-2.06326	4.50779e-05	0.000636055
GLYATL2	12.1473	4.79751	19.497	0.246064	-2.02289	4.54059e-05	0.000639801
C8orf56	2.08334	0.642347	3.52434	0.18226	-2.45593	4.6554e-05	0.000655078
SNORA20	0.44784	0.0908206	0.804859	0.11284	-3.14764	4.73955e-05	0.000665095
INSM2	2.48017	0.766993	4.19335	0.182907	-2.45082	5.094e-05	0.000711425
NUP210L	2.31737	0.729089	3.90565	0.186676	-2.42139	5.92252e-05	0.000820983
OR2T10	0.863491	0.193057	1.53393	0.125858	-2.99013	6.3844e-05	0.000880249
SP8	1.3488	0.391815	2.30579	0.169926	-2.55702	6.39879e-05	0.000881639
LOC388428	0.29676	0.0490284	0.544491	0.0900445	-3.47322	6.45227e-05	0.000887816
TAT	12.6919	5.05939	20.3244	0.248932	-2.00617	6.56868e-05	0.000902621
SNORA5A	0.614867	0.147797	1.08194	0.136604	-2.87193	7.3908e-05	0.0010015
SNORA54	0.289384	0.0450324	0.533735	0.0843721	-3.56709	7.79859e-05	0.00105409
TFAP2B	3.3249	1.04849	5.60131	0.187186	-2.41745	8.40521e-05	0.00112777
FLJ44054	2.50356	0.802242	4.20488	0.190789	-2.38995	8.66474e-05	0.00115579
OLIG2	2.659	0.846859	4.47114	0.189406	-2.40045	9.51371e-05	0.00126001
SNORA55	0.145615	0.0115412	0.279688	0.0412645	-4.59896	9.73685e-05	0.0012879
SNORA38B	0.141798	0.00743725	0.276159	0.0269311	-5.21459	0.000101156	0.00133284
MORN5	7.91508	3.1382	12.6919	0.247259	-2.0159	0.000105041	0.00138048
C20orf201	2.10304	0.704238	3.50184	0.201105	-2.31398	0.000111187	0.00145752
LOC150568	0.327877	0.0703147	0.585439	0.120106	-3.05762	0.000119911	0.00155793
SNORA16A	0.267234	0.0526863	0.481782	0.109357	-3.19288	0.000140738	0.00179665
SNORD10	3.05323	1.00863	5.09784	0.197855	-2.33749	0.000159379	0.00200959
MYH1	3.0734	1.02734	5.11947	0.200672	-2.31709	0.000176381	0.00219961
CSN1S1	1.0331	0.28771	1.7785	0.161771	-2.62797	0.000180184	0.00224158
BANF2	1.39169	0.446988	2.33638	0.191316	-2.38597	0.00018393	0.00227989
C12orf39	3.48936	1.21008	5.76865	0.209768	-2.25313	0.00018851	0.00232821
MYF5	0.18971	0.0291549	0.350265	0.0832367	-3.58664	0.000193366	0.00237816
LRRC67	1.06263	0.303293	1.82197	0.166465	-2.58671	0.000194086	0.00238538
CHRNA4	1.37438	0.451612	2.29715	0.196596	-2.34669	0.000199457	0.00244428
POU3F2	1.712	0.600354	2.82364	0.212617	-2.23367	0.000207159	0.00252207
ZMAT4	5.53654	2.10802	8.96506	0.235137	-2.08842	0.000222143	0.00268818
SCARNA5	2.61455	0.90783	4.32126	0.210085	-2.25096	0.000223909	0.00270672
GLB1L3	6.05281	2.39379	9.71184	0.246481	-2.02045	0.000238789	0.00286967
ARPP21	1.74194	0.618057	2.86582	0.215665	-2.21314	0.000245178	0.00293784
SNORA75	0.222803	0.0397529	0.405853	0.0979491	-3.35182	0.000260427	0.00309347
C1orf141	0.648635	0.182332	1.11494	0.163536	-2.61232	0.000260764	0.00309458
ADCYAP1R1	4.56581	1.7363	7.39533	0.234783	-2.0906	0.000287973	0.00337953
CLDN22	0.331436	0.0785284	0.584344	0.134387	-2.89553	0.000294986	0.00345391
KIAA0087	4.8035	1.84545	7.76155	0.237768	-2.07238	0.000320837	0.00373527
MUC7	0.418247	0.109057	0.727436	0.149919	-2.73774	0.000326781	0.0037937
CYP4Z2P	0.675315	0.196491	1.15414	0.170249	-2.55428	0.000328279	0.00380677
SCARNA22	0.0841541	0.00478235	0.163526	0.0292453	-5.09565	0.000340291	0.00392608
SLC6A13	3.96115	1.49172	6.43059	0.231973	-2.10797	0.000346379	0.00398511
SCARNA10	4.35516	1.6689	7.04142	0.237012	-2.07697	0.000361608	0.00413479
EIF4E1B	2.98719	1.08247	4.89191	0.221277	-2.17607	0.000381193	0.00432977
SNORA9	0.298546	0.066449	0.530642	0.125224	-2.99742	0.000388221	0.00439983
OR2K2	0.316984	0.0802127	0.553755	0.144853	-2.78734	0.000401024	0.00452493
FLJ26850	4.79218	1.88356	7.70081	0.244592	-2.03155	0.000405204	0.00456957
LOC572558	2.62365	0.985015	4.26229	0.2311	-2.11341	0.000474648	0.00524787
PWRN1	1.45333	0.523322	2.38334	0.219575	-2.18721	0.000476564	0.00525862
MGC2889	1.92899	0.73458	3.1234	0.235186	-2.08813	0.000491867	0.0054071
PRTN3	2.34514	0.891663	3.79861	0.234734	-2.0909	0.00049573	0.00544082
SNORA12	0.330607	0.084101	0.577112	0.145727	-2.77866	0.000531754	0.00577917
ANKRD7	2.51726	0.965075	4.06945	0.237151	-2.07612	0.000538835	0.00584199
SCARNA1	0.1962	0.0357961	0.356605	0.10038	-3.31645	0.000563349	0.00607563
SNORA15	0.114178	0.0139559	0.2144	0.0650927	-3.94136	0.000566668	0.00610822
SAG	0.305225	0.075499	0.53495	0.141133	-2.82487	0.000579093	0.00621468
FOXN4	0.621126	0.200257	1.042	0.192186	-2.37943	0.00059049	0.00632179
CYP2F1	2.19101	0.849308	3.53272	0.240412	-2.05642	0.000593229	0.00634448
C18orf16	2.1847	0.855027	3.51436	0.243295	-2.03922	0.000610651	0.00650705
PRAMEF8	0.241795	0.0590029	0.424588	0.138965	-2.8472	0.000649007	0.00681657
C3P1	1.87952	0.743334	3.0157	0.246488	-2.02041	0.000656793	0.00688073
SNORA40	0.555492	0.176764	0.93422	0.18921	-2.40194	0.000675388	0.00703597
ANKRD26P1	2.03358	0.808451	3.25871	0.248089	-2.01107	0.000684442	0.00711945
KCNH5	0.557925	0.180042	0.935808	0.192392	-2.37788	0.000684927	0.00712088
COX6A2	0.87795	0.277332	1.47857	0.187568	-2.41451	0.000721139	0.00746329
SCARNA16	3.04943	1.17788	4.92098	0.239359	-2.06275	0.000750126	0.00771655
C10orf53	0.213227	0.0444186	0.382036	0.116268	-3.10447	0.000760463	0.00780331
ASB5	1.59701	0.628162	2.56586	0.244816	-2.03023	0.000761017	0.00780509
C16orf11	1.22275	0.42899	2.0165	0.21274	-2.23284	0.000766629	0.00785479
ZSWIM2	0.351331	0.100743	0.60192	0.16737	-2.57889	0.000785332	0.00801836
GABRB1	1.52381	0.588649	2.45897	0.239389	-2.06257	0.000793206	0.00808668
SNORA31	1.47712	0.566064	2.38818	0.237027	-2.07688	0.000814862	0.00829097
LOC100128811	0.730623	0.235236	1.22601	0.191871	-2.38179	0.000822448	0.00835985
C6orf103	1.20192	0.424824	1.97902	0.214663	-2.21985	0.0008269	0.00839395
SNORA21	0.564175	0.188271	0.94008	0.200271	-2.31998	0.00082703	0.00839395
SPATS1	0.864967	0.276373	1.45356	0.190135	-2.39491	0.000835113	0.00846342
MORC1	0.270306	0.071252	0.469361	0.151806	-2.7197	0.000841847	0.00851903
C6orf126	1.54148	0.604084	2.47888	0.243692	-2.03687	0.000875576	0.00881683
SNORA53	3.19572	1.26784	5.12359	0.247452	-2.01478	0.000905018	0.0090732
FAM184B	1.34973	0.512425	2.18704	0.2343	-2.09357	0.000923076	0.00921369
C8orf86	0.388055	0.116197	0.659912	0.17608	-2.5057	0.00114241	0.0110951
SNORA18	0.625975	0.21841	1.03354	0.211322	-2.24248	0.00115574	0.0112033
SCGB1C1	0.724642	0.243114	1.20617	0.201558	-2.31073	0.00121003	0.0116306
CXorf1	0.532488	0.186466	0.878511	0.212252	-2.23615	0.00127448	0.0121816
SCARNA11	0.0907959	0.00515686	0.176435	0.0292281	-5.0965	0.00127778	0.0122017
SPATA16	0.312803	0.0884088	0.537197	0.164574	-2.60319	0.00129064	0.0123073
LOC91149	0.812999	0.276591	1.34941	0.204972	-2.2865	0.00131076	0.0124817
SPINK8	0.123674	0.016148	0.2312	0.0698445	-3.83971	0.00135066	0.0128151
ZNF705A	0.75201	0.251378	1.25264	0.200679	-2.31704	0.00135587	0.0128576
SNORA11	0.146352	0.0289961	0.263708	0.109955	-3.18501	0.00155366	0.0144459
TBC1D21	0.0638041	0.00379608	0.123812	0.03066	-5.0275	0.00183966	0.0167332
DEFB132	0.379675	0.12694	0.632409	0.200725	-2.31671	0.00194918	0.017558
SCARNA3	0.0612839	0.00259804	0.11997	0.0216558	-5.5291	0.00195115	0.017568
DPRX	0.117652	0.0203647	0.214939	0.0947463	-3.39979	0.00198415	0.017826
AMBN	0.469022	0.167471	0.770574	0.217332	-2.20203	0.00201341	0.0180415
CDH9	0.0883414	0.0135676	0.163115	0.0831783	-3.58765	0.00203167	0.0181733
SNORA71D	0.11204	0.0173147	0.206765	0.0837409	-3.57792	0.00203609	0.018205
SPINK9	0.179111	0.0464402	0.311782	0.148951	-2.74709	0.00226658	0.0199013
DSCR8	1.09317	0.432283	1.75406	0.246447	-2.02065	0.00239679	0.0208781
IL17F	0.215111	0.0590824	0.371139	0.159192	-2.65116	0.00257905	0.0222204
MBD3L1	0.673193	0.250225	1.09616	0.228274	-2.13116	0.00262753	0.0225584
LOC729467	0.76751	0.286803	1.24822	0.22977	-2.12174	0.00271412	0.0232144
POM121L4P	0.897085	0.339295	1.45488	0.233212	-2.10028	0.00271651	0.0232251
ADAM2	0.392763	0.136884	0.648642	0.211032	-2.24447	0.00277866	0.0236599
SLC17A2	0.390884	0.133357	0.648411	0.205667	-2.28162	0.00283097	0.0240433
MCCD1	0.293246	0.0995824	0.486911	0.204519	-2.28969	0.00294651	0.0249043
GOLGA8E	0.287519	0.0948931	0.480145	0.197634	-2.3391	0.00295455	0.024929
GNAT1	0.404384	0.143677	0.665091	0.216027	-2.21072	0.00295472	0.024929
NKX2-4	0.0811198	0.00512451	0.157115	0.0326163	-4.93826	0.00324585	0.0268224
ACTL9	0.0854505	0.0146647	0.156236	0.0938623	-3.41331	0.00329454	0.0271809
ZPBP	0.251178	0.0751765	0.42718	0.175983	-2.50649	0.00331195	0.0272697
KRTAP17-1	0.050897	0	0.101794	0	65535	0.00344029	0.0282018
C5orf48	0.0518042	0.00480392	0.0988045	0.0486205	-4.36229	0.00346636	0.0283589
MMP26	0.27884	0.0953922	0.462288	0.206348	-2.27685	0.00355725	0.0289293
OR6C4	0.0565815	0.00480392	0.108359	0.0443334	-4.49546	0.00364249	0.0295042
LOC389033	0.324185	0.116858	0.531512	0.219859	-2.18535	0.00422297	0.0332741
SCARNA8	0.0970999	0.0154725	0.178727	0.0865707	-3.52998	0.00447003	0.0348458
DYDC1	0.454695	0.175633	0.733758	0.239362	-2.06274	0.00451169	0.0351172
SELV	0.0990424	0.0220029	0.176082	0.124959	-3.00048	0.00454031	0.0352864
FIGLA	0.259123	0.0923422	0.425905	0.216814	-2.20547	0.00458842	0.0355793
C16orf92	0.234408	0.08085	0.387967	0.208394	-2.26261	0.00508522	0.038815
C11orf36	0.131045	0.0309412	0.231148	0.133858	-2.90122	0.00517798	0.0393765
SNORA71B	0.205917	0.0718588	0.339976	0.211365	-2.24219	0.00619886	0.0456662
NLRP5	0.136457	0.0379216	0.234992	0.161374	-2.63152	0.00641343	0.0469641
LACRT	0.0488545	0	0.0977091	0	65535	0.00649129	0.0474793
IL9	0.0499816	0.00371176	0.0962515	0.0385632	-4.69663	0.00652783	0.0476785
CT45A1	0.240075	0.0923333	0.387817	0.238085	-2.07045	0.0066808	0.0486226
PRNT	0.0428356	0	0.0856712	0	65535	0.00688641	0.0498359

## Sheet: LUAD-all
Hugo_Symbol	meanBase	meanHighCD44	meanLowCD44	foldChange	log2FC	pValue	adjPvalue
TFF2	971.776	1886.33	57.218	32.9675	5.04297	0	0
REG4	1381.78	2667.66	95.9101	27.8141	4.79775	0	0
DPCR1	1757.36	3265.9	248.82	13.1256	3.71431	0	0
OLFM4	394.997	732.64	57.3552	12.7737	3.67511	0	0
KRT20	421.737	781.649	61.8245	12.643	3.66027	0	0
PI3	368.243	634.842	101.644	6.24572	2.64287	0	0
DUOX2	539.014	909.032	168.995	5.37903	2.42735	0	0
MUC6	1844.41	3053.74	635.081	4.80843	2.26557	0	0
KRT5	1259.55	1980.39	538.718	3.67612	1.87818	0	0
IGF2	4771.96	7418.81	2125.11	3.49102	1.80365	0	0
PSCA	1119.62	1727.96	511.29	3.37961	1.75686	0	0
COL17A1	1387.62	2063.77	711.474	2.9007	1.5364	0	0
CLDN18	2039.46	2995.31	1083.61	2.7642	1.46686	0	0
TFF1	1263.01	1847.82	678.203	2.72459	1.44604	0	0
LAMC2	7167.62	9942.26	4392.98	2.26322	1.17837	0	0
PLAU	4211.1	5748.91	2673.29	2.1505	1.10467	0	0
DCBLD2	2811.64	3727.94	1895.34	1.9669	0.975925	0	0
MET	6612.18	8649.86	4574.49	1.89089	0.919066	0	0
LYZ	16986.9	21854.1	12119.8	1.80317	0.850536	0	0
TGFBI	7271.87	9126.88	5416.86	1.6849	0.752665	0	0
TNC	7288.1	9046.28	5529.91	1.63588	0.710069	0	0
FN1	74141.3	91334.1	56948.6	1.6038	0.681494	0	0
CTSE	6881.8	8473.5	5290.11	1.60176	0.67966	0	0
AHNAK	15650.9	19206.3	12095.5	1.58789	0.667111	0	0
COL1A1	66899.1	81191.6	52606.6	1.54337	0.626085	0	0
FLNA	23628.3	28517.9	18738.8	1.52187	0.605841	0	0
AQP1	12397.6	14919.3	9875.96	1.51067	0.595189	0	0
LAMB3	9170.52	11026	7315.09	1.50729	0.591956	0	0
COL6A3	15784.5	18466	13103	1.4093	0.49498	0	0
COL3A1	47579.1	55013.8	40144.3	1.3704	0.454597	0	0
COL1A2	40988.7	47204.5	34772.9	1.35751	0.440962	0	0
CTSB	32040.2	36796.4	27284.1	1.34864	0.431507	0	0
NAPSA	35092.7	30229.6	39955.8	0.756577	-0.402441	0	0
TPT1	64926.6	55476.2	74377.1	0.745878	-0.422989	0	0
RPS24	16210	13811.9	18608.2	0.742246	-0.43003	0	0
RPLP1	23714.1	20201.2	27227.1	0.74195	-0.430606	0	0
RPS11	22867.8	19431.2	26304.3	0.738707	-0.436925	0	0
RPS20	17334.5	14702.9	19966.1	0.736392	-0.441454	0	0
RPL13	18337.5	15547.9	21127.1	0.735922	-0.442375	0	0
RPS8	20095.7	16972.3	23219.2	0.730959	-0.452137	0	0
RPS6	27107.9	22892.8	31323	0.730862	-0.45233	0	0
RPL37A	15089.6	12579.1	17600.2	0.714712	-0.484566	0	0
RPS15A	10585.1	8808.67	12361.5	0.712591	-0.488853	0	0
RPS14	14443.3	11976.1	16910.6	0.7082	-0.497771	0	0
XBP1	10669.3	8785.67	12552.9	0.699893	-0.514793	0	0
RPL27	11297.7	9301.3	13294.1	0.699656	-0.515283	0	0
AQP3	11755.7	9674.43	13837	0.699171	-0.516282	0	0
RPL31	13151.8	10797.9	15505.7	0.696384	-0.522045	0	0
GSTP1	13837	11330.8	16343.3	0.6933	-0.528448	0	0
RPL8	36896.9	30199.2	43594.7	0.692726	-0.529643	0	0
RPS18	31321	25522.1	37119.8	0.687559	-0.540445	0	0
LAPTM4B	7614.6	6190.85	9038.35	0.684954	-0.545921	0	0
CD55	8978.15	7235.25	10721	0.674865	-0.56733	0	0
PTP4A1	7338.05	5894.43	8781.68	0.671219	-0.575145	0	0
RPS21	8130.63	6508.46	9752.8	0.667342	-0.583501	0	0
RPS7	7014.27	5583.09	8445.45	0.661077	-0.597111	0	0
RPS16	17225.6	13703.2	20748	0.66046	-0.598456	0	0
SCNN1A	7722.56	6036.48	9408.64	0.641589	-0.640278	0	0
CLU	9159.38	7149.54	11169.2	0.64011	-0.643608	0	0
NQO1	7185.54	5605.74	8765.35	0.639534	-0.644907	0	0
FASN	7898.7	6154.91	9642.5	0.638311	-0.647669	0	0
NCRNA00188	7061.76	5483.62	8639.89	0.634687	-0.655884	0	0
RHOB	7446.19	5745.69	9146.68	0.628172	-0.670769	0	0
ATP1B1	13941.6	10753.2	17130	0.627739	-0.671762	0	0
AKR1C3	3844.61	2876.35	4812.87	0.597637	-0.74266	0	0
IGFBP2	4395.16	3273.21	5517.11	0.593284	-0.753206	0	0
ALDH3A2	4049.96	2999.76	5100.17	0.588168	-0.7657	0	0
MSLN	10561.7	7814.89	13308.5	0.587212	-0.768047	0	0
NNMT	3728.86	2729.17	4728.56	0.577168	-0.792938	0	0
C14orf147	3480.83	2537.8	4423.86	0.573662	-0.801728	0	0
HMGB3	6270.63	4563.04	7978.21	0.571938	-0.806068	0	0
SCGB3A2	8201.08	5920.89	10481.3	0.564902	-0.823927	0	0
CES1	3737.43	2659.84	4815.02	0.552404	-0.856204	0	0
SIK1	3853.02	2734.31	4971.73	0.549971	-0.862572	0	0
C8orf4	6792.35	4789.11	8795.59	0.54449	-0.877022	0	0
SFTPB	191444	133903	248984	0.537796	-0.89487	0	0
SCGB3A1	10114.5	6989.49	13239.6	0.527922	-0.921602	0	0
CPE	3346.33	2278.26	4414.41	0.516096	-0.954288	0	0
TACC2	2647.16	1798.96	3495.36	0.51467	-0.958282	0	0
FURIN	8482.56	5752.16	11213	0.512992	-0.96299	0	0
CPM	5589.4	3711.29	7467.52	0.496991	-1.00871	0	0
HOPX	7570.91	4826.85	10315	0.467946	-1.09558	0	0
H19	13466.5	8577.62	18355.4	0.467308	-1.09755	0	0
CYP2B7P1	3127.17	1985.04	4269.29	0.464959	-1.10482	0	0
EPHX1	8384.35	5254.98	11513.7	0.45641	-1.1316	0	0
SLPI	8994.99	5528.33	12461.6	0.443628	-1.17258	0	0
KIT	1608.78	967.583	2249.97	0.430042	-1.21745	0	0
PAEP	1753.47	1015.45	2491.48	0.407569	-1.29488	0	0
RASD1	2129.4	1223.51	3035.29	0.403095	-1.31081	0	0
CRLF1	2713.21	1546.51	3879.91	0.398595	-1.327	0	0
S100P	5266.28	2921.08	7611.48	0.383773	-1.38167	0	0
PLUNC	10263.3	5446.04	15080.5	0.361132	-1.4694	0	0
ODC1	6578.31	3395.12	9761.51	0.347807	-1.52364	0	0
SLC7A2	2620.59	1350.3	3890.89	0.347042	-1.52682	0	0
AKR1C2	8297.63	4047.46	12547.8	0.322563	-1.63235	0	0
AKR1C1	9499.77	4610.76	14388.8	0.320442	-1.64187	0	0
CPS1	5191.25	2502.87	7879.63	0.317638	-1.65454	0	0
PGC	33338.5	14797.7	51879.3	0.285233	-1.80979	0	0
CBR1	4664.43	1809.9	7518.96	0.240711	-2.05462	0	0
KLK12	669.923	257.629	1082.22	0.238056	-2.07062	0	0
FGG	10327.4	3952.41	16702.4	0.236637	-2.07925	0	0
MSMB	1302.04	491.212	2112.87	0.232486	-2.10478	0	0
BPIL1	529.086	189.366	868.806	0.217961	-2.19786	0	0
TF	955.784	328.018	1583.55	0.207141	-2.27132	0	0
FGB	5246.21	1656.36	8836.05	0.187455	-2.41538	0	0
ALB	2452.92	758.547	4147.3	0.182901	-2.45086	0	0
FGL1	1180.82	332.888	2028.75	0.164085	-2.60749	0	0
FGA	8552.4	2254.53	14850.3	0.151817	-2.71959	0	0
CALB1	294.99	76.3398	513.641	0.148625	-2.75025	0	0
PCSK1	1069.29	259.503	1879.08	0.138101	-2.85621	0	0
CHGB	971.965	184.774	1759.15	0.105036	-3.25105	0	0
CALCA	4449.61	767.665	8131.55	0.0944057	-3.40498	0	0
VTN	271.103	33.5154	508.691	0.0658856	-3.92389	0	0
NTS	1664.38	136.315	3192.45	0.042699	-4.54965	0	0
PCSK2	1656.07	118.702	3193.44	0.0371706	-4.74969	0	0
NPY	124.769	4.35916	245.179	0.0177795	-5.81364	0	0
AFP	118.445	2.45307	234.437	0.0104637	-6.57847	0	0
DEFA5	52.9318	0.0992281	105.764	0.000938199	-10.0578	0	0
CGA	275.071	87.1347	463.007	0.188193	-2.40972	4.45769e-58	7.67996e-56
LECT1	353.035	141.147	564.923	0.249853	-2.00085	2.75707e-56	4.71046e-54
KRT14	324.498	537.129	111.867	4.80151	2.26349	9.32199e-55	1.5795e-52
GP2	134.796	19.0659	250.525	0.0761036	-3.71589	1.96761e-53	3.30655e-51
INHA	262.523	80.1337	444.913	0.180111	-2.47304	4.39745e-53	7.3298e-51
GABRP	379.074	603.571	154.576	3.90469	1.96521	5.70215e-51	9.42785e-49
GKN2	326.622	139.506	513.738	0.271552	-1.8807	5.0162e-49	8.22738e-47
HMGA2	385.558	608.487	162.629	3.74157	1.90364	1.57198e-48	2.55784e-46
MUC17	68.8887	135.02	2.75691	48.9753	5.61398	2.27451e-46	3.67181e-44
SLC16A14	816.14	453.723	1178.56	0.384981	-1.37714	1.18371e-42	1.89597e-40
FER1L6	106.451	200.879	12.0234	16.7074	4.06241	1.98401e-42	3.15319e-40
NOTUM	330.441	151.142	509.739	0.296509	-1.75385	9.22015e-41	1.45409e-38
ERO1LB	580.863	323.293	838.433	0.385591	-1.37486	9.41555e-39	1.47357e-36
A2ML1	111.896	209.403	14.3898	14.5522	3.86317	2.02911e-38	3.15158e-36
LGALS4	1129.29	1563	695.58	2.24705	1.16803	7.07204e-38	1.09016e-35
TAC1	78.5195	8.6595	148.379	0.0583605	-4.09886	1.12401e-37	1.71974e-35
SCG2	515.522	259.715	771.329	0.336711	-1.57042	1.6566e-37	2.51582e-35
TM4SF4	997.661	1384.51	610.808	2.26669	1.18059	1.89267e-37	2.8532e-35
MFI2	368.896	560.963	176.829	3.17235	1.66555	3.23857e-36	4.84651e-34
PDE4D	1245.8	823.901	1667.71	0.494032	-1.01732	1.36604e-34	2.02945e-32
CEL	156.779	45.4989	268.06	0.169734	-2.55865	4.84337e-34	7.1438e-32
C11orf9	879.602	1224.3	534.901	2.28884	1.19462	6.90435e-34	1.01109e-31
WFDC5	60.8506	5.85369	115.848	0.0505293	-4.30674	2.06677e-33	3.00517e-31
KLK14	148.17	38.9358	257.404	0.151263	-2.72487	2.2977e-33	3.31742e-31
G6PC	29.7892	1.04187	58.5365	0.0177986	-5.81209	2.81172e-33	4.03118e-31
SYBU	643.676	366.432	920.921	0.397897	-1.32953	4.4591e-31	6.34864e-29
KRT13	224.485	374.058	74.9123	4.99327	2.31999	1.18336e-30	1.67318e-28
WFDC12	41.8141	3.01575	80.6124	0.0374106	-4.74041	5.10696e-30	7.17144e-28
NEUROD1	83.7711	15.5919	151.95	0.102612	-3.28473	3.89889e-29	5.43776e-27
KCNE4	525.868	314.01	737.727	0.425645	-1.23228	1.14938e-28	1.5922e-26
PSG11	8.27292	16.494	0.0518794	317.929	8.31256	5.22319e-28	7.18697e-26
GSTA1	762.065	467.396	1056.73	0.442303	-1.17689	1.78198e-27	2.43561e-25
ENO3	234.348	95.2489	373.447	0.255054	-1.97113	2.46593e-27	3.34812e-25
FAM105A	968.442	647.404	1289.48	0.502066	-0.994052	2.4956e-27	3.36611e-25
VSIG1	1265.71	1655.72	875.697	1.89074	0.918951	3.01826e-27	4.04447e-25
ELF4	931.04	1254.67	607.412	2.0656	1.04656	3.61492e-27	4.81254e-25
MAGEA4	308.892	161.657	456.127	0.354413	-1.4965	5.91658e-27	7.82592e-25
REG1A	171.712	62.2215	281.203	0.221269	-2.17613	7.21071e-27	9.47654e-25
TSPAN11	674.545	392.82	956.271	0.410783	-1.28355	1.20355e-26	1.57167e-24
IRS2	1324.79	921.263	1728.33	0.533038	-0.90769	2.50806e-26	3.25445e-24
COL25A1	135.514	39.7048	231.323	0.171642	-2.54253	3.46054e-26	4.46214e-24
UGT1A10	126.85	225.763	27.9369	8.08116	3.01456	4.2442e-26	5.43841e-24
ATOH8	781.174	494.352	1068	0.462878	-1.1113	5.49783e-26	7.00103e-24
CD109	863.145	1164.06	562.227	2.07045	1.04995	1.02788e-25	1.30084e-23
AIM1	1333.81	1729.64	937.974	1.84402	0.882851	1.87586e-25	2.35945e-23
PLA2G2A	208.674	87.2203	330.127	0.264202	-1.92028	2.93651e-25	3.671e-23
GNRH2	9.05768	0.181326	17.934	0.0101107	-6.62797	6.89001e-25	8.56115e-23
EREG	741.56	1031.49	451.629	2.28394	1.19152	1.79827e-24	2.22098e-22
PAX7	261.722	123.629	399.815	0.309216	-1.69331	3.96173e-24	4.86367e-22
PLAC4	103.814	31.7445	175.883	0.180486	-2.47004	4.96394e-24	6.05778e-22
VGF	136.436	42.2823	230.589	0.183367	-2.4472	6.47673e-24	7.85715e-22
ITGA6	1977.05	2657.91	1296.2	2.05053	1.036	1.01892e-23	1.22881e-21
DSG3	93.0831	165.318	20.8486	7.92941	2.98721	1.10493e-23	1.32476e-21
TP63	331.952	482.465	181.44	2.65909	1.41093	1.50768e-23	1.79712e-21
L1CAM	119.128	208.153	30.1035	6.91458	2.78964	2.16532e-23	2.56609e-21
PLA2G4A	1227.19	890.909	1563.46	0.569831	-0.811394	2.77937e-23	3.27486e-21
LPL	1220.15	888.092	1552.21	0.572149	-0.805538	4.65484e-23	5.45334e-21
IGFBP1	92.3312	25.5068	159.155	0.160264	-2.64148	1.37503e-22	1.60175e-20
APOA2	14.1152	0.426507	27.804	0.0153398	-6.02658	1.64808e-22	1.90898e-20
PLA2G10	335.395	201.388	469.403	0.429029	-1.22085	2.26638e-22	2.61041e-20
VCY	8.1353	0.175787	16.0948	0.010922	-6.51662	4.10931e-22	4.70665e-20
ANXA10	234.926	375.169	94.6832	3.96236	1.98636	4.302e-22	4.89998e-20
BARX1	349.967	211.495	488.44	0.433001	-1.20756	5.4054e-22	6.12273e-20
LGSN	424.061	256.988	591.133	0.434739	-1.20178	9.51256e-22	1.07157e-19
AMBP	267.664	134.708	400.62	0.336249	-1.5724	1.02716e-21	1.15075e-19
BAI1	193.793	82.7144	304.872	0.271309	-1.88199	1.54994e-21	1.727e-19
OPN3	1427.16	1015.75	1838.56	0.552473	-0.856024	2.21693e-21	2.45683e-19
F13A1	1317.94	1673.19	962.682	1.73806	0.797474	3.46143e-21	3.81539e-19
DUSP4	952.51	677.27	1227.75	0.551635	-0.858214	3.78818e-21	4.15322e-19
SLC14A2	117.464	38.4822	196.446	0.195892	-2.35187	9.062e-21	9.8824e-19
MUC2	117.359	38.8086	195.909	0.198095	-2.33573	1.04672e-20	1.13544e-18
ANO1	723.069	979.329	466.809	2.09792	1.06896	1.19574e-20	1.29027e-18
SLC16A4	835.137	579.949	1090.32	0.531905	-0.91076	1.49789e-20	1.60784e-18
NEUROD4	4.58907	0.0683771	9.10976	0.00750591	-7.05776	1.75225e-20	1.87107e-18
CGB5	70.3051	17.2242	123.386	0.139596	-2.84067	2.25834e-20	2.39899e-18
INS	6.88676	0.16439	13.6091	0.0120794	-6.37131	2.3261e-20	2.45823e-18
ITGB8	826.638	1096	557.281	1.96669	0.975766	3.72423e-20	3.9156e-18
POLR3H	1344.72	988.128	1701.31	0.580804	-0.783877	3.87529e-20	4.05363e-18
DNAJC12	540.637	365.536	715.737	0.510713	-0.969414	4.28388e-20	4.45828e-18
CEACAM7	239.521	114.174	364.867	0.31292	-1.67613	6.98203e-20	7.22957e-18
COL2A1	262.89	144.829	380.951	0.380177	-1.39526	8.01931e-20	8.26191e-18
ADRA2A	399.897	254.516	545.279	0.466764	-1.09924	8.61102e-20	8.82716e-18
WIF1	768.459	511.477	1025.44	0.498788	-1.0035	9.0744e-20	9.25589e-18
CGB	64.5992	14.639	114.559	0.127785	-2.96821	1.05002e-19	1.06572e-17
TRIM48	30.1324	3.53012	56.7347	0.0622215	-4.00644	1.53786e-19	1.55316e-17
CBR3	293.252	172.927	413.576	0.418127	-1.25799	1.84225e-19	1.85147e-17
CABYR	296.371	174.685	418.058	0.417848	-1.25895	1.9622e-19	1.96239e-17
AKAP12	1413.94	1029.83	1798.05	0.572747	-0.80403	2.44037e-19	2.42876e-17
GBP4	1351.3	1699.72	1002.89	1.69481	0.761127	2.45665e-19	2.43316e-17
HPN	1344.75	997.29	1692.22	0.58934	-0.762829	3.60905e-19	3.55734e-17
GEM	1130.78	838.344	1423.21	0.58905	-0.763537	4.00869e-19	3.93235e-17
IRX3	985.147	713.181	1257.11	0.567316	-0.817775	4.6097e-19	4.50039e-17
KLK13	118.618	41.5023	195.733	0.212035	-2.23762	5.12471e-19	4.97947e-17
CHL1	756.353	503.37	1009.33	0.498715	-1.00371	5.3057e-19	5.13101e-17
PADI3	111.991	187.941	36.0408	5.21469	2.38258	6.37965e-19	6.14064e-17
PDK4	982.639	713.763	1251.51	0.57032	-0.810157	7.2518e-19	6.94749e-17
BHMT	51.4382	93.2784	9.59808	9.71844	3.28073	1.36389e-18	1.30058e-16
APOA1	32.048	3.9429	60.1531	0.0655478	-3.93131	1.47073e-18	1.39597e-16
SERPINB5	362.781	499.957	225.604	2.21608	1.14801	1.66339e-18	1.57155e-16
BMP6	343.308	218.345	468.271	0.466279	-1.10074	1.86246e-18	1.75156e-16
SAMD9L	1057.44	1348.67	766.208	1.76019	0.815729	2.22232e-18	2.08046e-16
IGF2BP2	555.864	743.444	368.284	2.01867	1.01341	3.40411e-18	3.17233e-16
VGLL2	34.5307	64.1648	4.89659	13.104	3.71193	3.80237e-18	3.52743e-16
COL11A1	1500.11	1901.07	1099.15	1.72958	0.790418	4.3049e-18	3.97563e-16
SPAG11B	21.1676	40.4291	1.90608	21.2106	4.40672	5.88875e-18	5.41395e-16
VILL	498.704	709.383	288.025	2.46292	1.30037	6.22605e-18	5.6985e-16
SPRR2A	45.911	83.2824	8.53963	9.75246	3.28577	6.60878e-18	6.02192e-16
SYT7	1462.92	1070.41	1855.42	0.576908	-0.793587	6.76362e-18	6.13574e-16
GADD45G	398.24	259.85	536.631	0.484225	-1.04625	7.23623e-18	6.53556e-16
PRAME	549.518	384.395	714.642	0.537884	-0.894632	7.44184e-18	6.69178e-16
SMPDL3B	1461.24	1072.56	1849.93	0.579787	-0.786406	1.14278e-17	1.02311e-15
BAALC	242.938	125.118	360.758	0.34682	-1.52774	1.19962e-17	1.06933e-15
ANXA8	248.849	381.605	116.093	3.28707	1.7168	1.23175e-17	1.09322e-15
HLA-G	395.798	536.358	255.237	2.10141	1.07136	1.2442e-17	1.09951e-15
AGT	675.16	450.437	899.882	0.500551	-0.998411	1.26227e-17	1.11069e-15
RND1	832.136	599.995	1064.28	0.563758	-0.826851	2.95672e-17	2.59054e-15
EPHB2	841.462	1086.88	596.048	1.82347	0.866687	3.26887e-17	2.85185e-15
TMEM59L	501.984	323.416	680.551	0.475227	-1.07331	3.48466e-17	3.02723e-15
ZP2	11.3965	0.742885	22.0501	0.0336908	-4.8915	3.96821e-17	3.43275e-15
CD163	2127.72	2749.6	1505.85	1.82594	0.868643	4.3701e-17	3.76453e-15
GKN1	5.48139	10.734	0.228741	46.9265	5.55233	4.45033e-17	3.80193e-15
ASCL1	771.325	529.545	1013.1	0.522695	-0.935958	4.4506e-17	3.80193e-15
PRB4	25.8699	3.62606	48.1137	0.0753644	-3.72997	5.34852e-17	4.55002e-15
CD177	345.791	476.769	214.814	2.21945	1.1502	5.90194e-17	5.00007e-15
PCK1	77.5822	23.3742	131.79	0.177359	-2.49525	6.07122e-17	5.12231e-15
GCG	46.7029	10.117	83.2887	0.121469	-3.04134	6.097e-17	5.12298e-15
APOC3	5.75099	0.248013	11.254	0.0220378	-5.50387	8.24863e-17	6.90259e-15
[truncated: 19,919 more rows]

## Sheet: LUAD-highELF4 Up Genes
Hugo_Symbol	meanBase	meanHighCD44	meanLowCD44	foldChange	log2FC	pValue	adjPvalue
[truncated: 179 more rows]

[truncated: 7 more sheets: LUAD-lowELF4 Up Genes, KIRC-all, KIRC-highELF4 Up Genes, KIRC-lowELF4 Up Genes, BRCA-all, BRCA-highELF4 Up Genes, BRCA-lowELF4 Up Genes]
