# Supplementary material for: High ELF4 expression in human cancers is associated with worse disease outcomes and increased resistance to anticancer drugs
Source: PLoS One. 2021 Apr 9;16(4):e0248984. doi: 10.1371/journal.pone.0248984 (PMC8034723; doi:10.1371/journal.pone.0248984)
Supplement: S4 File — The Sheets within this Microsoft Excel file are named accordingly. (XLSX) [file pone.0248984.s004.xlsx]

## Sheet: Reactome Pathway SARC
Term	Overlap	P_value	AdjustedP_value	OldP_value	OldAdjustedP_value	OddsRatio	CombinedScore	Genes
Surfactant metabolism Homo sapiens R-HSA-5683826	4/29	9.24478e-05	0.0112786	0	0	19.5644	181.732	SFTPB;DMBT1;SFTPA1;PGA3
Defective ABCA3 causes pulmonary surfactant metabolism dysfunction type 3 (SMDP3) Homo sapiens R-HSA-5683678	2/5	0.000673604	0.0377268	0	0	80.6138	588.712	SFTPB;SFTPA1
Ligand-gated ion channel transport Homo sapiens R-HSA-975298	3/26	0.00126875	0.0377268	0	0	15.853	105.735	GABRA6;GABRA4;GLRA4
Defective CSF2RB causes pulmonary surfactant metabolism dysfunction 5 (SMDP5) Homo sapiens R-HSA-5688849	2/8	0.00185542	0.0377268	0	0	40.3008	253.478	SFTPB;SFTPA1
Defective CSF2RA causes pulmonary surfactant metabolism dysfunction 4 (SMDP4) Homo sapiens R-HSA-5688890	2/8	0.00185542	0.0377268	0	0	40.3008	253.478	SFTPB;SFTPA1
ABC transporter disorders Homo sapiens R-HSA-5619084	2/8	0.00185542	0.0377268	0	0	40.3008	253.478	SFTPB;SFTPA1
Diseases associated with surfactant metabolism Homo sapiens R-HSA-5687613	2/10	0.00294955	0.0514064	0	0	30.2226	176.08	SFTPB;SFTPA1
GABA A receptor activation Homo sapiens R-HSA-977441	2/13	0.00502965	0.0767022	0	0	21.9767	116.31	GABRA6;GABRA4
Diseases of metabolism Homo sapiens R-HSA-5668914	3/45	0.0061717	0.0817085	0	0	8.67309	44.1268	SFTPB;GIF;SFTPA1
Disorders of transmembrane transporters Homo sapiens R-HSA-5619115	2/15	0.00669742	0.0817085	0	0	18.5938	93.0812	SFTPB;SFTPA1
Olfactory Signaling Pathway Homo sapiens R-HSA-381753	9/418	0.00832413	0.0872402	0	0	2.72258	13.0373	OR4F4;OR5M8;OR6K3;OR5B21;OR4D10;OR7D4;OR10G7;OR9G4;OR4F5
Digestion of dietary lipid Homo sapiens R-HSA-192456	2/17	0.008581	0.0872402	0	0	16.113	76.669	LIPF;PNLIPRP3
Glucuronidation Homo sapiens R-HSA-156588	2/20	0.0117947	0.110688	0	0	13.4255	59.6106	UGT2B15;UGT2B4
Phase 2 - plateau phase Homo sapiens R-HSA-5576893	2/26	0.019531	0.170199	0	0	10.0661	39.6175	CACNG3;CACNG5
Phase 1 - inactivation of fast Na+ channels Homo sapiens R-HSA-5576894	2/27	0.02098	0.170637	0	0	9.66293	37.3394	CACNG3;CACNG5
Tight junction interactions Homo sapiens R-HSA-420029	2/30	0.025584	0.195078	0	0	8.62631	31.6222	CLDN18;CLDN2
Ion channel transport Homo sapiens R-HSA-983712	5/203	0.0273398	0.196203	0	0	3.07987	11.0857	TRPM1;ATP4A;GABRA6;GABRA4;GLRA4
Extrinsic Pathway of Fibrin Clot Formation Homo sapiens R-HSA-140834	1/5	0.0408206	0.262393	0	0	30.0455	96.1024	F9
Formation of Fibrin Clot (Clotting Cascade) Homo sapiens R-HSA-140877	2/39	0.0415265	0.262393	0	0	6.52505	20.7589	F9;CD177
Synthesis of 5-eicosatetraenoic acids Homo sapiens R-HSA-2142688	1/6	0.0487838	0.262393	0	0	24.0352	72.5948	GPX2
Synthesis of 15-eicosatetraenoic acid derivatives Homo sapiens R-HSA-2142770	1/6	0.0487838	0.262393	0	0	24.0352	72.5948	GPX2
Synthesis of 12-eicosatetraenoic acid derivatives Homo sapiens R-HSA-2142712	1/6	0.0487838	0.262393	0	0	24.0352	72.5948	GPX2
Phase II conjugation Homo sapiens R-HSA-156580	3/100	0.0506579	0.262393	0	0	3.74492	11.1698	UGT2B15;GSTA1;UGT2B4
Phase 0 - rapid depolarisation Homo sapiens R-HSA-5576892	2/44	0.0516183	0.262393	0	0	5.74681	17.0328	CACNG3;CACNG5
Transport of gamma-carboxylated protein precursors from the endoplasmic reticulum to the Golgi apparatus Homo sapiens R-HSA-159763	1/9	0.0722811	0.305434	0	0	15.0197	39.4596	F9
GABA receptor activation Homo sapiens R-HSA-977443	2/55	0.0764321	0.305434	0	0	4.55154	11.7036	GABRA6;GABRA4
Removal of aminoterminal propeptides from gamma-carboxylated proteins Homo sapiens R-HSA-159782	1/10	0.0799846	0.305434	0	0	13.3502	33.7215	F9
Gamma-carboxylation of protein precursors Homo sapiens R-HSA-159740	1/10	0.0799846	0.305434	0	0	13.3502	33.7215	F9
FGFR2b ligand binding and activation Homo sapiens R-HSA-190377	1/10	0.0799846	0.305434	0	0	13.3502	33.7215	FGFBP1
Biological oxidations Homo sapiens R-HSA-211859	4/199	0.0843124	0.305434	0	0	2.48674	6.15026	AADAC;UGT2B15;GSTA1;UGT2B4
Defects in cobalamin (B12) metabolism Homo sapiens R-HSA-3296469	1/11	0.0876246	0.305434	0	0	12.0145	29.2517	GIF
Gamma-carboxylation, transport, and amino-terminal cleavage of proteins Homo sapiens R-HSA-159854	1/11	0.0876246	0.305434	0	0	12.0145	29.2517	F9
Phenylalanine and tyrosine catabolism Homo sapiens R-HSA-71182	1/11	0.0876246	0.305434	0	0	12.0145	29.2517	PAH
Response to metal ions Homo sapiens R-HSA-5660526	1/11	0.0876246	0.305434	0	0	12.0145	29.2517	MT4
Metallothioneins bind metals Homo sapiens R-HSA-5661231	1/11	0.0876246	0.305434	0	0	12.0145	29.2517	MT4
Cell-cell junction organization Homo sapiens R-HSA-421270	2/61	0.0912536	0.309248	0	0	4.08743	9.78577	CLDN18;CLDN2
Reversible hydration of carbon dioxide Homo sapiens R-HSA-1475029	1/12	0.0952014	0.313907	0	0	10.9218	25.6854	CA6
O-linked glycosylation of mucins Homo sapiens R-HSA-913709	2/66	0.104187	0.334495	0	0	3.76715	8.51967	B3GNT6;A4GNT
LGI-ADAM interactions Homo sapiens R-HSA-5682910	1/14	0.110168	0.341548	0	0	9.24056	20.3823	CACNG3
Neurotransmitter Receptor Binding And Downstream Transmission In The Postsynaptic Cell Homo sapiens R-HSA-112314	3/142	0.114537	0.341548	0	0	2.6078	5.65073	GABRA6;GABRA4;CACNG3
Prolactin receptor signaling Homo sapiens R-HSA-1170546	1/15	0.117559	0.341548	0	0	8.58009	18.3684	CSH1
Lipid digestion, mobilization, and transport Homo sapiens R-HSA-73923	2/71	0.117582	0.341548	0	0	3.49328	7.47779	LIPF;PNLIPRP3
Defects in vitamin and cofactor metabolism Homo sapiens R-HSA-3296482	1/18	0.139367	0.395413	0	0	7.06488	13.9224	GIF
FGFR2 ligand binding and activation Homo sapiens R-HSA-190241	1/20	0.153607	0.425911	0	0	6.32057	11.8407	FGFBP1
Cell junction organization Homo sapiens R-HSA-446728	2/86	0.159971	0.426017	0	0	2.86731	5.25508	CLDN18;CLDN2
Cobalamin (Cbl, vitamin B12) transport and metabolism Homo sapiens R-HSA-196741	1/21	0.160639	0.426017	0	0	6.00424	10.9793	GIF
Common Pathway of Fibrin Clot Formation Homo sapiens R-HSA-140875	1/22	0.167613	0.426017	0	0	5.71804	10.213	CD177
Intrinsic Pathway of Fibrin Clot Formation Homo sapiens R-HSA-140837	1/22	0.167613	0.426017	0	0	5.71804	10.213	F9
Growth hormone receptor signaling Homo sapiens R-HSA-982772	1/24	0.181389	0.451622	0	0	5.22029	8.91161	CSH1
TRP channels Homo sapiens R-HSA-3295583	1/25	0.188192	0.459188	0	0	5.00253	8.35569	TRPM1
GPCR downstream signaling Homo sapiens R-HSA-388396	11/983	0.194523	0.46533	0	0	1.37715	2.25468	OR4F4;OR5M8;SUCNR1;OR6K3;OR5B21;PPY;OR4D10;OR7D4;OR10G7;OR9G4;OR4F5
Amine compound SLC transporters Homo sapiens R-HSA-425428	1/30	0.221371	0.496373	0	0	4.13898	6.24122	RHBG
Molecules associated with elastic fibres Homo sapiens R-HSA-2129379	1/30	0.221371	0.496373	0	0	4.13898	6.24122	BMP10
Transmembrane transport of small molecules Homo sapiens R-HSA-382551	7/594	0.224662	0.496373	0	0	1.44353	2.15542	TRPM1;ATP4A;GABRA6;GABRA4;LCN2;GLRA4;RHBG
Trafficking of AMPA receptors Homo sapiens R-HSA-399719	1/31	0.227843	0.496373	0	0	4.00081	5.91758	CACNG3
Glutamate Binding, Activation of AMPA Receptors and Synaptic Plasticity Homo sapiens R-HSA-399721	1/31	0.227843	0.496373	0	0	4.00081	5.91758	CACNG3
O-linked glycosylation Homo sapiens R-HSA-5173105	2/110	0.232044	0.496655	0	0	2.22742	3.25387	B3GNT6;A4GNT
Detoxification of Reactive Oxygen Species Homo sapiens R-HSA-3299685	1/33	0.240628	0.497872	0	0	3.75038	5.34243	GPX2
Neuronal System Homo sapiens R-HSA-112316	4/301	0.240774	0.497872	0	0	1.62423	2.31273	GABRA6;GABRA4;CACNG3;HCN1
Transmission across Chemical Synapses Homo sapiens R-HSA-112315	3/211	0.25573	0.519983	0	0	1.73661	2.3681	GABRA6;GABRA4;CACNG3
Glutathione conjugation Homo sapiens R-HSA-156590	1/38	0.271677	0.529429	0	0	3.24275	4.22577	GSTA1
Nuclear signaling by ERBB4 Homo sapiens R-HSA-1251985	1/39	0.277733	0.529429	0	0	3.15726	4.04474	CSH1
Collagen degradation Homo sapiens R-HSA-1442490	1/39	0.277733	0.529429	0	0	3.15726	4.04474	MMP12
Gamma carboxylation, hypusine formation and arylsulfatase activation Homo sapiens R-HSA-163841	1/39	0.277733	0.529429	0	0	3.15726	4.04474	F9
Elastic fibre formation Homo sapiens R-HSA-1566948	1/41	0.289697	0.533021	0	0	2.99909	3.71564	BMP10
Histidine, lysine, phenylalanine, tyrosine, proline and tryptophan catabolism Homo sapiens R-HSA-6788656	1/41	0.289697	0.533021	0	0	2.99909	3.71564	PAH
Cell-Cell communication Homo sapiens R-HSA-1500931	2/131	0.296543	0.533021	0	0	1.86283	2.26438	CLDN18;CLDN2
Iron uptake and transport Homo sapiens R-HSA-917937	1/43	0.301463	0.533021	0	0	2.85599	3.42464	LCN2
Classical antibody-mediated complement activation Homo sapiens R-HSA-173623	1/43	0.301463	0.533021	0	0	2.85599	3.42464	CRP
Cardiac conduction Homo sapiens R-HSA-5576891	2/135	0.308789	0.538176	0	0	1.80644	2.12274	CACNG3;CACNG5
Creation of C4 and C2 activators Homo sapiens R-HSA-166786	1/49	0.335612	0.576686	0	0	2.49823	2.72757	CRP
GPVI-mediated activation cascade Homo sapiens R-HSA-114604	1/53	0.357451	0.597384	0	0	2.30559	2.37189	CLEC1B
Arachidonic acid metabolism Homo sapiens R-HSA-2142753	1/53	0.357451	0.597384	0	0	2.30559	2.37189	GPX2
Ion transport by P-type ATPases Homo sapiens R-HSA-936837	1/55	0.368102	0.60687	0	0	2.21998	2.21864	ATP4A
Initial triggering of complement Homo sapiens R-HSA-166663	1/58	0.383749	0.624232	0	0	2.10282	2.01401	CRP
Muscle contraction Homo sapiens R-HSA-397014	2/196	0.485495	0.772111	0	0	1.2346	0.892103	CACNG3;CACNG5
Complement cascade Homo sapiens R-HSA-166658	1/80	0.487316	0.772111	0	0	1.51554	1.08943	CRP
TP53 Regulates Metabolic Genes Homo sapiens R-HSA-5628897	1/84	0.504194	0.788611	0	0	1.44221	0.987613	GPX2
Signaling by GPCR Homo sapiens R-HSA-372790	11/1293	0.511082	0.789266	0	0	1.02698	0.689338	OR4F4;OR5M8;SUCNR1;OR6K3;OR5B21;PPY;OR4D10;OR7D4;OR10G7;OR9G4;OR4F5
Phase 1 - Functionalization of compounds Homo sapiens R-HSA-211945	1/92	0.536311	0.814653	0	0	1.31489	0.819226	AADAC
Metabolism of water-soluble vitamins and cofactors Homo sapiens R-HSA-196849	1/98	0.559034	0.814653	0	0	1.23318	0.717147	GIF
Potassium Channels Homo sapiens R-HSA-1296071	1/99	0.562712	0.814653	0	0	1.22053	0.70179	HCN1
Stimuli-sensing channels Homo sapiens R-HSA-2672351	1/100	0.56636	0.814653	0	0	1.20814	0.68686	TRPM1
Cell surface interactions at the vascular wall Homo sapiens R-HSA-202733	1/101	0.569977	0.814653	0	0	1.196	0.672342	CD177
Transport of glucose and other sugars, bile salts and organic acids, metal ions and amine compounds Homo sapiens R-HSA-425366	1/101	0.569977	0.814653	0	0	1.196	0.672342	RHBG
MHC class II antigen presentation Homo sapiens R-HSA-2132295	1/103	0.577122	0.814653	0	0	1.17243	0.644487	CTSE
Platelet degranulation Homo sapiens R-HSA-114608	1/105	0.584149	0.814653	0	0	1.14977	0.618114	SERPINA4
Degradation of the extracellular matrix Homo sapiens R-HSA-1474228	1/106	0.587619	0.814653	0	0	1.13876	0.605452	MMP12
G alpha (i) signalling events Homo sapiens R-HSA-418594	2/240	0.594567	0.814977	0	0	1.0041	0.522053	SUCNR1;PPY
Response to elevated platelet cytosolic Ca2+ Homo sapiens R-HSA-76005	1/110	0.601212	0.814977	0	0	1.09675	0.558033	SERPINA4
Platelet activation, signaling and aggregation Homo sapiens R-HSA-76002	2/253	0.623331	0.835674	0	0	0.951462	0.449735	CLEC1B;SERPINA4
Hemostasis Homo sapiens R-HSA-109582	4/552	0.675991	0.896422	0	0	0.868974	0.340269	F9;CLEC1B;SERPINA4;CD177
Extracellular matrix organization Homo sapiens R-HSA-1474244	2/283	0.683674	0.896862	0	0	0.848581	0.322694	MMP12;BMP10
Metabolism of vitamins and cofactors Homo sapiens R-HSA-196854	1/148	0.710065	0.921573	0	0	0.811668	0.277914	GIF
Class A/1 (Rhodopsin-like receptors) Homo sapiens R-HSA-373076	2/323	0.751639	0.965263	0	0	0.741319	0.211646	SUCNR1;PPY
Metabolism of amino acids and derivatives Homo sapiens R-HSA-71291	2/335	0.769438	0.977827	0	0	0.714165	0.187179	PAH;TYR
Metabolism of proteins Homo sapiens R-HSA-392499	7/1074	0.79393	0.988987	0	0	0.774339	0.178687	SFTPB;F9;DMBT1;B3GNT6;A4GNT;SFTPA1;PGA3
Peptide ligand-binding receptors Homo sapiens R-HSA-375276	1/193	0.801384	0.988987	0	0	0.620013	0.13728	PPY
Metabolism Homo sapiens R-HSA-1430728	13/1908	0.810109	0.988987	0	0	0.804342	0.169383	GPX2;GIF;UGT2B15;TYR;MT4;LIPF;CHIT1;AADAC;PAH;GSTA1;CA6;UGT2B4;PNLIPRP3
Post-translational protein modification Homo sapiens R-HSA-597592	3/521	0.810645	0.988987	0	0	0.686311	0.144074	F9;B3GNT6;A4GNT
GPCR ligand binding Homo sapiens R-HSA-500792	2/447	0.88849	0.999985	0	0	0.531351	0.0628223	SUCNR1;PPY
SLC-mediated transmembrane transport Homo sapiens R-HSA-425407	1/268	0.894472	0.999985	0	0	0.444149	0.0495324	RHBG
Metabolism of carbohydrates Homo sapiens R-HSA-71387	1/282	0.906247	0.999985	0	0	0.421719	0.0415155	CHIT1
IGF1R signaling cascade Homo sapiens R-HSA-2428924	1/288	0.910884	0.999985	0	0	0.412776	0.0385282	IRS4
Signaling by Type 1 Insulin-like Growth Factor 1 Receptor (IGF1R) Homo sapiens R-HSA-2404192	1/288	0.910884	0.999985	0	0	0.412776	0.0385282	IRS4
IRS-related events triggered by IGF1R Homo sapiens R-HSA-2428928	1/288	0.910884	0.999985	0	0	0.412776	0.0385282	IRS4
Metabolism of lipids and lipoproteins Homo sapiens R-HSA-556833	3/659	0.914238	0.999985	0	0	0.538063	0.0482448	LIPF;GPX2;PNLIPRP3
Signaling by ERBB4 Homo sapiens R-HSA-1236394	1/330	0.937549	0.999985	0	0	0.359307	0.0231704	CSH1
Disease Homo sapiens R-HSA-1643685	3/725	0.942732	0.999985	0	0	0.487195	0.0287316	SFTPB;GIF;SFTPA1
Transcriptional Regulation by TP53 Homo sapiens R-HSA-3700989	1/348	0.946388	0.999985	0	0	0.340355	0.0187544	GPX2
Signaling by FGFR2 Homo sapiens R-HSA-5654738	1/361	0.951987	0.999985	0	0	0.327845	0.0161311	FGFBP1
Signaling by FGFR Homo sapiens R-HSA-190236	1/366	0.953983	0.999985	0	0	0.323271	0.0152292	FGFBP1
Cellular responses to stress Homo sapiens R-HSA-2262752	1/367	0.954372	0.999985	0	0	0.322371	0.0150554	GPX2
Signal Transduction Homo sapiens R-HSA-162582	14/2465	0.956582	0.999985	0	0	0.65323	0.0289964	OR4F4;FGFBP1;OR5M8;SUCNR1;OR6K3;OR5B21;CSH1;IRS4;PPY;OR4D10;OR7D4;OR10G7;OR9G4;OR4F5
Signaling by Interleukins Homo sapiens R-HSA-449147	1/392	0.963103	0.999985	0	0	0.301372	0.0113301	CSF3
Cytokine Signaling in Immune system Homo sapiens R-HSA-1280215	2/620	0.966626	0.999985	0	0	0.379193	0.0128712	CSF3;CSH1
Generic Transcription Pathway Homo sapiens R-HSA-212436	2/812	0.991925	0.999985	0	0	0.28642	0.00232234	PRDM7;GPX2
Adaptive Immune System Homo sapiens R-HSA-1280218	1/762	0.998457	0.999985	0	0	0.151897	0.000234626	CTSE
Developmental Biology Homo sapiens R-HSA-1266738	1/786	0.998746	0.999985	0	0	0.147068	0.00018454	CACNG3
Innate Immune System Homo sapiens R-HSA-168249	1/807	0.998954	0.999985	0	0	0.143078	0.000149668	CRP
Immune System Homo sapiens R-HSA-168256	4/1547	0.999158	0.999985	0	0	0.292696	0.000246427	CRP;CSF3;CSH1;CTSE
Gene Expression Homo sapiens R-HSA-74160	2/1631	0.999985	0.999985	0	0	0.136287	1.99411e-06	PRDM7;GPX2

## Sheet: Reactome Pathway PAAD
Term	Overlap	P_value	AdjustedP_value	OldP_value	OldAdjustedP_value	OddsRatio	CombinedScore	Genes
Alpha-defensins Homo sapiens R-HSA-1462054	2/9	0.00139879	0.12729	0	0	45.408	298.428	DEFA6;DEFA5
Fatty acids Homo sapiens R-HSA-211935	2/15	0.00397935	0.128365	0	0	24.4431	135.088	CYP2B6;CYP4F22
Defective GALNT3 causes familial hyperphosphatemic tumoral calcinosis (HFTC) Homo sapiens R-HSA-5083625	2/18	0.00572679	0.128365	0	0	19.857	102.514	MUC2;MUC21
Defective GALNT12 causes colorectal cancer 1 (CRCS1) Homo sapiens R-HSA-5083636	2/18	0.00572679	0.128365	0	0	19.857	102.514	MUC2;MUC21
Defective C1GALT1C1 causes Tn polyagglutination syndrome (TNPS) Homo sapiens R-HSA-5083632	2/20	0.00705304	0.128365	0	0	17.6489	87.4378	MUC2;MUC21
O-linked glycosylation of mucins Homo sapiens R-HSA-913709	3/66	0.00855273	0.129716	0	0	7.60753	36.2233	MUC2;MUC21;GALNT8
Lipid digestion, mobilization, and transport Homo sapiens R-HSA-73923	3/71	0.0104409	0.133871	0	0	7.04637	32.1457	LIPF;FABP2;MTTP
Termination of O-glycan biosynthesis Homo sapiens R-HSA-977068	2/26	0.0117689	0.133871	0	0	13.2327	58.7834	MUC2;MUC21
Striated Muscle Contraction Homo sapiens R-HSA-390522	2/34	0.0196564	0.198748	0	0	9.9205	38.9811	MYL1;MYL2
Stimuli-sensing channels Homo sapiens R-HSA-2672351	3/100	0.0258864	0.235566	0	0	4.93249	18.0235	CLCA1;BEST2;CLCA4
O-linked glycosylation Homo sapiens R-HSA-5173105	3/110	0.0330223	0.272331	0	0	4.46925	15.2427	MUC2;MUC21;GALNT8
Defensins Homo sapiens R-HSA-1461973	2/47	0.0359118	0.272331	0	0	7.04996	23.453	DEFA6;DEFA5
Multifunctional anion exchangers Homo sapiens R-HSA-427601	1/7	0.0436183	0.279118	0	0	26.2791	82.3134	SLC26A3
Chemokine receptors bind chemokines Homo sapiens R-HSA-380108	2/56	0.0493185	0.279118	0	0	5.8723	17.6724	CCL25;PPBP
Digestion of dietary carbohydrate Homo sapiens R-HSA-189085	1/8	0.0496935	0.279118	0	0	22.5238	67.6138	SI
Transport of fatty acids Homo sapiens R-HSA-804914	1/8	0.0496935	0.279118	0	0	22.5238	67.6138	LCN15
Cytochrome P450 - arranged by substrate type Homo sapiens R-HSA-211897	2/62	0.0591028	0.279118	0	0	5.28347	14.9442	CYP2B6;CYP4F22
Diseases associated with O-glycosylation of proteins Homo sapiens R-HSA-3906995	2/62	0.0591028	0.279118	0	0	5.28347	14.9442	MUC2;MUC21
CYP2E1 reactions Homo sapiens R-HSA-211999	1/11	0.0676901	0.279118	0	0	15.7643	42.4503	CYP2B6
Androgen biosynthesis Homo sapiens R-HSA-193048	1/11	0.0676901	0.279118	0	0	15.7643	42.4503	SRD5A2
Response to metal ions Homo sapiens R-HSA-5660526	1/11	0.0676901	0.279118	0	0	15.7643	42.4503	MT4
Metallothioneins bind metals Homo sapiens R-HSA-5661231	1/11	0.0676901	0.279118	0	0	15.7643	42.4503	MT4
Miscellaneous substrates Homo sapiens R-HSA-211958	1/12	0.0736135	0.279118	0	0	14.3304	37.3871	CYP4F22
Eicosanoids Homo sapiens R-HSA-211979	1/12	0.0736135	0.279118	0	0	14.3304	37.3871	CYP4F22
Synthesis, secretion, and inactivation of Glucose-dependent Insulinotropic Polypeptide (GIP) Homo sapiens R-HSA-400511	1/13	0.0794996	0.289378	0	0	13.1356	33.2593	GIP
Chylomicron-mediated lipid transport Homo sapiens R-HSA-174800	1/17	0.102675	0.335258	0	0	9.8497	22.4197	MTTP
Digestion of dietary lipid Homo sapiens R-HSA-192456	1/17	0.102675	0.335258	0	0	9.8497	22.4197	LIPF
Diseases of glycosylation Homo sapiens R-HSA-3781865	2/88	0.107762	0.335258	0	0	3.6813	8.20133	MUC2;MUC21
Na+/Cl- dependent neurotransmitter transporters Homo sapiens R-HSA-442660	1/19	0.114045	0.335258	0	0	8.75441	19.0073	SLC18A1
Phase 1 - Functionalization of compounds Homo sapiens R-HSA-211945	2/92	0.115974	0.335258	0	0	3.51698	7.57694	CYP2B6;CYP4F22
Xenobiotics Homo sapiens R-HSA-211981	1/20	0.119676	0.335258	0	0	8.29323	17.6063	CYP2B6
Hormone-sensitive lipase (HSL)-mediated triacylglycerol hydrolysis Homo sapiens R-HSA-163560	1/20	0.119676	0.335258	0	0	8.29323	17.6063	FABP2
Peptide ligand-binding receptors Homo sapiens R-HSA-375276	3/193	0.124715	0.335258	0	0	2.50632	5.21747	CCL25;PPBP;MLN
Synthesis of Leukotrienes (LT) and Eoxins (EX) Homo sapiens R-HSA-2142691	1/21	0.125272	0.335258	0	0	7.87817	16.3651	CYP4F22
Muscle contraction Homo sapiens R-HSA-397014	3/196	0.128945	0.335258	0	0	2.46699	5.0533	TRIM72;MYL1;MYL2
Incretin synthesis, secretion, and inactivation Homo sapiens R-HSA-400508	1/23	0.136357	0.34189	0	0	7.16126	14.2686	GIP
Ion channel transport Homo sapiens R-HSA-983712	3/203	0.13901	0.34189	0	0	2.3798	4.69584	CLCA1;BEST2;CLCA4
Amino acid synthesis and interconversion (transamination) Homo sapiens R-HSA-70614	1/25	0.147304	0.350453	0	0	6.56382	12.5714	FOLH1B
Class A/1 (Rhodopsin-like receptors) Homo sapiens R-HSA-373076	4/323	0.150194	0.350453	0	0	1.99342	3.77919	CCL25;PPBP;TAAR1;MLN
GPCR ligand binding Homo sapiens R-HSA-500792	5/447	0.155667	0.350932	0	0	1.8017	3.35124	CCL25;PPBP;TAAR1;MLN;GIP
Keratan sulfate biosynthesis Homo sapiens R-HSA-2022854	1/27	0.158112	0.350932	0	0	6.0583	11.1742	CHST5
Glucagon-type ligand receptors Homo sapiens R-HSA-420092	1/30	0.174071	0.357306	0	0	5.43076	9.49457	GIP
Amine compound SLC transporters Homo sapiens R-HSA-425428	1/30	0.174071	0.357306	0	0	5.43076	9.49457	SLC18A1
Metabolism of steroid hormones Homo sapiens R-HSA-196071	1/30	0.174071	0.357306	0	0	5.43076	9.49457	SRD5A2
Transmembrane transport of small molecules Homo sapiens R-HSA-382551	6/594	0.176981	0.357306	0	0	1.62633	2.81633	LCN15;CLCA1;BEST2;SLC26A3;SLC18A1;CLCA4
Activation of Matrix Metalloproteinases Homo sapiens R-HSA-1592389	1/32	0.184543	0.357306	0	0	5.07988	8.58436	MMP13
Keratan sulfate/keratin metabolism Homo sapiens R-HSA-1638074	1/32	0.184543	0.357306	0	0	5.07988	8.58436	CHST5
Smooth Muscle Contraction Homo sapiens R-HSA-445355	1/33	0.189729	0.359695	0	0	4.92088	8.17929	TRIM72
Lipoprotein metabolism Homo sapiens R-HSA-174824	1/34	0.194883	0.361925	0	0	4.77152	7.80315	MTTP
Steroid hormones Homo sapiens R-HSA-209943	1/37	0.21015	0.382472	0	0	4.37324	6.82197	SRD5A2
Transport of vitamins, nucleosides, and related molecules Homo sapiens R-HSA-425397	1/38	0.215174	0.383939	0	0	4.25483	6.53672	LCN15
Collagen degradation Homo sapiens R-HSA-1442490	1/39	0.220168	0.385293	0	0	4.14265	6.26935	MMP13
G alpha (s) signalling events Homo sapiens R-HSA-418555	2/142	0.227884	0.391273	0	0	2.2552	3.33526	TAAR1;GIP
Retinoid metabolism and transport Homo sapiens R-HSA-975634	1/42	0.234959	0.393979	0	0	3.83895	5.56012	RBP2
Amine ligand-binding receptors Homo sapiens R-HSA-375280	1/43	0.239827	0.393979	0	0	3.74735	5.35062	TAAR1
SLC-mediated transmembrane transport Homo sapiens R-HSA-425407	3/268	0.242449	0.393979	0	0	1.79014	2.53657	LCN15;SLC26A3;SLC18A1
Metabolism of fat-soluble vitamins Homo sapiens R-HSA-6806667	1/51	0.277682	0.443317	0	0	3.14651	4.03155	RBP2
Arachidonic acid metabolism Homo sapiens R-HSA-2142753	1/53	0.28685	0.449433	0	0	3.02518	3.77784	CYP4F22
Assembly of collagen fibrils and other multimeric structures Homo sapiens R-HSA-2022090	1/54	0.291391	0.449433	0	0	2.96795	3.65976	MMP13
Biological oxidations Homo sapiens R-HSA-211859	2/199	0.361004	0.547523	0	0	1.59805	1.6282	CYP2B6;CYP4F22
Peptide hormone metabolism Homo sapiens R-HSA-2980736	1/81	0.403709	0.595443	0	0	1.96359	1.7811	GIP
Metabolism of lipids and lipoproteins Homo sapiens R-HSA-556833	5/659	0.407871	0.595443	0	0	1.20438	1.08009	LIPF;FABP2;SRD5A2;MTTP;CYP4F22
Class B/2 (Secretin family receptors) Homo sapiens R-HSA-373080	1/84	0.415043	0.595443	0	0	1.89233	1.66407	GIP
Collagen formation Homo sapiens R-HSA-1474290	1/85	0.418773	0.595443	0	0	1.86971	1.62744	MMP13
G alpha (i) signalling events Homo sapiens R-HSA-418594	2/240	0.451769	0.632476	0	0	1.32	1.04885	CCL25;PPBP
Visual phototransduction Homo sapiens R-HSA-2187338	1/97	0.461736	0.636122	0	0	1.635	1.26347	RBP2
Transport of inorganic cations/anions and amino acids/oligopeptides Homo sapiens R-HSA-425393	1/99	0.468583	0.636122	0	0	1.60147	1.21398	SLC26A3
Transport of glucose and other sugars, bile salts and organic acids, metal ions and amine compounds Homo sapiens R-HSA-425366	1/101	0.475344	0.636122	0	0	1.56929	1.1671	SLC18A1
Platelet degranulation Homo sapiens R-HSA-114608	1/105	0.488611	0.639439	0	0	1.50862	1.08046	PPBP
Degradation of the extracellular matrix Homo sapiens R-HSA-1474228	1/106	0.491876	0.639439	0	0	1.49418	1.06016	MMP13
Response to elevated platelet cytosolic Ca2+ Homo sapiens R-HSA-76005	1/110	0.504728	0.646905	0	0	1.43906	0.983934	PPBP
Metabolism of carbohydrates Homo sapiens R-HSA-71387	2/282	0.536812	0.671197	0	0	1.1196	0.696512	SI;CHST5
Glycosaminoglycan metabolism Homo sapiens R-HSA-1630316	1/121	0.538433	0.671197	0	0	1.30642	0.808792	CHST5
Metabolism of vitamins and cofactors Homo sapiens R-HSA-196854	1/148	0.611821	0.752374	0	0	1.065	0.523254	RBP2
Post-translational protein modification Homo sapiens R-HSA-597592	3/521	0.646531	0.784457	0	0	0.903989	0.394261	MUC2;MUC21;GALNT8
Metabolism Homo sapiens R-HSA-1430728	11/1908	0.676466	0.809979	0	0	0.898588	0.351234	LIPF;FABP2;CYP2B6;RBP2;SRD5A2;FOLH1B;SI;MTTP;CYP4F22;MT4;CHST5
G alpha (q) signalling events Homo sapiens R-HSA-416476	1/191	0.705521	0.833798	0	0	0.82218	0.286791	MLN
GPCR downstream signaling Homo sapiens R-HSA-388396	5/983	0.75385	0.870104	0	0	0.791805	0.223733	CCL25;PPBP;TAAR1;MLN;GIP
Chromatin organization Homo sapiens R-HSA-4839726	1/226	0.764927	0.870104	0	0	0.693051	0.185721	PADI3
Chromatin modifying enzymes Homo sapiens R-HSA-3247509	1/226	0.764927	0.870104	0	0	0.693051	0.185721	PADI3
Platelet activation, signaling and aggregation Homo sapiens R-HSA-76002	1/253	0.802485	0.901557	0	0	0.617945	0.135974	PPBP
Extracellular matrix organization Homo sapiens R-HSA-1474244	1/283	0.837267	0.929162	0	0	0.551362	0.0979287	MMP13
Metabolism of amino acids and derivatives Homo sapiens R-HSA-71291	1/335	0.88376	0.968942	0	0	0.464286	0.0573716	FOLH1B
Metabolism of proteins Homo sapiens R-HSA-392499	4/1074	0.914993	0.984442	0	0	0.571476	0.0507693	MUC2;MUC21;GALNT8;GIP
Signaling by GPCR Homo sapiens R-HSA-372790	5/1293	0.919534	0.984442	0	0	0.591367	0.0496089	CCL25;PPBP;TAAR1;MLN;GIP
Gastrin-CREB signalling pathway via PKC and MAPK Homo sapiens R-HSA-881907	1/432	0.938092	0.990959	0	0	0.358008	0.0228794	MLN
Disease Homo sapiens R-HSA-1643685	2/725	0.9474	0.990959	0	0	0.42379	0.0228989	MUC2;MUC21
Innate Immune System Homo sapiens R-HSA-168249	2/807	0.966463	0.993563	0	0	0.378991	0.0129282	DEFA6;DEFA5
Hemostasis Homo sapiens R-HSA-109582	1/552	0.971726	0.993563	0	0	0.278311	0.00798232	PPBP
Signal Transduction Homo sapiens R-HSA-162582	6/2465	0.998962	0.999586	0	0	0.351161	0.000364564	CCL25;RBP2;PPBP;TAAR1;MLN;GIP
Immune System Homo sapiens R-HSA-168256	2/1547	0.999586	0.999586	0	0	0.189805	7.86672e-05	DEFA6;DEFA5

## Sheet: Reactome Pathway LUAD
Term	Overlap	P_value	AdjustedP_value	OldP_value	OldAdjustedP_value	OddsRatio	CombinedScore	Genes
Surfactant metabolism Homo sapiens R-HSA-5683826	3/29	0.00217061	0.138471	0	0	12.9775	79.5877	PGA3;PGA5;PGA4
Glucocorticoid biosynthesis Homo sapiens R-HSA-194002	2/9	0.00275155	0.138471	0	0	31.9839	188.564	CYP11B1;HSD3B1
Interaction With The Zona Pellucida Homo sapiens R-HSA-1300644	2/10	0.00341924	0.138471	0	0	27.9845	158.905	ADAM30;ZP4
Striated Muscle Contraction Homo sapiens R-HSA-390522	3/34	0.00344026	0.138471	0	0	10.8816	61.7227	ACTN3;MYL1;MYL2
Muscle contraction Homo sapiens R-HSA-397014	6/196	0.00851865	0.255121	0	0	3.58339	17.0766	CACNG7;ACTN3;MYL1;MYL2;MYL10;CACNG2
Defective GALNT12 causes colorectal cancer 1 (CRCS1) Homo sapiens R-HSA-5083636	2/18	0.0110922	0.255121	0	0	13.9866	62.9608	MUC17;MUC6
Defective GALNT3 causes familial hyperphosphatemic tumoral calcinosis (HFTC) Homo sapiens R-HSA-5083625	2/18	0.0110922	0.255121	0	0	13.9866	62.9608	MUC17;MUC6
Defective C1GALT1C1 causes Tn polyagglutination syndrome (TNPS) Homo sapiens R-HSA-5083632	2/20	0.0136145	0.258604	0	0	12.4313	53.4124	MUC17;MUC6
Cobalamin (Cbl, vitamin B12) transport and metabolism Homo sapiens R-HSA-196741	2/21	0.0149599	0.258604	0	0	11.7764	49.4889	PRSS1;GIF
O-linked glycosylation of mucins Homo sapiens R-HSA-913709	3/66	0.0213725	0.258604	0	0	5.34578	20.558	MUC17;A4GNT;MUC6
Fertilization Homo sapiens R-HSA-1187000	2/26	0.0224873	0.258604	0	0	9.32062	35.37	ADAM30;ZP4
Reproduction Homo sapiens R-HSA-1474165	2/26	0.0224873	0.258604	0	0	9.32062	35.37	ADAM30;ZP4
Termination of O-glycan biosynthesis Homo sapiens R-HSA-977068	2/26	0.0224873	0.258604	0	0	9.32062	35.37	MUC17;MUC6
Phase 2 - plateau phase Homo sapiens R-HSA-5576893	2/26	0.0224873	0.258604	0	0	9.32062	35.37	CACNG7;CACNG2
Phase 1 - inactivation of fast Na+ channels Homo sapiens R-HSA-5576894	2/27	0.0241454	0.259161	0	0	8.94734	33.3169	CACNG7;CACNG2
Amine compound SLC transporters Homo sapiens R-HSA-425428	2/30	0.029407	0.278502	0	0	7.98749	28.1681	SLC6A5;RHAG
Metabolism of steroid hormones Homo sapiens R-HSA-196071	2/30	0.029407	0.278502	0	0	7.98749	28.1681	CYP11B1;HSD3B1
Olfactory Signaling Pathway Homo sapiens R-HSA-381753	8/418	0.0348489	0.311704	0	0	2.21492	7.43489	OR51B2;OR10G4;OR4N5;OR51B5;OR8D4;OR4C6;OR4D5;OR6T1
Steroid hormones Homo sapiens R-HSA-209943	2/37	0.0432362	0.35388	0	0	6.38773	20.0644	CYP11B1;HSD3B1
Organic anion transport Homo sapiens R-HSA-561048	1/5	0.0439602	0.35388	0	0	27.8329	86.963	SLC22A6
Choline catabolism Homo sapiens R-HSA-6798163	1/6	0.0525189	0.384343	0	0	22.2652	65.6062	BHMT
Mineralocorticoid biosynthesis Homo sapiens R-HSA-193993	1/6	0.0525189	0.384343	0	0	22.2652	65.6062	HSD3B1
Phase 0 - rapid depolarisation Homo sapiens R-HSA-5576892	2/44	0.0589887	0.38535	0	0	5.32123	15.0613	CACNG7;CACNG2
Cation-coupled Chloride cotransporters Homo sapiens R-HSA-426117	1/7	0.0610014	0.38535	0	0	18.5534	51.8912	SLC12A3
Regulation of gene expression in late stage (branching morphogenesis) pancreatic bud precursor cells Homo sapiens R-HSA-210744	1/7	0.0610014	0.38535	0	0	18.5534	51.8912	ONECUT3
Transport of glucose and other sugars, bile salts and organic acids, metal ions and amine compounds Homo sapiens R-HSA-425366	3/101	0.0622304	0.38535	0	0	3.43048	9.52615	SLC6A5;SLC22A6;RHAG
Erythrocytes take up oxygen and release carbon dioxide Homo sapiens R-HSA-1247673	1/8	0.0694083	0.398448	0	0	15.9021	42.4228	RHAG
Regulation of gene expression in early pancreatic precursor cells Homo sapiens R-HSA-210747	1/8	0.0694083	0.398448	0	0	15.9021	42.4228	ONECUT3
O-linked glycosylation Homo sapiens R-HSA-5173105	3/110	0.0761325	0.398448	0	0	3.14051	8.08768	MUC17;A4GNT;MUC6
Sodium/Proton exchangers Homo sapiens R-HSA-425986	1/9	0.0777404	0.398448	0	0	13.9136	35.5407	SLC9A4
Regulation of signaling by NODAL Homo sapiens R-HSA-1433617	1/10	0.0859984	0.398448	0	0	12.367	30.3416	CER1
Thyroxine biosynthesis Homo sapiens R-HSA-209968	1/10	0.0859984	0.398448	0	0	12.367	30.3416	DUOX2
Transmembrane transport of small molecules Homo sapiens R-HSA-382551	9/594	0.0866237	0.398448	0	0	1.74081	4.25835	SLC6A5;ATP4A;SLC12A3;SLC9A4;SLC22A6;RHAG;AQP2;GLRA4;CLCA4
SLC-mediated transmembrane transport Homo sapiens R-HSA-425407	5/268	0.0934289	0.398448	0	0	2.13693	5.0657	SLC6A5;SLC12A3;SLC9A4;SLC22A6;RHAG
Apoptotic cleavage of cell adhesion proteins Homo sapiens R-HSA-351906	1/11	0.0941828	0.398448	0	0	11.1298	26.2943	DSG3
Defects in cobalamin (B12) metabolism Homo sapiens R-HSA-3296469	1/11	0.0941828	0.398448	0	0	11.1298	26.2943	GIF
Androgen biosynthesis Homo sapiens R-HSA-193048	1/11	0.0941828	0.398448	0	0	11.1298	26.2943	HSD3B1
Erythrocytes take up carbon dioxide and release oxygen Homo sapiens R-HSA-1237044	1/12	0.102294	0.398448	0	0	10.1175	23.0668	RHAG
O2/CO2 exchange in erythrocytes Homo sapiens R-HSA-1480926	1/12	0.102294	0.398448	0	0	10.1175	23.0668	RHAG
Passive transport by Aquaporins Homo sapiens R-HSA-432047	1/12	0.102294	0.398448	0	0	10.1175	23.0668	AQP2
Miscellaneous substrates Homo sapiens R-HSA-211958	1/12	0.102294	0.398448	0	0	10.1175	23.0668	CYP2W1
Diseases associated with O-glycosylation of proteins Homo sapiens R-HSA-3906995	2/62	0.106418	0.398448	0	0	3.72147	8.33752	MUC17;MUC6
Cytochrome P450 - arranged by substrate type Homo sapiens R-HSA-211897	2/62	0.106418	0.398448	0	0	3.72147	8.33752	CYP2W1;CYP11B1
Depolarization of the Presynaptic Terminal Triggers the Opening of Calcium Channels Homo sapiens R-HSA-112308	1/13	0.110334	0.40372	0	0	9.27388	20.4419	CACNG2
LGI-ADAM interactions Homo sapiens R-HSA-5682910	1/14	0.118301	0.405245	0	0	8.56007	18.2716	CACNG2
Regulation of TP53 Activity through Association with Co-factors Homo sapiens R-HSA-6804759	1/14	0.118301	0.405245	0	0	8.56007	18.2716	POU4F2
Organic cation/anion/zwitterion transport Homo sapiens R-HSA-549132	1/14	0.118301	0.405245	0	0	8.56007	18.2716	SLC22A6
Prolactin receptor signaling Homo sapiens R-HSA-1170546	1/15	0.126198	0.423289	0	0	7.94823	16.4521	CSH1
Lipid digestion, mobilization, and transport Homo sapiens R-HSA-73923	2/71	0.132926	0.431558	0	0	3.23459	6.52728	LIPF;FABP1
Metabolism of Angiotensinogen to Angiotensins Homo sapiens R-HSA-2022377	1/16	0.134024	0.431558	0	0	7.41798	14.9082	CPB1
Digestion of dietary lipid Homo sapiens R-HSA-192456	1/17	0.141781	0.447583	0	0	6.954	13.5844	LIPF
Defects in vitamin and cofactor metabolism Homo sapiens R-HSA-3296482	1/18	0.149469	0.454046	0	0	6.54461	12.4391	GIF
Amine-derived hormones Homo sapiens R-HSA-209776	1/18	0.149469	0.454046	0	0	6.54461	12.4391	DUOX2
Na+/Cl- dependent neurotransmitter transporters Homo sapiens R-HSA-442660	1/19	0.157088	0.457015	0	0	6.18071	11.4402	SLC6A5
Signaling by NODAL Homo sapiens R-HSA-1181150	1/19	0.157088	0.457015	0	0	6.18071	11.4402	CER1
Xenobiotics Homo sapiens R-HSA-211981	1/20	0.164639	0.457015	0	0	5.85512	10.5626	CYP2W1
Glucuronidation Homo sapiens R-HSA-156588	1/20	0.164639	0.457015	0	0	5.85512	10.5626	UGT1A8
Hormone-sensitive lipase (HSL)-mediated triacylglycerol hydrolysis Homo sapiens R-HSA-163560	1/20	0.164639	0.457015	0	0	5.85512	10.5626	FABP1
Signal transduction by L1 Homo sapiens R-HSA-445144	1/21	0.172123	0.469691	0	0	5.56208	9.78674	L1CAM
Nephrin interactions Homo sapiens R-HSA-373753	1/22	0.17954	0.481766	0	0	5.29695	9.09675	ACTN3
Diseases of glycosylation Homo sapiens R-HSA-3781865	2/88	0.186235	0.483956	0	0	2.59296	4.35811	MUC17;MUC6
Signaling by BMP Homo sapiens R-HSA-201451	1/23	0.186891	0.483956	0	0	5.05592	8.47994	CER1
Growth hormone receptor signaling Homo sapiens R-HSA-982772	1/24	0.194177	0.483956	0	0	4.83586	7.9259	CSH1
Endogenous sterols Homo sapiens R-HSA-211976	1/24	0.194177	0.483956	0	0	4.83586	7.9259	CYP11B1
Phase 1 - Functionalization of compounds Homo sapiens R-HSA-211945	2/92	0.199196	0.483956	0	0	2.47721	3.9969	CYP2W1;CYP11B1
Basigin interactions Homo sapiens R-HSA-210991	1/25	0.201398	0.483956	0	0	4.63413	7.42607	L1CAM
Sulfur amino acid metabolism Homo sapiens R-HSA-1614635	1/25	0.201398	0.483956	0	0	4.63413	7.42607	BHMT
Ligand-gated ion channel transport Homo sapiens R-HSA-975298	1/26	0.208554	0.486627	0	0	4.44854	6.97334	GLRA4
Recycling pathway of L1 Homo sapiens R-HSA-437239	1/26	0.208554	0.486627	0	0	4.44854	6.97334	L1CAM
Metabolism of water-soluble vitamins and cofactors Homo sapiens R-HSA-196849	2/98	0.218825	0.49815	0	0	2.32168	3.52776	PRSS1;GIF
Transport of inorganic cations/anions and amino acids/oligopeptides Homo sapiens R-HSA-425393	2/99	0.222114	0.49815	0	0	2.29763	3.45694	SLC12A3;SLC9A4
Myogenesis Homo sapiens R-HSA-525793	1/29	0.229643	0.49815	0	0	3.97131	5.8427	MYF5
CDO in myogenesis Homo sapiens R-HSA-375170	1/29	0.229643	0.49815	0	0	3.97131	5.8427	MYF5
Interaction between L1 and Ankyrins Homo sapiens R-HSA-445095	1/29	0.229643	0.49815	0	0	3.97131	5.8427	L1CAM
Glucagon-type ligand receptors Homo sapiens R-HSA-420092	1/30	0.236548	0.49815	0	0	3.83417	5.52736	GLP2R
Trafficking of AMPA receptors Homo sapiens R-HSA-399719	1/31	0.243391	0.49815	0	0	3.70618	5.23715	CACNG2
Glutamate Binding, Activation of AMPA Receptors and Synaptic Plasticity Homo sapiens R-HSA-399721	1/31	0.243391	0.49815	0	0	3.70618	5.23715	CACNG2
Regulation of beta-cell development Homo sapiens R-HSA-186712	1/32	0.250173	0.49815	0	0	3.58644	4.96939	ONECUT3
Activation of Matrix Metalloproteinases Homo sapiens R-HSA-1592389	1/32	0.250173	0.49815	0	0	3.58644	4.96939	PRSS1
Inactivation, recovery and regulation of the phototransduction cascade Homo sapiens R-HSA-2514859	1/33	0.256895	0.49815	0	0	3.47419	4.72174	GUCA1C
Smooth Muscle Contraction Homo sapiens R-HSA-445355	1/33	0.256895	0.49815	0	0	3.47419	4.72174	MYL10
Sialic acid metabolism Homo sapiens R-HSA-4085001	1/33	0.256895	0.49815	0	0	3.47419	4.72174	NEU2
EPHA-mediated growth cone collapse Homo sapiens R-HSA-3928663	1/34	0.263557	0.49815	0	0	3.36874	4.49218	EPHA5
The phototransduction cascade Homo sapiens R-HSA-2514856	1/34	0.263557	0.49815	0	0	3.36874	4.49218	GUCA1C
Biological oxidations Homo sapiens R-HSA-211859	3/199	0.263735	0.49815	0	0	1.70672	2.27474	CYP2W1;CYP11B1;UGT1A8
GPCR downstream signaling Homo sapiens R-HSA-388396	11/983	0.266092	0.49815	0	0	1.26971	1.68099	OR51B2;OR10G4;OR4N5;GLP2R;OR51B5;OR8D4;OR4C6;TAAR1;OR4D5;OR6T1;NTSR2
Ion channel transport Homo sapiens R-HSA-983712	3/203	0.273404	0.505954	0	0	1.67224	2.16857	ATP4A;GLRA4;CLCA4
Apoptotic cleavage of cellular proteins Homo sapiens R-HSA-111465	1/37	0.283188	0.518105	0	0	3.08755	3.89539	DSG3
Nuclear signaling by ERBB4 Homo sapiens R-HSA-1251985	1/39	0.295985	0.535434	0	0	2.92475	3.56072	CSH1
Glycosphingolipid metabolism Homo sapiens R-HSA-1660662	1/41	0.308555	0.551971	0	0	2.77823	3.26679	NEU2
Vasopressin regulates renal water homeostasis via Aquaporins Homo sapiens R-HSA-432040	1/43	0.320902	0.561579	0	0	2.64567	3.00711	AQP2
Amine ligand-binding receptors Homo sapiens R-HSA-375280	1/43	0.320902	0.561579	0	0	2.64567	3.00711	TAAR1
Diseases of metabolism Homo sapiens R-HSA-5668914	1/45	0.33303	0.576536	0	0	2.52515	2.77646	GIF
Cardiac conduction Homo sapiens R-HSA-5576891	2/135	0.340932	0.583937	0	0	1.67266	1.7999	CACNG7;CACNG2
EPH-ephrin mediated repulsion of cells Homo sapiens R-HSA-3928665	1/48	0.350819	0.594545	0	0	2.36361	2.47585	EPHA5
G alpha (s) signalling events Homo sapiens R-HSA-418555	2/142	0.363599	0.604794	0	0	1.58846	1.60705	GLP2R;TAAR1
Apoptotic execution phase Homo sapiens R-HSA-75153	1/51	0.368136	0.604794	0	0	2.22146	2.21991	DSG3
Aquaporin-mediated transport Homo sapiens R-HSA-445717	1/51	0.368136	0.604794	0	0	2.22146	2.21991	AQP2
Metabolism of vitamins and cofactors Homo sapiens R-HSA-196854	2/148	0.382794	0.622524	0	0	1.52271	1.4622	PRSS1;GIF
Ion transport by P-type ATPases Homo sapiens R-HSA-936837	1/55	0.390513	0.628725	0	0	2.05649	1.93371	ATP4A
Translocation of GLUT4 to the plasma membrane Homo sapiens R-HSA-1445148	1/60	0.417378	0.665326	0	0	1.88174	1.64419	MYH7
Synthesis of substrates in N-glycan biosythesis Homo sapiens R-HSA-446219	1/63	0.432929	0.683349	0	0	1.79041	1.4989	NEU2
Amyloid fiber formation Homo sapiens R-HSA-977225	1/68	0.457935	0.715802	0	0	1.65638	1.29368	SEMG1
Sphingolipid metabolism Homo sapiens R-HSA-428157	1/74	0.486499	0.753138	0	0	1.51978	1.09503	NEU2
Biosynthesis of the N-glycan precursor (dolichol lipid-linked oligosaccharide, LLO) and transfer to a nascent protein Homo sapiens R-HSA-446193	1/78	0.504705	0.77388	0	0	1.44054	0.985013	NEU2
Peptide hormone metabolism Homo sapiens R-HSA-2980736	1/81	0.517936	0.786677	0	0	1.38631	0.912055	CPB1
Class B/2 (Secretin family receptors) Homo sapiens R-HSA-373080	1/84	0.530817	0.798705	0	0	1.336	0.846138	GLP2R
Metabolism of lipids and lipoproteins Homo sapiens R-HSA-556833	6/659	0.540913	0.806362	0	0	1.01805	0.625587	LIPF;NEU2;FABP1;BHMT;CYP11B1;HSD3B1
EPH-Ephrin signaling Homo sapiens R-HSA-2682334	1/95	0.575184	0.841706	0	0	1.179	0.652064	EPHA5
L1CAM interactions Homo sapiens R-HSA-373760	1/96	0.579004	0.841706	0	0	1.16653	0.637445	L1CAM
Visual phototransduction Homo sapiens R-HSA-2187338	1/97	0.58279	0.841706	0	0	1.15432	0.623249	GUCA1C
Stimuli-sensing channels Homo sapiens R-HSA-2672351	1/100	0.593946	0.841706	0	0	1.11917	0.58305	CLCA4
Phase II conjugation Homo sapiens R-HSA-156580	1/100	0.593946	0.841706	0	0	1.11917	0.58305	UGT1A8
Cell surface interactions at the vascular wall Homo sapiens R-HSA-202733	1/101	0.597599	0.841706	0	0	1.10792	0.570398	L1CAM
Glycerophospholipid biosynthesis Homo sapiens R-HSA-1483206	1/102	0.601218	0.841706	0	0	1.0969	0.558097	BHMT
Signaling by GPCR Homo sapiens R-HSA-372790	11/1293	0.613097	0.8468	0	0	0.946851	0.46323	OR51B2;OR10G4;OR4N5;GLP2R;OR51B5;OR8D4;OR4C6;TAAR1;OR4D5;OR6T1;NTSR2
Degradation of the extracellular matrix Homo sapiens R-HSA-1474228	1/106	0.615377	0.8468	0	0	1.0549	0.512174	PRSS1
Metabolism of proteins Homo sapiens R-HSA-392499	9/1074	0.628156	0.85706	0	0	0.932361	0.433518	NEU2;CPB1;MUC17;A4GNT;SEMG1;PGA3;PGA5;PGA4;MUC6
PPARA activates gene expression Homo sapiens R-HSA-1989781	1/113	0.638961	0.864476	0	0	0.988614	0.442812	FABP1
Regulation of lipid metabolism by Peroxisome proliferator-activated receptor alpha (PPARalpha) Homo sapiens R-HSA-400206	1/116	0.648623	0.870236	0	0	0.962677	0.416747	FABP1
Rho GTPase cycle Homo sapiens R-HSA-194840	1/122	0.667182	0.887738	0	0	0.914662	0.370157	ARHGAP36
Post-translational protein modification Homo sapiens R-HSA-597592	4/521	0.689131	0.907371	0	0	0.853451	0.31776	NEU2;MUC17;A4GNT;MUC6
Cell-Cell communication Homo sapiens R-HSA-1500931	1/131	0.693209	0.907371	0	0	0.850951	0.311809	ACTN3
Developmental Biology Homo sapiens R-HSA-1266738	6/786	0.710012	0.92187	0	0	0.846643	0.289953	EPHA5;ONECUT3;L1CAM;CACNG2;CER1;MYF5
Factors involved in megakaryocyte development and platelet production Homo sapiens R-HSA-983231	1/141	0.719759	0.92292	0	0	0.789767	0.259706	HBE1
Neurotransmitter Receptor Binding And Downstream Transmission In The Postsynaptic Cell Homo sapiens R-HSA-112314	1/142	0.722285	0.92292	0	0	0.784126	0.255104	CACNG2
Regulation of TP53 Activity Homo sapiens R-HSA-5633007	1/151	0.744024	0.943211	0	0	0.736742	0.217842	POU4F2
Phospholipid metabolism Homo sapiens R-HSA-1483257	1/161	0.766198	0.954108	0	0	0.690344	0.183849	BHMT
GPCR ligand binding Homo sapiens R-HSA-500792	3/447	0.766605	0.954108	0	0	0.743896	0.197715	GLP2R;TAAR1;NTSR2
Apoptosis Homo sapiens R-HSA-109581	1/163	0.770398	0.954108	0	0	0.681752	0.177834	DSG3
Programmed Cell Death Homo sapiens R-HSA-5357801	1/166	0.776558	0.954395	0	0	0.669254	0.169244	DSG3
Class A/1 (Rhodopsin-like receptors) Homo sapiens R-HSA-373076	2/323	0.787764	0.960834	0	0	0.686414	0.163748	TAAR1;NTSR2
Metabolism of amino acids and derivatives Homo sapiens R-HSA-71291	2/335	0.804439	0.973795	0	0	0.661271	0.143899	BHMT;DUOX2
G alpha (q) signalling events Homo sapiens R-HSA-416476	1/191	0.821896	0.984008	0	0	0.580455	0.113852	NTSR2
Peptide ligand-binding receptors Homo sapiens R-HSA-375276	1/193	0.8251	0.984008	0	0	0.57435	0.110419	NTSR2
Transmission across Chemical Synapses Homo sapiens R-HSA-112315	1/211	0.851477	0.999996	0	0	0.524639	0.0843527	CACNG2
Fatty acid, triacylglycerol, and ketone body metabolism Homo sapiens R-HSA-535734	1/217	0.859359	0.999996	0	0	0.509909	0.0772863	FABP1
Chromatin organization Homo sapiens R-HSA-4839726	1/226	0.870408	0.999996	0	0	0.489288	0.06791	PADI3
Chromatin modifying enzymes Homo sapiens R-HSA-3247509	1/226	0.870408	0.999996	0	0	0.489288	0.06791	PADI3
Signalling to p38 via RIT and RIN Homo sapiens R-HSA-187706	1/239	0.884861	0.999996	0	0	0.462256	0.0565454	RIT2
Signalling to ERKs Homo sapiens R-HSA-187687	1/253	0.898637	0.999996	0	0	0.436263	0.0466261	RIT2
Asparagine N-linked glycosylation Homo sapiens R-HSA-446203	1/259	0.904027	0.999996	0	0	0.425986	0.0429803	NEU2
Extracellular matrix organization Homo sapiens R-HSA-1474244	1/283	0.922882	0.999996	0	0	0.389254	0.031239	PRSS1
Metabolism Homo sapiens R-HSA-1430728	12/1908	0.929075	0.999996	0	0	0.679338	0.0499757	LIPF;NEU2;FABP1;PRSS1;BHMT;CYP2W1;GIF;CYP11B1;HSD3B1;RHAG;UGT1A8;DUOX2
Neuronal System Homo sapiens R-HSA-112316	1/301	0.934562	0.999996	0	0	0.365562	0.0247404	CACNG2
Signal Transduction Homo sapiens R-HSA-162582	16/2465	0.938377	0.999996	0	0	0.696295	0.0442865	OR51B2;CSH1;OR10G4;OR4N5;GLP2R;GUCA1C;ARHGAP36;TAAR1;OR6T1;RIT2;OR51B5;OR8D4;OR4C6;OR4D5;CER1;NTSR2
Axon guidance Homo sapiens R-HSA-422475	2/515	0.946991	0.999996	0	0	0.425282	0.0231634	EPHA5;L1CAM
Signaling by ERBB4 Homo sapiens R-HSA-1236394	1/330	0.94979	0.999996	0	0	0.332844	0.0171461	CSH1
Transcriptional Regulation by TP53 Homo sapiens R-HSA-3700989	1/348	0.957411	0.999996	0	0	0.315287	0.013722	POU4F2
Disease Homo sapiens R-HSA-1643685	3/725	0.959818	0.999996	0	0	0.450902	0.0184923	MUC17;GIF;MUC6
Hemostasis Homo sapiens R-HSA-109582	2/552	0.960035	0.999996	0	0	0.395912	0.0161474	HBE1;L1CAM
Signaling by Rho GTPases Homo sapiens R-HSA-194315	1/367	0.96421	0.999996	0	0	0.298628	0.0108838	ARHGAP36
NGF signalling via TRKA from the plasma membrane Homo sapiens R-HSA-187037	1/374	0.966433	0.999996	0	0	0.292918	0.0100012	RIT2
Membrane Trafficking Homo sapiens R-HSA-199991	1/420	0.977987	0.999996	0	0	0.260143	0.00579047	MYH7
Gastrin-CREB signalling pathway via PKC and MAPK Homo sapiens R-HSA-881907	1/432	0.980285	0.999996	0	0	0.252744	0.00503273	NTSR2
Signalling by NGF Homo sapiens R-HSA-166520	1/450	0.983291	0.999996	0	0	0.242386	0.00408421	RIT2
Vesicle-mediated transport Homo sapiens R-HSA-5653656	1/492	0.988649	0.999996	0	0	0.221172	0.00252481	MYH7
Generic Transcription Pathway Homo sapiens R-HSA-212436	2/812	0.994985	0.999996	0	0	0.265202	0.00133335	ZNF479;POU4F2
Cytokine Signaling in Immune system Homo sapiens R-HSA-1280215	1/620	0.996523	0.999996	0	0	0.174275	0.000606924	CSH1
Gene Expression Homo sapiens R-HSA-74160	2/1631	0.999992	0.999996	0	0	0.126187	9.59189e-07	ZNF479;POU4F2
Immune System Homo sapiens R-HSA-168256	1/1547	0.999996	0.999996	0	0	0.0664091	2.7785e-07	CSH1

## Sheet: Reactome Pathway KIRC
Term	Overlap	P_value	AdjustedP_value	OldP_value	OldAdjustedP_value	OddsRatio	CombinedScore	Genes
GPCR downstream signaling Homo sapiens R-HSA-388396	34/983	3.07593e-05	0.0103044	0	0	2.29748	23.8692	OR1A1;CSF2;OR8K1;HTR2C;OR6Q1;MCHR2;BRS3;OR5M11;MC4R;NPBWR1;OR4D9;OR12D3;CGA;OR6B2;UTS2R;OR8B12;EDN3;OR2F2;GPR32;OR10G3;HTR1D;OR4N2;GCG;GNG13;GIP;OR5AC2;OR4C12;OR4D10;OR2Z1;IAPP;OR4C6;OR52A1;OR7C2;OR5C1
Olfactory Signaling Pathway Homo sapiens R-HSA-381753	19/418	6.18109e-05	0.0103533	0	0	2.98976	28.9751	OR1A1;OR8B12;OR8K1;OR2F2;OR10G3;OR4N2;OR6Q1;OR5M11;OR5AC2;OR4C12;OR4D10;OR2Z1;OR4D9;OR12D3;OR4C6;OR52A1;OR6B2;OR7C2;OR5C1
Activation of Matrix Metalloproteinases Homo sapiens R-HSA-1592389	5/32	0.000156517	0.0118595	0	0	11.3344	99.3157	MMP13;CTRB1;MMP8;MMP9;ELANE
Defective GALNT12 causes colorectal cancer 1 (CRCS1) Homo sapiens R-HSA-5083636	4/18	0.000177007	0.0118595	0	0	17.4445	150.709	MUC16;MUC17;MUC7;MUC13
Defective GALNT3 causes familial hyperphosphatemic tumoral calcinosis (HFTC) Homo sapiens R-HSA-5083625	4/18	0.000177007	0.0118595	0	0	17.4445	150.709	MUC16;MUC17;MUC7;MUC13
Defective C1GALT1C1 causes Tn polyagglutination syndrome (TNPS) Homo sapiens R-HSA-5083632	4/20	0.00027314	0.0152503	0	0	15.2624	125.236	MUC16;MUC17;MUC7;MUC13
Collagen degradation Homo sapiens R-HSA-1442490	5/39	0.00040766	0.0195094	0	0	8.99762	70.2271	MMP12;MMP13;MMP8;MMP9;ELANE
Incretin synthesis, secretion, and inactivation Homo sapiens R-HSA-400508	4/23	0.000480328	0.0201137	0	0	12.8506	98.192	GCG;ISL1;GIP;GNG13
Termination of O-glycan biosynthesis Homo sapiens R-HSA-977068	4/26	0.000780323	0.0290453	0	0	11.0966	79.4048	MUC16;MUC17;MUC7;MUC13
Signaling by GPCR Homo sapiens R-HSA-372790	36/1293	0.00120157	0.0402527	0	0	1.81881	12.2299	OR1A1;CSF2;OR8K1;HTR2C;OR6Q1;MCHR2;BRS3;OR5M11;MC4R;CCL7;NPBWR1;OR4D9;OR12D3;CGA;OR6B2;UTS2R;OR8B12;EDN3;OR2F2;GPR32;OR10G3;HTR1D;OR4N2;GCG;EREG;GNG13;GIP;OR5AC2;OR4C12;OR4D10;OR2Z1;IAPP;OR4C6;OR52A1;OR7C2;OR5C1
Electric Transmission Across Gap Junctions Homo sapiens R-HSA-112303	2/5	0.00256404	0.0715795	0	0	40.4753	241.483	GJD2;GJA10
Transmission across Electrical Synapses Homo sapiens R-HSA-112307	2/5	0.00256404	0.0715795	0	0	40.4753	241.483	GJD2;GJA10
Cobalamin (Cbl, vitamin B12) transport and metabolism Homo sapiens R-HSA-196741	3/21	0.00459019	0.118286	0	0	10.1424	54.6051	TCN1;CTRB1;PRSS3
Degradation of the extracellular matrix Homo sapiens R-HSA-1474228	6/106	0.00782703	0.18729	0	0	3.67013	17.8007	MMP12;MMP13;CTRB1;MMP8;MMP9;ELANE
G alpha (s) signalling events Homo sapiens R-HSA-418555	7/142	0.00877582	0.195993	0	0	3.17597	15.0406	MC4R;GPR32;IAPP;GCG;CGA;GNG13;GIP
Peptide hormone metabolism Homo sapiens R-HSA-2980736	5/81	0.0104254	0.203465	0	0	4.01664	18.33	GCG;CGA;ISL1;GIP;GNG13
Neuronal System Homo sapiens R-HSA-112316	11/301	0.0107929	0.203465	0	0	2.33414	10.571	GJD2;KCNG4;GJA10;GABRA3;CHAT;CHRNA9;CACNA1B;GRIK1;KCNA10;KCNK17;GNG13
Interaction With The Zona Pellucida Homo sapiens R-HSA-1300644	2/10	0.0109324	0.203465	0	0	15.1744	68.5278	ADAM30;ZP4
Assembly of collagen fibrils and other multimeric structures Homo sapiens R-HSA-2022090	4/54	0.0115611	0.20384	0	0	4.87553	21.7454	MMP13;COL2A1;COL11A1;MMP9
Glucagon-type ligand receptors Homo sapiens R-HSA-420092	3/30	0.012581	0.210731	0	0	6.75851	29.5724	GCG;GIP;GNG13
Diseases of glycosylation Homo sapiens R-HSA-3781865	5/88	0.0145491	0.228581	0	0	3.67658	15.5528	MUC16;MUC17;MUC7;MUC13;KERA
GPCR ligand binding Homo sapiens R-HSA-500792	14/447	0.015461	0.228581	0	0	1.99395	8.31362	UTS2R;EDN3;HTR1D;HTR2C;GCG;MCHR2;GNG13;BRS3;GIP;MC4R;CCL7;NPBWR1;IAPP;CGA
Serotonin receptors Homo sapiens R-HSA-390666	2/12	0.0156937	0.228581	0	0	12.1383	50.4284	HTR1D;HTR2C
Striated Muscle Contraction Homo sapiens R-HSA-390522	3/34	0.0176807	0.237589	0	0	5.88525	23.7487	MYBPC1;TNNT1;NEB
Synthesis, secretion, and inactivation of Glucose-dependent Insulinotropic Polypeptide (GIP) Homo sapiens R-HSA-400511	2/13	0.0183494	0.237589	0	0	11.0342	44.1166	ISL1;GIP
Diseases associated with O-glycosylation of proteins Homo sapiens R-HSA-3906995	4/62	0.0184398	0.237589	0	0	4.20133	16.7769	MUC16;MUC17;MUC7;MUC13
O-linked glycosylation of mucins Homo sapiens R-HSA-913709	4/66	0.0226583	0.279304	0	0	3.92947	14.8818	MUC16;MUC17;MUC7;MUC13
Transport of vitamins, nucleosides, and related molecules Homo sapiens R-HSA-425397	3/38	0.0237703	0.279304	0	0	5.21159	19.4878	LCN15;SLCO1B3;SLC28A3
Recycling of bile acids and salts Homo sapiens R-HSA-159418	2/15	0.0241786	0.279304	0	0	9.33571	34.7502	SLCO1B3;BAAT
CRMPs in Sema3A signaling Homo sapiens R-HSA-399956	2/16	0.0273395	0.305291	0	0	8.66843	31.2014	DPYSL5;SEMA3A
G alpha (q) signalling events Homo sapiens R-HSA-416476	7/191	0.0374543	0.380168	0	0	2.32435	7.63464	UTS2R;EDN3;HTR2C;GCG;MCHR2;GNG13;BRS3
Gap junction assembly Homo sapiens R-HSA-190861	2/19	0.037735	0.380168	0	0	7.13762	23.3912	GJD2;GJA10
Peptide ligand-binding receptors Homo sapiens R-HSA-375276	7/193	0.0392662	0.380168	0	0	2.29912	7.44315	MC4R;UTS2R;EDN3;CCL7;NPBWR1;MCHR2;BRS3
Class A/1 (Rhodopsin-like receptors) Homo sapiens R-HSA-373076	10/323	0.03981	0.380168	0	0	1.95748	6.31019	MC4R;UTS2R;EDN3;CCL7;NPBWR1;HTR1D;HTR2C;CGA;MCHR2;BRS3
Synthesis, secretion, and inactivation of Glucagon-like Peptide-1 (GLP-1) Homo sapiens R-HSA-381771	2/20	0.0414853	0.380168	0	0	6.74074	21.4518	GCG;GNG13
Regulation of gene expression in beta cells Homo sapiens R-HSA-210745	2/20	0.0414853	0.380168	0	0	6.74074	21.4518	PDX1;IAPP
Muscle contraction Homo sapiens R-HSA-397014	7/196	0.0420901	0.380168	0	0	2.26228	7.16677	CACNG6;MYBPC1;TNNT1;MYL10;ATP2B3;NEB;KCNK17
Extracellular matrix organization Homo sapiens R-HSA-1474244	9/283	0.0431236	0.380168	0	0	2.01018	6.31937	MMP12;COL2A1;MMP13;COL11A1;CTRB1;MMP8;MATN4;MMP9;ELANE
Class B/2 (Secretin family receptors) Homo sapiens R-HSA-373080	4/84	0.0484822	0.41645	0	0	3.04255	9.20844	IAPP;GCG;GIP;GNG13
Collagen formation Homo sapiens R-HSA-1474290	4/85	0.0502509	0.420851	0	0	3.00483	8.98663	MMP13;COL2A1;COL11A1;MMP9
Fertilization Homo sapiens R-HSA-1187000	2/26	0.0666068	0.518913	0	0	5.05401	13.6911	ADAM30;ZP4
Reproduction Homo sapiens R-HSA-1474165	2/26	0.0666068	0.518913	0	0	5.05401	13.6911	ADAM30;ZP4
Ligand-gated ion channel transport Homo sapiens R-HSA-975298	2/26	0.0666068	0.518913	0	0	5.05401	13.6911	HTR3E;GABRA3
Gap junction trafficking Homo sapiens R-HSA-190828	2/28	0.0758597	0.562325	0	0	4.66477	12.0298	GJD2;GJA10
The fatty acid cycling model Homo sapiens R-HSA-167826	1/5	0.0788934	0.562325	0	0	15.1308	38.427	UCP1
The proton buffering model Homo sapiens R-HSA-167827	1/5	0.0788934	0.562325	0	0	15.1308	38.427	UCP1
Mitochondrial Uncoupling Proteins Homo sapiens R-HSA-166187	1/5	0.0788934	0.562325	0	0	15.1308	38.427	UCP1
Activation of Kainate Receptors upon glutamate binding Homo sapiens R-HSA-451326	2/30	0.0854908	0.584478	0	0	4.33113	10.6517	GRIK1;GNG13
Gap junction trafficking and regulation Homo sapiens R-HSA-157858	2/30	0.0854908	0.584478	0	0	4.33113	10.6517	GJD2;GJA10
Misspliced LRP5 mutants have enhanced beta-catenin-dependent signaling Homo sapiens R-HSA-5339717	1/6	0.0939112	0.603418	0	0	12.104	28.6309	KREMEN2
Mineralocorticoid biosynthesis Homo sapiens R-HSA-193993	1/6	0.0939112	0.603418	0	0	12.104	28.6309	CGA
Metabolism of vitamins and cofactors Homo sapiens R-HSA-196854	5/148	0.0950244	0.603418	0	0	2.12742	5.00714	TCN1;CTRB1;APOA4;PRSS3;PNLIP
Regulation of beta-cell development Homo sapiens R-HSA-186712	2/32	0.0954661	0.603418	0	0	4.04198	9.49453	PDX1;IAPP
Glucagon signaling in metabolic regulation Homo sapiens R-HSA-163359	2/33	0.100573	0.617109	0	0	3.91139	8.98397	GCG;GNG13
O-linked glycosylation Homo sapiens R-HSA-5173105	4/110	0.105453	0.617109	0	0	2.29321	5.15857	MUC16;MUC17;MUC7;MUC13
Transport of nucleosides and free purine and pyrimidine bases across the plasma membrane Homo sapiens R-HSA-83936	1/7	0.108685	0.617109	0	0	10.0862	22.3842	SLC28A3
Defective CHST6 causes MCDC1 Homo sapiens R-HSA-3656225	1/7	0.108685	0.617109	0	0	10.0862	22.3842	KERA
Defective ST3GAL3 causes MCT12 and EIEE15 Homo sapiens R-HSA-3656243	1/7	0.108685	0.617109	0	0	10.0862	22.3842	KERA
Defective B4GALT1 causes B4GALT1-CDG (CDG-2d) Homo sapiens R-HSA-3656244	1/7	0.108685	0.617109	0	0	10.0862	22.3842	KERA
Bile acid and bile salt metabolism Homo sapiens R-HSA-194068	2/35	0.111005	0.619776	0	0	3.67396	8.07604	SLCO1B3;BAAT
Ion channel transport Homo sapiens R-HSA-983712	6/203	0.115459	0.634078	0	0	1.85378	4.002	SCNN1G;SCNN1B;HTR3E;GABRA3;ATP2B3;BEST2
Transport of fatty acids Homo sapiens R-HSA-804914	1/8	0.123218	0.635048	0	0	8.64484	18.1005	LCN15
Insulin-like Growth Factor-2 mRNA Binding Proteins (IGF2BPs/IMPs/VICKZs) bind RNA Homo sapiens R-HSA-428359	1/8	0.123218	0.635048	0	0	8.64484	18.1005	IGF2BP3
AMPK inhibits chREBP transcriptional activation activity Homo sapiens R-HSA-163680	1/8	0.123218	0.635048	0	0	8.64484	18.1005	ADIPOQ
Regulation of gene expression in early pancreatic precursor cells Homo sapiens R-HSA-210747	1/8	0.123218	0.635048	0	0	8.64484	18.1005	PDX1
Transmission across Chemical Synapses Homo sapiens R-HSA-112315	6/211	0.131734	0.641584	0	0	1.7807	3.60943	GABRA3;CHAT;CHRNA9;CACNA1B;GRIK1;GNG13
Nuclear signaling by ERBB4 Homo sapiens R-HSA-1251985	2/39	0.132641	0.641584	0	0	3.27611	6.61809	GH2;EREG
Alpha-defensins Homo sapiens R-HSA-1462054	1/9	0.137516	0.641584	0	0	7.56385	15.0068	PRSS3
Interleukin-19, 20, 22, 24 Homo sapiens R-HSA-8854691	1/9	0.137516	0.641584	0	0	7.56385	15.0068	IL22RA2
Signal Transduction Homo sapiens R-HSA-162582	47/2465	0.141991	0.641584	0	0	1.2022	2.34669	OR1A1;CSF2;CRABP2;RDH8;OR8K1;HTR2C;OR6Q1;MCHR2;BRS3;OR5M11;MC4R;SDR16C5;CCL7;NPBWR1;OR4D9;OR12D3;CGA;OR6B2;RSPO4;UTS2R;OR8B12;EDN3;OR2F2;GPR32;OR10G3;HTR1D;OR4N2;GCG;APOA4;KREMEN2;MMP9;EREG;GNG13;GIP;GH2;GREM2;OR5AC2;OR4C12;OR4D10;OR2Z1;IAPP;KIF2B;OR4C6;OR52A1;OR7C2;PNLIP;OR5C1
Signaling by Retinoic Acid Homo sapiens R-HSA-5362517	2/42	0.149439	0.641584	0	0	3.02994	5.75952	SDR16C5;CRABP2
Retinoid metabolism and transport Homo sapiens R-HSA-975634	2/42	0.149439	0.641584	0	0	3.02994	5.75952	APOA4;PNLIP
Glucagon-like Peptide-1 (GLP1) regulates insulin secretion Homo sapiens R-HSA-381676	2/42	0.149439	0.641584	0	0	3.02994	5.75952	GCG;GNG13
Activation of Ca-permeable Kainate Receptor Homo sapiens R-HSA-451308	1/10	0.15158	0.641584	0	0	6.72308	12.684	GRIK1
Ionotropic activity of Kainate Receptors Homo sapiens R-HSA-451306	1/10	0.15158	0.641584	0	0	6.72308	12.684	GRIK1
Reactions specific to the complex N-glycan synthesis pathway Homo sapiens R-HSA-975578	1/10	0.15158	0.641584	0	0	6.72308	12.684	CGA
Glycoprotein hormones Homo sapiens R-HSA-209822	1/10	0.15158	0.641584	0	0	6.72308	12.684	CGA
Thyroxine biosynthesis Homo sapiens R-HSA-209968	1/10	0.15158	0.641584	0	0	6.72308	12.684	CGA
Calcitonin-like ligand receptors Homo sapiens R-HSA-419812	1/10	0.15158	0.641584	0	0	6.72308	12.684	IAPP
Voltage gated Potassium channels Homo sapiens R-HSA-1296072	2/43	0.155129	0.641584	0	0	2.95589	5.50829	KCNG4;KCNA10
Amine ligand-binding receptors Homo sapiens R-HSA-375280	2/43	0.155129	0.641584	0	0	2.95589	5.50829	HTR1D;HTR2C
Transport of organic anions Homo sapiens R-HSA-879518	1/11	0.165417	0.651936	0	0	6.05046	10.8865	SLCO1B3
Hormone ligand-binding receptors Homo sapiens R-HSA-375281	1/11	0.165417	0.651936	0	0	6.05046	10.8865	CGA
Androgen biosynthesis Homo sapiens R-HSA-193048	1/11	0.165417	0.651936	0	0	6.05046	10.8865	CGA
Highly calcium permeable postsynaptic nicotinic acetylcholine receptors Homo sapiens R-HSA-629594	1/11	0.165417	0.651936	0	0	6.05046	10.8865	CHRNA9
Passive transport by Aquaporins Homo sapiens R-HSA-432047	1/12	0.179028	0.666381	0	0	5.50014	9.46142	AQP10
Keratan sulfate degradation Homo sapiens R-HSA-2022857	1/12	0.179028	0.666381	0	0	5.50014	9.46142	KERA
Reduction of cytosolic Ca++ levels Homo sapiens R-HSA-418359	1/12	0.179028	0.666381	0	0	5.50014	9.46142	ATP2B3
Peptide hormone biosynthesis Homo sapiens R-HSA-209952	1/12	0.179028	0.666381	0	0	5.50014	9.46142	CGA
Tandem pore domain potassium channels Homo sapiens R-HSA-1296346	1/12	0.179028	0.666381	0	0	5.50014	9.46142	KCNK17
G beta:gamma signalling through PI3Kgamma Homo sapiens R-HSA-392451	2/48	0.184141	0.675221	0	0	2.63392	4.45674	CSF2;GNG13
Depolarization of the Presynaptic Terminal Triggers the Opening of Calcium Channels Homo sapiens R-HSA-112308	1/13	0.192418	0.675221	0	0	5.04154	8.3089	CACNA1B
GABA A receptor activation Homo sapiens R-HSA-977441	1/13	0.192418	0.675221	0	0	5.04154	8.3089	GABRA3
ERBB2 Activates PTK6 Signaling Homo sapiens R-HSA-8847993	1/13	0.192418	0.675221	0	0	5.04154	8.3089	EREG
Metabolism of fat-soluble vitamins Homo sapiens R-HSA-6806667	2/51	0.2019	0.675221	0	0	2.47229	3.95562	APOA4;PNLIP
G-protein beta:gamma signalling Homo sapiens R-HSA-397795	2/51	0.2019	0.675221	0	0	2.47229	3.95562	CSF2;GNG13
Aquaporin-mediated transport Homo sapiens R-HSA-445717	2/51	0.2019	0.675221	0	0	2.47229	3.95562	AQP10;GNG13
Neurotransmitter Receptor Binding And Downstream Transmission In The Postsynaptic Cell Homo sapiens R-HSA-112314	4/142	0.201952	0.675221	0	0	1.75857	2.81323	GABRA3;CHRNA9;GRIK1;GNG13
SEMA3A-Plexin repulsion signaling by inhibiting Integrin adhesion Homo sapiens R-HSA-399955	1/14	0.20559	0.675221	0	0	4.65349	7.36123	SEMA3A
Activation of Nicotinic Acetylcholine Receptors Homo sapiens R-HSA-629602	1/14	0.20559	0.675221	0	0	4.65349	7.36123	CHRNA9
Postsynaptic nicotinic acetylcholine receptors Homo sapiens R-HSA-622327	1/14	0.20559	0.675221	0	0	4.65349	7.36123	CHRNA9
Acetylcholine Binding And Downstream Events Homo sapiens R-HSA-181431	1/14	0.20559	0.675221	0	0	4.65349	7.36123	CHRNA9
Visual phototransduction Homo sapiens R-HSA-2187338	3/97	0.210598	0.679592	0	0	1.93466	3.01382	RDH8;APOA4;PNLIP
Metabolism of water-soluble vitamins and cofactors Homo sapiens R-HSA-196849	3/98	0.214836	0.679592	0	0	1.91419	2.9438	TCN1;CTRB1;PRSS3
Negative regulation of TCF-dependent signaling by WNT ligand antagonists Homo sapiens R-HSA-3772470	1/15	0.218548	0.679592	0	0	4.32088	6.57098	KREMEN2
Prolactin receptor signaling Homo sapiens R-HSA-1170546	1/15	0.218548	0.679592	0	0	4.32088	6.57098	GH2
ERBB2 Regulates Cell Motility Homo sapiens R-HSA-6785631	1/15	0.218548	0.679592	0	0	4.32088	6.57098	EREG
Potassium Channels Homo sapiens R-HSA-1296071	3/99	0.219092	0.679592	0	0	1.89416	2.87583	KCNG4;KCNA10;KCNK17
Stimuli-sensing channels Homo sapiens R-HSA-2672351	3/100	0.223366	0.686491	0	0	1.87453	2.80982	SCNN1G;SCNN1B;BEST2
Sema3A PAK dependent Axon repulsion Homo sapiens R-HSA-399954	1/16	0.231295	0.691819	0	0	4.03262	5.904	SEMA3A
PI3K events in ERBB2 signaling Homo sapiens R-HSA-1963642	1/16	0.231295	0.691819	0	0	4.03262	5.904	EREG
GRB2 events in ERBB2 signaling Homo sapiens R-HSA-1963640	1/16	0.231295	0.691819	0	0	4.03262	5.904	EREG
Acetylcholine Neurotransmitter Release Cycle Homo sapiens R-HSA-264642	1/17	0.243835	0.698159	0	0	3.78038	5.33512	CHAT
Synthesis, secretion, and deacylation of Ghrelin Homo sapiens R-HSA-422085	1/17	0.243835	0.698159	0	0	3.78038	5.33512	GCG
Chylomicron-mediated lipid transport Homo sapiens R-HSA-174800	1/17	0.243835	0.698159	0	0	3.78038	5.33512	APOA4
Digestion of dietary lipid Homo sapiens R-HSA-192456	1/17	0.243835	0.698159	0	0	3.78038	5.33512	PNLIP
Formation of Senescence-Associated Heterochromatin Foci (SAHF) Homo sapiens R-HSA-2559584	1/17	0.243835	0.698159	0	0	3.78038	5.33512	HMGA2
Amine-derived hormones Homo sapiens R-HSA-209776	1/18	0.256171	0.721153	0	0	3.55783	4.84545	CGA
SHC1 events in ERBB2 signaling Homo sapiens R-HSA-1250196	1/18	0.256171	0.721153	0	0	3.55783	4.84545	EREG
Integration of energy metabolism Homo sapiens R-HSA-163685	3/110	0.266874	0.733451	0	0	1.69848	2.24365	ADIPOQ;GCG;GNG13
Prostacyclin signalling through prostacyclin receptor Homo sapiens R-HSA-392851	1/19	0.268306	0.733451	0	0	3.36	4.42051	GNG13
Phase 4 - resting membrane potential Homo sapiens R-HSA-5576886	1/19	0.268306	0.733451	0	0	3.36	4.42051	KCNK17
Gastrin-CREB signalling pathway via PKC and MAPK Homo sapiens R-HSA-881907	9/432	0.27389	0.733451	0	0	1.2921	1.6733	UTS2R;CSF2;EDN3;HTR2C;GCG;MCHR2;EREG;GNG13;BRS3
Collagen biosynthesis and modifying enzymes Homo sapiens R-HSA-1650814	2/63	0.274215	0.733451	0	0	1.98472	2.56792	COL2A1;COL11A1
IL-6-type cytokine receptor ligand interactions Homo sapiens R-HSA-6788467	1/20	0.280244	0.733451	0	0	3.183	4.04907	IL11
G beta:gamma signalling through PLC beta Homo sapiens R-HSA-418217	1/20	0.280244	0.733451	0	0	3.183	4.04907	GNG13
Synthesis of PC Homo sapiens R-HSA-1483191	1/20	0.280244	0.733451	0	0	3.183	4.04907	CHAT
Glucuronidation Homo sapiens R-HSA-156588	1/20	0.280244	0.733451	0	0	3.183	4.04907	UGT1A5
Regulation of FZD by ubiquitination Homo sapiens R-HSA-4641263	1/21	0.291988	0.746686	0	0	3.02369	3.7223	RSPO4
Regulation of Insulin-like Growth Factor (IGF) transport and uptake by Insulin-like Growth Factor Binding Proteins (IGFBPs) Homo sapiens R-HSA-381426	1/21	0.291988	0.746686	0	0	3.02369	3.7223	KLK1
Presynaptic function of Kainate receptors Homo sapiens R-HSA-500657	1/21	0.291988	0.746686	0	0	3.02369	3.7223	GNG13
Semaphorin interactions Homo sapiens R-HSA-373755	2/67	0.298394	0.749863	0	0	1.8622	2.25204	DPYSL5;SEMA3A
RA biosynthesis pathway Homo sapiens R-HSA-5365859	1/22	0.30354	0.749863	0	0	2.87956	3.43313	SDR16C5
ADP signalling through P2Y purinoceptor 12 Homo sapiens R-HSA-392170	1/22	0.30354	0.749863	0	0	2.87956	3.43313	GNG13
Common Pathway of Fibrin Clot Formation Homo sapiens R-HSA-140875	1/22	0.30354	0.749863	0	0	2.87956	3.43313	CD177
Amyloid fiber formation Homo sapiens R-HSA-977225	2/68	0.304422	0.749863	0	0	1.83389	2.18113	APOA4;IAPP
The canonical retinoid cycle in rods (twilight vision) Homo sapiens R-HSA-2453902	1/23	0.314905	0.758944	0	0	2.74853	3.17588	RDH8
Thromboxane signalling through TP receptor Homo sapiens R-HSA-428930	1/23	0.314905	0.758944	0	0	2.74853	3.17588	GNG13
Signaling by BMP Homo sapiens R-HSA-201451	1/23	0.314905	0.758944	0	0	2.74853	3.17588	GREM2
Lipid digestion, mobilization, and transport Homo sapiens R-HSA-73923	2/71	0.322444	0.769285	0	0	1.75389	1.9851	APOA4;PNLIP
Growth hormone receptor signaling Homo sapiens R-HSA-982772	1/24	0.326085	0.769285	0	0	2.6289	2.94593	GH2
Synthesis of bile acids and bile salts via 7alpha-hydroxycholesterol Homo sapiens R-HSA-193368	1/24	0.326085	0.769285	0	0	2.6289	2.94593	BAAT
ADP signalling through P2Y purinoceptor 1 Homo sapiens R-HSA-418592	1/25	0.337083	0.784186	0	0	2.51923	2.73948	GNG13
Synthesis of IP3 and IP4 in the cytosol Homo sapiens R-HSA-1855204	1/25	0.337083	0.784186	0	0	2.51923	2.73948	ITPKA
Diseases associated with glycosaminoglycan metabolism Homo sapiens R-HSA-3560782	1/26	0.347902	0.790215	0	0	2.41834	2.55336	KERA
Phase 2 - plateau phase Homo sapiens R-HSA-5576893	1/26	0.347902	0.790215	0	0	2.41834	2.55336	CACNG6
N-glycan antennae elongation in the medial/trans-Golgi Homo sapiens R-HSA-975576	1/26	0.347902	0.790215	0	0	2.41834	2.55336	CGA
Interleukin-6 family signaling Homo sapiens R-HSA-6783589	1/27	0.358545	0.790215	0	0	2.32521	2.38497	IL11
Keratan sulfate biosynthesis Homo sapiens R-HSA-2022854	1/27	0.358545	0.790215	0	0	2.32521	2.38497	KERA
Platelet calcium homeostasis Homo sapiens R-HSA-418360	1/27	0.358545	0.790215	0	0	2.32521	2.38497	ATP2B3
Phase 1 - inactivation of fast Na+ channels Homo sapiens R-HSA-5576894	1/27	0.358545	0.790215	0	0	2.32521	2.38497	CACNG6
Synthesis of bile acids and bile salts Homo sapiens R-HSA-192105	1/27	0.358545	0.790215	0	0	2.32521	2.38497	BAAT
G-protein activation Homo sapiens R-HSA-202040	1/28	0.369015	0.802727	0	0	2.23897	2.23207	GNG13
Adrenaline,noradrenaline inhibits insulin secretion Homo sapiens R-HSA-400042	1/28	0.369015	0.802727	0	0	2.23897	2.23207	GNG13
Regulation of insulin secretion Homo sapiens R-HSA-422356	2/80	0.37568	0.806615	0	0	1.55081	1.51827	GCG;GNG13
Transmembrane transport of small molecules Homo sapiens R-HSA-382551	11/594	0.376291	0.806615	0	0	1.14352	1.11766	SCNN1G;LCN15;SCNN1B;AQP10;HTR3E;GABRA3;SLCO1B3;ATP2B3;BEST2;GNG13;SLC28A3
Cardiac conduction Homo sapiens R-HSA-5576891	3/135	0.378025	0.806615	0	0	1.37504	1.33763	CACNG6;ATP2B3;KCNK17
Metabolism of steroid hormones Homo sapiens R-HSA-196071	1/30	0.389446	0.825725	0	0	2.08435	1.9656	CGA
HS-GAG biosynthesis Homo sapiens R-HSA-2022928	1/31	0.399413	0.841531	0	0	2.01477	1.84907	HS3ST3A1
Keratan sulfate/keratin metabolism Homo sapiens R-HSA-1638074	1/32	0.409218	0.846222	0	0	1.94968	1.74205	KERA
Signal amplification Homo sapiens R-HSA-392518	1/32	0.409218	0.846222	0	0	1.94968	1.74205	GNG13
Thrombin signalling through proteinase activated receptors (PARs) Homo sapiens R-HSA-456926	1/32	0.409218	0.846222	0	0	1.94968	1.74205	GNG13
Platelet homeostasis Homo sapiens R-HSA-418346	2/87	0.415881	0.850419	0	0	1.42259	1.24812	ATP2B3;GNG13
Smooth Muscle Contraction Homo sapiens R-HSA-445355	1/33	0.418863	0.850419	0	0	1.88865	1.64353	MYL10
Sialic acid metabolism Homo sapiens R-HSA-4085001	1/33	0.418863	0.850419	0	0	1.88865	1.64353	NEU2
Signaling by WNT in cancer Homo sapiens R-HSA-4791275	1/34	0.428351	0.859268	0	0	1.83133	1.55262	KREMEN2
Lipoprotein metabolism Homo sapiens R-HSA-174824	1/34	0.428351	0.859268	0	0	1.83133	1.55262	APOA4
Steroid hormones Homo sapiens R-HSA-209943	1/37	0.455899	0.906117	0	0	1.67846	1.3184	CGA
Signaling by Interleukins Homo sapiens R-HSA-449147	7/392	0.457116	0.906117	0	0	1.0994	0.860632	IL11;CSF3;CSF2;IL1R2;IL31RA;EREG;IL22RA2
Formation of Fibrin Clot (Clotting Cascade) Homo sapiens R-HSA-140877	1/39	0.473525	0.933123	0	0	1.58996	1.18858	CD177
Glycosphingolipid metabolism Homo sapiens R-HSA-1660662	1/41	0.490582	0.961081	0	0	1.51031	1.07559	NEU2
Cooperation of PDCL (PhLP1) and TRiC/CCT in G-protein beta folding Homo sapiens R-HSA-6814122	1/42	0.498902	0.971699	0	0	1.4734	1.02452	GNG13
Vasopressin regulates renal water homeostasis via Aquaporins Homo sapiens R-HSA-432040	1/43	0.507087	0.974981	0	0	1.43824	0.97667	GNG13
Phase 0 - rapid depolarisation Homo sapiens R-HSA-5576892	1/44	0.515139	0.974981	0	0	1.40472	0.931779	CACNG6
Kinesins Homo sapiens R-HSA-983189	1/44	0.515139	0.974981	0	0	1.40472	0.931779	KIF2B
Inositol phosphate metabolism Homo sapiens R-HSA-1483249	1/44	0.515139	0.974981	0	0	1.40472	0.931779	ITPKA
Interleukin-1 signaling Homo sapiens R-HSA-446652	1/44	0.515139	0.974981	0	0	1.40472	0.931779	IL1R2
Signaling by ERBB2 Homo sapiens R-HSA-1227986	1/45	0.52306	0.98441	0	0	1.37273	0.889609	EREG
G alpha (z) signalling events Homo sapiens R-HSA-418597	1/46	0.530851	0.993493	0	0	1.34215	0.84995	GNG13
Defensins Homo sapiens R-HSA-1461973	1/47	0.538516	0.999995	0	0	1.31291	0.81261	PRSS3
EPH-ephrin mediated repulsion of cells Homo sapiens R-HSA-3928665	1/48	0.546056	0.999995	0	0	1.28491	0.777414	MMP9
G alpha (i) signalling events Homo sapiens R-HSA-418594	4/240	0.551735	0.999995	0	0	1.02316	0.60846	NPBWR1;HTR1D;MCHR2;GNG13
Neurotransmitter Release Cycle Homo sapiens R-HSA-112310	1/51	0.567947	0.999995	0	0	1.20763	0.68319	CHAT
Ion homeostasis Homo sapiens R-HSA-5578775	1/51	0.567947	0.999995	0	0	1.20763	0.68319	ATP2B3
mRNA 3'-end processing Homo sapiens R-HSA-72187	1/51	0.567947	0.999995	0	0	1.20763	0.68319	LUZP4
Post-Elongation Processing of Intron-Containing pre-mRNA Homo sapiens R-HSA-112296	1/51	0.567947	0.999995	0	0	1.20763	0.68319	LUZP4
Nuclear Receptor transcription pathway Homo sapiens R-HSA-383280	1/51	0.567947	0.999995	0	0	1.20763	0.68319	RORB
GPVI-mediated activation cascade Homo sapiens R-HSA-114604	1/53	0.581952	0.999995	0	0	1.16107	0.628562	CSF2
Heparan sulfate/heparin (HS-GAG) metabolism Homo sapiens R-HSA-1638091	1/54	0.588785	0.999995	0	0	1.1391	0.603375	HS3ST3A1
Glycosaminoglycan metabolism Homo sapiens R-HSA-1630316	2/121	0.589439	0.999995	0	0	1.01437	0.536179	HS3ST3A1;KERA
ECM proteoglycans Homo sapiens R-HSA-3000178	1/55	0.595506	0.999995	0	0	1.11795	0.579482	MATN4
GABA receptor activation Homo sapiens R-HSA-977443	1/55	0.595506	0.999995	0	0	1.11795	0.579482	GABRA3
Ion transport by P-type ATPases Homo sapiens R-HSA-936837	1/55	0.595506	0.999995	0	0	1.11795	0.579482	ATP2B3
Chemokine receptors bind chemokines Homo sapiens R-HSA-380108	1/56	0.602117	0.999995	0	0	1.09757	0.556799	CCL7
DNA Damage/Telomere Stress Induced Senescence Homo sapiens R-HSA-2559586	1/59	0.621312	0.999995	0	0	1.04064	0.495262	HMGA2
Cleavage of Growing Transcript in the Termination Region Homo sapiens R-HSA-109688	1/60	0.627503	0.999995	0	0	1.02295	0.476701	LUZP4
RNA Polymerase II Transcription Termination Homo sapiens R-HSA-73856	1/60	0.627503	0.999995	0	0	1.02295	0.476701	LUZP4
Post-Elongation Processing of the Transcript Homo sapiens R-HSA-76044	1/60	0.627503	0.999995	0	0	1.02295	0.476701	LUZP4
Ca2+ pathway Homo sapiens R-HSA-4086398	1/61	0.633593	0.999995	0	0	1.00585	0.459017	GNG13
Constitutive Signaling by Aberrant PI3K in Cancer Homo sapiens R-HSA-2219530	1/61	0.633593	0.999995	0	0	1.00585	0.459017	EREG
Synthesis of substrates in N-glycan biosythesis Homo sapiens R-HSA-446219	1/63	0.645476	0.999995	0	0	0.9733	0.426078	NEU2
Signaling by PTK6 Homo sapiens R-HSA-8848021	1/67	0.668103	0.999995	0	0	0.914126	0.368678	EREG
Transport of Mature mRNA derived from an Intron-Containing Transcript Homo sapiens R-HSA-159236	1/68	0.673531	0.999995	0	0	0.900436	0.355871	LUZP4
Sphingolipid metabolism Homo sapiens R-HSA-428157	1/74	0.704291	0.999995	0	0	0.826175	0.289627	NEU2
Transport of Mature Transcript to Cytoplasm Homo sapiens R-HSA-72202	1/74	0.704291	0.999995	0	0	0.826175	0.289627	LUZP4
G alpha (12/13) signalling events Homo sapiens R-HSA-416482	1/75	0.709129	0.999995	0	0	0.814969	0.28012	GNG13
Biosynthesis of the N-glycan precursor (dolichol lipid-linked oligosaccharide, LLO) and transfer to a nascent protein Homo sapiens R-HSA-446193	1/78	0.723174	0.999995	0	0	0.783097	0.253806	NEU2
Transcriptional regulation of white adipocyte differentiation Homo sapiens R-HSA-381340	1/79	0.727704	0.999995	0	0	0.773018	0.245712	ADIPOQ
Opioid Signalling Homo sapiens R-HSA-111885	1/81	0.736543	0.999995	0	0	0.753615	0.230446	GNG13
COPI-dependent Golgi-to-ER retrograde traffic Homo sapiens R-HSA-6811434	1/81	0.736543	0.999995	0	0	0.753615	0.230446	KIF2B
PI5P, PP2A and IER3 Regulate PI3K/AKT Signaling Homo sapiens R-HSA-6811558	1/83	0.745097	0.999995	0	0	0.735159	0.216314	EREG
PI3K/AKT Signaling in Cancer Homo sapiens R-HSA-2219528	1/86	0.75741	0.999995	0	0	0.709104	0.197025	EREG
Negative regulation of the PI3K/AKT network Homo sapiens R-HSA-199418	1/90	0.772911	0.999995	0	0	0.677096	0.174415	EREG
EPH-Ephrin signaling Homo sapiens R-HSA-2682334	1/95	0.790905	0.999995	0	0	0.640917	0.150345	MMP9
Chaperonin-mediated protein folding Homo sapiens R-HSA-390466	1/95	0.790905	0.999995	0	0	0.640917	0.150345	GNG13
Cytokine Signaling in Immune system Homo sapiens R-HSA-1280215	8/620	0.795647	0.999995	0	0	0.783574	0.179125	GH2;IL11;CSF3;CSF2;IL1R2;IL31RA;EREG;IL22RA2
Resolution of Sister Chromatid Cohesion Homo sapiens R-HSA-2500257	1/99	0.804271	0.999995	0	0	0.614631	0.133879	KIF2B
Phase II conjugation Homo sapiens R-HSA-156580	1/100	0.807477	0.999995	0	0	0.608392	0.130099	UGT1A5
Cell surface interactions at the vascular wall Homo sapiens R-HSA-202733	1/101	0.810631	0.999995	0	0	0.602277	0.126444	CD177
Protein folding Homo sapiens R-HSA-391251	1/101	0.810631	0.999995	0	0	0.602277	0.126444	GNG13
Glycerophospholipid biosynthesis Homo sapiens R-HSA-1483206	1/102	0.813733	0.999995	0	0	0.596283	0.122908	CHAT
SLC-mediated transmembrane transport Homo sapiens R-HSA-425407	3/268	0.815334	0.999995	0	0	0.680262	0.138881	LCN15;SLCO1B3;SLC28A3
MHC class II antigen presentation Homo sapiens R-HSA-2132295	1/103	0.816785	0.999995	0	0	0.590407	0.119486	KIF2B
Mitotic Prometaphase Homo sapiens R-HSA-68877	1/107	0.828501	0.999995	0	0	0.568012	0.106864	KIF2B
HATs acetylate histones Homo sapiens R-HSA-3214847	1/107	0.828501	0.999995	0	0	0.568012	0.106864	PAX3
Respiratory electron transport, ATP synthesis by chemiosmotic coupling, and heat production by uncoupling proteins. Homo sapiens R-HSA-163200	1/109	0.834076	0.999995	0	0	0.557436	0.101136	UCP1
Golgi-to-ER retrograde transport Homo sapiens R-HSA-8856688	1/110	0.836796	0.999995	0	0	0.552294	0.0984052	KIF2B
TCF dependent signaling in response to WNT Homo sapiens R-HSA-201681	2/199	0.838145	0.999995	0	0	0.610296	0.107756	KREMEN2;RSPO4
RHO GTPases Activate Formins Homo sapiens R-HSA-5663220	1/114	0.847236	0.999995	0	0	0.532634	0.0882981	KIF2B
Post-translational protein modification Homo sapiens R-HSA-597592	6/521	0.855425	0.999995	0	0	0.697536	0.108925	NEU2;MUC16;MUC17;MUC7;MUC13;CGA
Signaling by Wnt Homo sapiens R-HSA-195721	3/295	0.862381	0.999995	0	0	0.616502	0.0912783	KREMEN2;RSPO4;GNG13
PI-3K cascade:FGFR1 Homo sapiens R-HSA-5654689	1/122	0.866161	0.999995	0	0	0.497216	0.0714423	EREG
PI-3K cascade:FGFR3 Homo sapiens R-HSA-5654710	1/122	0.866161	0.999995	0	0	0.497216	0.0714423	EREG
PI3K events in ERBB4 signaling Homo sapiens R-HSA-1250342	1/122	0.866161	0.999995	0	0	0.497216	0.0714423	EREG
PIP3 activates AKT signaling Homo sapiens R-HSA-1257604	1/122	0.866161	0.999995	0	0	0.497216	0.0714423	EREG
PI-3K cascade:FGFR4 Homo sapiens R-HSA-5654720	1/122	0.866161	0.999995	0	0	0.497216	0.0714423	EREG
PI-3K cascade:FGFR2 Homo sapiens R-HSA-5654695	1/122	0.866161	0.999995	0	0	0.497216	0.0714423	EREG
RNA Polymerase II Transcription Homo sapiens R-HSA-73857	1/124	0.870515	0.999995	0	0	0.489081	0.0678211	LUZP4
GAB1 signalosome Homo sapiens R-HSA-180292	1/125	0.872638	0.999995	0	0	0.485112	0.0660887	EREG
PI3K/AKT activation Homo sapiens R-HSA-198203	1/125	0.872638	0.999995	0	0	0.485112	0.0660887	EREG
Metabolism of proteins Homo sapiens R-HSA-392499	13/1074	0.896992	0.999995	0	0	0.728618	0.0792065	KLK1;MUC16;MUC17;GCG;APOA4;ISL1;GNG13;GIP;NEU2;MUC7;MUC13;IAPP;CGA
GRB2 events in EGFR signaling Homo sapiens R-HSA-179812	2/235	0.898477	0.999995	0	0	0.515048	0.0551381	CSF2;EREG
SHC1 events in EGFR signaling Homo sapiens R-HSA-180336	2/235	0.898477	0.999995	0	0	0.515048	0.0551381	CSF2;EREG
SOS-mediated signalling Homo sapiens R-HSA-112412	2/235	0.898477	0.999995	0	0	0.515048	0.0551381	CSF2;EREG
SHC1 events in ERBB4 signaling Homo sapiens R-HSA-1250347	2/235	0.898477	0.999995	0	0	0.515048	0.0551381	CSF2;EREG
RAF/MAP kinase cascade Homo sapiens R-HSA-5673001	2/235	0.898477	0.999995	0	0	0.515048	0.0551381	CSF2;EREG
FRS-mediated FGFR2 signaling Homo sapiens R-HSA-5654700	2/236	0.899808	0.999995	0	0	0.512821	0.0541402	CSF2;EREG
FRS-mediated FGFR4 signaling Homo sapiens R-HSA-5654712	2/236	0.899808	0.999995	0	0	0.512821	0.0541402	CSF2;EREG
FRS-mediated FGFR3 signaling Homo sapiens R-HSA-5654706	2/236	0.899808	0.999995	0	0	0.512821	0.0541402	CSF2;EREG
FRS-mediated FGFR1 signaling Homo sapiens R-HSA-5654693	2/236	0.899808	0.999995	0	0	0.512821	0.0541402	CSF2;EREG
Signaling by SCF-KIT Homo sapiens R-HSA-1433557	3/325	0.902031	0.999995	0	0	0.558199	0.057554	CSF2;MMP9;EREG
Factors involved in megakaryocyte development and platelet production Homo sapiens R-HSA-983231	1/141	0.902259	0.999995	0	0	0.429319	0.0441568	KIF2B
ARMS-mediated activation Homo sapiens R-HSA-170984	2/239	0.903706	0.999995	0	0	0.506251	0.0512586	CSF2;EREG
Signalling to p38 via RIT and RIN Homo sapiens R-HSA-187706	2/239	0.903706	0.999995	0	0	0.506251	0.0512586	CSF2;EREG
Frs2-mediated activation Homo sapiens R-HSA-170968	2/240	0.904973	0.999995	0	0	0.504098	0.050334	CSF2;EREG
MAPK1/MAPK3 signaling Homo sapiens R-HSA-5684996	2/241	0.906225	0.999995	0	0	0.501963	0.0494269	CSF2;EREG
Beta-catenin independent WNT signaling Homo sapiens R-HSA-3858494	1/144	0.906994	0.999995	0	0	0.420247	0.0410241	GNG13
Prolonged ERK activation events Homo sapiens R-HSA-169893	2/242	0.907462	0.999995	0	0	0.499846	0.0485369	CSF2;EREG
Signaling by ERBB4 Homo sapiens R-HSA-1236394	3/330	0.907538	0.999995	0	0	0.549521	0.0533146	GH2;CSF2;EREG
Signaling by Leptin Homo sapiens R-HSA-2586552	2/243	0.908683	0.999995	0	0	0.497746	0.0476636	CSF2;EREG
Interleukin receptor SHC signaling Homo sapiens R-HSA-912526	2/245	0.911081	0.999995	0	0	0.493599	0.0459658	CSF2;EREG
Signalling to RAS Homo sapiens R-HSA-167044	2/246	0.912257	0.999995	0	0	0.49155	0.0451407	CSF2;EREG
VEGFR2 mediated cell proliferation Homo sapiens R-HSA-5218921	2/248	0.914567	0.999995	0	0	0.487504	0.0435364	CSF2;EREG
Metabolism of lipids and lipoproteins Homo sapiens R-HSA-556833	7/659	0.915506	0.999995	0	0	0.6402	0.056516	NEU2;CHAT;SLCO1B3;APOA4;CGA;BAAT;PNLIP
Interleukin-2 signaling Homo sapiens R-HSA-451927	2/252	0.919016	0.999995	0	0	0.479605	0.0405033	CSF2;EREG
The citric acid (TCA) cycle and respiratory electron transport Homo sapiens R-HSA-1428517	1/153	0.919871	0.999995	0	0	0.395182	0.0330065	UCP1
Platelet activation, signaling and aggregation Homo sapiens R-HSA-76002	2/253	0.920094	0.999995	0	0	0.47767	0.0397799	CSF2;GNG13
Signalling to ERKs Homo sapiens R-HSA-187687	2/253	0.920094	0.999995	0	0	0.47767	0.0397799	CSF2;EREG
Axon guidance Homo sapiens R-HSA-422475	5/515	0.925138	0.999995	0	0	0.585303	0.0455438	CSF2;DPYSL5;SEMA3A;MMP9;EREG
Asparagine N-linked glycosylation Homo sapiens R-HSA-446203	2/259	0.926284	0.999995	0	0	0.466374	0.0357124	NEU2;CGA
Interleukin-3, 5 and GM-CSF signaling Homo sapiens R-HSA-512988	2/261	0.928245	0.999995	0	0	0.462725	0.0344544	CSF2;EREG
Phospholipid metabolism Homo sapiens R-HSA-1483257	1/161	0.929816	0.999995	0	0	0.375269	0.027308	CHAT
Cellular Senescence Homo sapiens R-HSA-2559583	1/161	0.929816	0.999995	0	0	0.375269	0.027308	HMGA2
Role of LAT2/NTAL/LAB on calcium mobilization Homo sapiens R-HSA-2730905	1/162	0.930969	0.999995	0	0	0.372919	0.0266747	EREG
Transport to the Golgi and subsequent modification Homo sapiens R-HSA-948021	1/162	0.930969	0.999995	0	0	0.372919	0.0266747	CGA
Separation of Sister Chromatids Homo sapiens R-HSA-2467813	1/162	0.930969	0.999995	0	0	0.372919	0.0266747	KIF2B
NCAM signaling for neurite out-growth Homo sapiens R-HSA-375165	2/266	0.932934	0.999995	0	0	0.453844	0.0315062	CSF2;EREG
Mitotic Anaphase Homo sapiens R-HSA-68882	1/173	0.942473	0.999995	0	0	0.348873	0.02067	KIF2B
Mitotic Metaphase and Anaphase Homo sapiens R-HSA-2555396	1/174	0.943419	0.999995	0	0	0.346839	0.0202015	KIF2B
Developmental Biology Homo sapiens R-HSA-1266738	8/786	0.945353	0.999995	0	0	0.611017	0.0343373	CSF2;DPYSL5;SEMA3A;ADIPOQ;PDX1;IAPP;MMP9;EREG
Metabolism of carbohydrates Homo sapiens R-HSA-71387	2/282	0.946068	0.999995	0	0	0.427557	0.0237041	HS3ST3A1;KERA
MAPK family signaling cascades Homo sapiens R-HSA-5683057	2/284	0.947527	0.999995	0	0	0.424481	0.0228796	CSF2;EREG
IRS-mediated signalling Homo sapiens R-HSA-112399	2/284	0.947527	0.999995	0	0	0.424481	0.0228796	CSF2;EREG
Intra-Golgi and retrograde Golgi-to-ER traffic Homo sapiens R-HSA-6811442	1/179	0.947921	0.999995	0	0	0.33701	0.0180248	KIF2B
Hemostasis Homo sapiens R-HSA-109582	5/552	0.948626	0.999995	0	0	0.544659	0.0287256	CSF2;ATP2B3;KIF2B;GNG13;CD177
Insulin receptor signalling cascade Homo sapiens R-HSA-74751	2/287	0.949644	0.999995	0	0	0.419948	0.0216977	CSF2;EREG
Diseases of signal transduction Homo sapiens R-HSA-5663202	2/288	0.950332	0.999995	0	0	0.418458	0.0213178	KREMEN2;EREG
IGF1R signaling cascade Homo sapiens R-HSA-2428924	2/288	0.950332	0.999995	0	0	0.418458	0.0213178	CSF2;EREG
Signaling by Type 1 Insulin-like Growth Factor 1 Receptor (IGF1R) Homo sapiens R-HSA-2404192	2/288	0.950332	0.999995	0	0	0.418458	0.0213178	CSF2;EREG
IRS-related events triggered by IGF1R Homo sapiens R-HSA-2428928	2/288	0.950332	0.999995	0	0	0.418458	0.0213178	CSF2;EREG
FCERI mediated MAPK activation Homo sapiens R-HSA-2871796	2/289	0.951011	0.999995	0	0	0.416979	0.0209448	CSF2;EREG
Disease Homo sapiens R-HSA-1643685	7/725	0.953525	0.999995	0	0	0.579335	0.0275703	MUC16;MUC17;MUC7;MUC13;KERA;KREMEN2;EREG
Downstream signaling events of B Cell Receptor (BCR) Homo sapiens R-HSA-1168372	1/192	0.958023	0.999995	0	0	0.313862	0.0134595	EREG
Processing of Capped Intron-Containing Pre-mRNA Homo sapiens R-HSA-72203	1/193	0.958714	0.999995	0	0	0.312212	0.0131637	LUZP4
Biological oxidations Homo sapiens R-HSA-211859	1/199	0.962627	0.999995	0	0	0.302657	0.011528	UGT1A5
Signaling by Insulin receptor Homo sapiens R-HSA-74752	2/311	0.963885	0.999995	0	0	0.386851	0.0142295	CSF2;EREG
VEGFA-VEGFR2 Pathway Homo sapiens R-HSA-4420097	2/320	0.968157	0.999995	0	0	0.375728	0.0121588	CSF2;EREG
Membrane Trafficking Homo sapiens R-HSA-199991	3/420	0.968948	0.999995	0	0	0.428915	0.0135299	GJD2;GJA10;KIF2B
Signaling by VEGF Homo sapiens R-HSA-194138	2/328	0.971543	0.999995	0	0	0.366356	0.0105765	CSF2;EREG
Downstream signaling of activated FGFR2 Homo sapiens R-HSA-5654696	2/329	0.971941	0.999995	0	0	0.365217	0.010394	CSF2;EREG
Downstream signaling of activated FGFR4 Homo sapiens R-HSA-5654716	2/329	0.971941	0.999995	0	0	0.365217	0.010394	CSF2;EREG
Downstream signaling of activated FGFR3 Homo sapiens R-HSA-5654708	2/329	0.971941	0.999995	0	0	0.365217	0.010394	CSF2;EREG
Signaling by FGFR4 Homo sapiens R-HSA-5654743	2/332	0.973104	0.999995	0	0	0.361841	0.00986548	CSF2;EREG
Downstream signaling of activated FGFR1 Homo sapiens R-HSA-5654687	2/332	0.973104	0.999995	0	0	0.361841	0.00986548	CSF2;EREG
Signaling by FGFR3 Homo sapiens R-HSA-5654741	2/333	0.973481	0.999995	0	0	0.360729	0.00969543	CSF2;EREG
Signaling by FGFR1 Homo sapiens R-HSA-5654736	2/336	0.974581	0.999995	0	0	0.357433	0.00920292	CSF2;EREG
Chromatin organization Homo sapiens R-HSA-4839726	1/226	0.976134	0.999995	0	0	0.265969	0.00642464	PAX3
Chromatin modifying enzymes Homo sapiens R-HSA-3247509	1/226	0.976134	0.999995	0	0	0.265969	0.00642464	PAX3
Downstream signal transduction Homo sapiens R-HSA-186763	2/341	0.976319	0.999995	0	0	0.35207	0.00843776	CSF2;EREG
DAP12 signaling Homo sapiens R-HSA-2424491	2/344	0.977306	0.999995	0	0	0.348928	0.00800995	CSF2;EREG
Signaling by the B Cell Receptor (BCR) Homo sapiens R-HSA-983705	1/233	0.978756	0.999995	0	0	0.257851	0.0055369	EREG
Signaling by EGFR Homo sapiens R-HSA-177929	2/355	0.980595	0.999995	0	0	0.337862	0.00662061	CSF2;EREG
DAP12 interactions Homo sapiens R-HSA-2172127	2/359	0.981673	0.999995	0	0	0.334008	0.00617816	CSF2;EREG
Signaling by FGFR2 Homo sapiens R-HSA-5654738	2/361	0.98219	0.999995	0	0	0.332113	0.00596826	CSF2;EREG
Signaling by PDGF Homo sapiens R-HSA-186797	2/364	0.982939	0.999995	0	0	0.329309	0.00566685	CSF2;EREG
Signaling by FGFR Homo sapiens R-HSA-190236	2/366	0.983421	0.999995	0	0	0.327466	0.00547449	CSF2;EREG
NGF signalling via TRKA from the plasma membrane Homo sapiens R-HSA-187037	2/374	0.985222	0.999995	0	0	0.320291	0.00476873	CSF2;EREG
RHO GTPase Effectors Homo sapiens R-HSA-195258	1/255	0.985267	0.999995	0	0	0.235251	0.00349175	KIF2B
Antigen processing: Ubiquitination & Proteasome degradation Homo sapiens R-HSA-983168	1/260	0.986444	0.999995	0	0	0.23065	0.00314817	UBE2U
Vesicle-mediated transport Homo sapiens R-HSA-5653656	3/492	0.987722	0.999995	0	0	0.364394	0.0045018	GJD2;GJA10;KIF2B
M Phase Homo sapiens R-HSA-68886	1/268	0.988134	0.999995	0	0	0.223647	0.00266957	KIF2B
Fc epsilon receptor (FCERI) signaling Homo sapiens R-HSA-2454202	2/395	0.989091	0.999995	0	0	0.302846	0.00332192	CSF2;EREG
Class I MHC mediated antigen processing & presentation Homo sapiens R-HSA-983169	1/305	0.993596	0.999995	0	0	0.196053	0.00125948	UBE2U
Signalling by NGF Homo sapiens R-HSA-166520	2/450	0.995129	0.999995	0	0	0.264909	0.00129345	CSF2;EREG
Metabolism of amino acids and derivatives Homo sapiens R-HSA-71291	1/335	0.996119	0.999995	0	0	0.178167	0.000692775	CGA
Metabolism Homo sapiens R-HSA-1430728	18/1908	0.997151	0.999995	0	0	0.549907	0.00156878	HS3ST3A1;CTRB1;ADIPOQ;CHAT;UCP1;GCG;KERA;APOA4;BAAT;GNG13;NEU2;TCN1;ITPKA;SLCO1B3;UGT1A5;PRSS3;CGA;PNLIP
Signaling by Rho GTPases Homo sapiens R-HSA-194315	1/367	0.997727	0.999995	0	0	0.16232	0.000369412	KIF2B
Cellular responses to stress Homo sapiens R-HSA-2262752	1/367	0.997727	0.999995	0	0	0.16232	0.000369412	HMGA2
Cell Cycle, Mitotic Homo sapiens R-HSA-69278	1/462	0.999536	0.999995	0	0	0.128236	5.9501e-05	KIF2B
Immune System Homo sapiens R-HSA-168256	11/1547	0.999677	0.999995	0	0	0.412364	0.000133133	GH2;IL11;CSF3;CSF2;IL1R2;UBE2U;IL31RA;KIF2B;PRSS3;EREG;IL22RA2
Adaptive Immune System Homo sapiens R-HSA-1280218	3/762	0.999712	0.999995	0	0	0.231464	6.67217e-05	UBE2U;KIF2B;EREG
Innate Immune System Homo sapiens R-HSA-168249	3/807	0.999849	0.999995	0	0	0.217989	3.28932e-05	CSF2;PRSS3;EREG
Cell Cycle Homo sapiens R-HSA-1640170	1/566	0.999917	0.999995	0	0	0.104065	8.63131e-06	KIF2B
Generic Transcription Pathway Homo sapiens R-HSA-212436	2/812	0.999978	0.999995	0	0	0.143759	3.13893e-06	ZNF560;RORB
Gene Expression Homo sapiens R-HSA-74160	4/1631	0.999995	0.999995	0	0	0.137791	6.26824e-07	ZNF560;LUZP4;IGF2BP3;RORB

## Sheet: Reactome Pathway BRCA
Term	Overlap	P_value	AdjustedP_value	OldP_value	OldAdjustedP_value	OddsRatio	CombinedScore	Genes
Regulation of beta-cell development Homo sapiens R-HSA-186712	5/32	3.26851e-05	0.0102304	0	0	15.9623	164.868	NEUROD1;ONECUT3;PDX1;HNF1B;FOXA2
Regulation of gene expression in early pancreatic precursor cells Homo sapiens R-HSA-210747	3/8	8.47871e-05	0.0132692	0	0	51.3273	481.212	ONECUT3;PDX1;HNF1B
Class B/2 (Secretin family receptors) Homo sapiens R-HSA-373080	6/84	0.000456983	0.0476785	0	0	6.64238	51.0856	GHRHR;CALCA;GLP2R;IHH;CRH;WNT7A
Regulation of gene expression in beta cells Homo sapiens R-HSA-210745	3/20	0.00155586	0.121746	0	0	15.0871	97.549	NEUROD1;PDX1;FOXA2
Regulation of gene expression in late stage (branching morphogenesis) pancreatic bud precursor cells Homo sapiens R-HSA-210744	2/7	0.0027537	0.172382	0	0	34.0707	200.84	ONECUT3;HNF1B
Ligand-gated ion channel transport Homo sapiens R-HSA-975298	3/26	0.00336987	0.175795	0	0	11.1479	63.4639	GABRA4;HTR3A;HTR3B
Transmembrane transport of small molecules Homo sapiens R-HSA-382551	15/594	0.00443614	0.198359	0	0	2.26974	12.2974	SLC15A1;SLC6A15;GABRA4;ATP2B3;AQP4;HTR3A;HTR3B;ATP12A;SLC6A5;FXYD4;LCN15;SLCO1B3;SLC17A6;SLC26A9;SLC28A2
Interaction With The Zona Pellucida Homo sapiens R-HSA-1300644	2/10	0.00576572	0.225584	0	0	21.2909	109.772	ZP2;ZP4
G alpha (s) signalling events Homo sapiens R-HSA-418555	6/142	0.00658109	0.228876	0	0	3.79837	19.0813	GHRHR;MC3R;CALCA;GLP2R;CRH;RXFP2
Transport of vitamins, nucleosides, and related molecules Homo sapiens R-HSA-425397	3/38	0.00986635	0.308817	0	0	7.32134	33.8145	LCN15;SLCO1B3;SLC28A2
SLC-mediated transmembrane transport Homo sapiens R-HSA-425407	8/268	0.0138825	0.395021	0	0	2.65568	11.3587	SLC6A5;SLC15A1;LCN15;SLC6A15;SLCO1B3;SLC17A6;SLC26A9;SLC28A2
GPCR ligand binding Homo sapiens R-HSA-500792	11/447	0.0165654	0.400002	0	0	2.18692	8.96733	CCL25;GHRHR;MC3R;CALCA;CCKBR;NMU;GLP2R;IHH;CRH;WNT7A;RXFP2
Defective GALNT12 causes colorectal cancer 1 (CRCS1) Homo sapiens R-HSA-5083636	2/18	0.0184355	0.400002	0	0	10.6412	42.4953	MUC16;MUC21
Defective GALNT3 causes familial hyperphosphatemic tumoral calcinosis (HFTC) Homo sapiens R-HSA-5083625	2/18	0.0184355	0.400002	0	0	10.6412	42.4953	MUC16;MUC21
Amino acid and oligopeptide SLC transporters Homo sapiens R-HSA-425374	3/49	0.0196238	0.400002	0	0	5.56748	21.8858	SLC15A1;SLC6A15;SLC17A6
Na+/Cl- dependent neurotransmitter transporters Homo sapiens R-HSA-442660	2/19	0.0204474	0.400002	0	0	10.0147	38.9562	SLC6A5;SLC6A15
Defective C1GALT1C1 causes Tn polyagglutination syndrome (TNPS) Homo sapiens R-HSA-5083632	2/20	0.0225465	0.41512	0	0	9.45785	35.8659	MUC16;MUC21
Ion transport by P-type ATPases Homo sapiens R-HSA-936837	3/55	0.0265606	0.443553	0	0	4.92358	17.8643	FXYD4;ATP2B3;ATP12A
Transport of inorganic cations/anions and amino acids/oligopeptides Homo sapiens R-HSA-425393	4/99	0.0290183	0.443553	0	0	3.6011	12.7473	SLC15A1;SLC6A15;SLC17A6;SLC26A9
Ion channel transport Homo sapiens R-HSA-983712	6/203	0.0325198	0.443553	0	0	2.61408	8.9556	FXYD4;GABRA4;ATP2B3;HTR3A;HTR3B;ATP12A
Cell-cell junction organization Homo sapiens R-HSA-421270	3/61	0.0346402	0.443553	0	0	4.4129	14.8394	CDH4;CLDN18;CLDN16
Degradation of the extracellular matrix Homo sapiens R-HSA-1474228	4/106	0.0359835	0.443553	0	0	3.35277	11.1469	MMP12;ACAN;KLK7;MMP20
Fertilization Homo sapiens R-HSA-1187000	2/26	0.0368446	0.443553	0	0	7.09124	23.4085	ZP2;ZP4
Reproduction Homo sapiens R-HSA-1474165	2/26	0.0368446	0.443553	0	0	7.09124	23.4085	ZP2;ZP4
Termination of O-glycan biosynthesis Homo sapiens R-HSA-977068	2/26	0.0368446	0.443553	0	0	7.09124	23.4085	MUC16;MUC21
Phase 2 - plateau phase Homo sapiens R-HSA-5576893	2/26	0.0368446	0.443553	0	0	7.09124	23.4085	CACNG2;CACNG5
Phase 1 - inactivation of fast Na+ channels Homo sapiens R-HSA-5576894	2/27	0.0394915	0.453788	0	0	6.80724	21.9988	CACNG2;CACNG5
O-linked glycosylation of mucins Homo sapiens R-HSA-913709	3/66	0.0422327	0.453788	0	0	4.06164	12.8533	MUC16;GALNTL5;MUC21
Myogenesis Homo sapiens R-HSA-525793	2/29	0.0449929	0.453788	0	0	6.30236	19.5452	CDH4;MYF6
CDO in myogenesis Homo sapiens R-HSA-375170	2/29	0.0449929	0.453788	0	0	6.30236	19.5452	CDH4;MYF6
Tight junction interactions Homo sapiens R-HSA-420029	2/30	0.0478435	0.453788	0	0	6.07697	18.4729	CLDN18;CLDN16
Amine compound SLC transporters Homo sapiens R-HSA-425428	2/30	0.0478435	0.453788	0	0	6.07697	18.4729	SLC6A5;SLC6A15
Glucagon-type ligand receptors Homo sapiens R-HSA-420092	2/30	0.0478435	0.453788	0	0	6.07697	18.4729	GHRHR;GLP2R
Defective ABCA3 causes pulmonary surfactant metabolism dysfunction type 3 (SMDP3) Homo sapiens R-HSA-5683678	1/5	0.0571524	0.462215	0	0	21.2039	60.6862	SFTPC
Regulation of gene expression in endocrine-committed (NEUROG3+) progenitor cells Homo sapiens R-HSA-210746	1/5	0.0571524	0.462215	0	0	21.2039	60.6862	NEUROD1
Estrogen biosynthesis Homo sapiens R-HSA-193144	1/5	0.0571524	0.462215	0	0	21.2039	60.6862	AKR1B15
Conjugation of benzoate with glycine Homo sapiens R-HSA-177135	1/6	0.0681864	0.462215	0	0	16.9622	45.5522	ACSM2B
Cardiac conduction Homo sapiens R-HSA-5576891	4/135	0.0742259	0.462215	0	0	2.6067	6.7791	FXYD4;ATP2B3;CACNG2;CACNG5
Collagen degradation Homo sapiens R-HSA-1442490	2/39	0.0761629	0.462215	0	0	4.59669	11.8359	MMP12;MMP20
Peptide ligand-binding receptors Homo sapiens R-HSA-375276	5/193	0.0768075	0.462215	0	0	2.27376	5.8355	CCL25;MC3R;CCKBR;NMU;RXFP2
Transport of nucleosides and free purine and pyrimidine bases across the plasma membrane Homo sapiens R-HSA-83936	1/7	0.0790919	0.462215	0	0	14.1345	35.8612	SLC28A2
Defective CHST6 causes MCDC1 Homo sapiens R-HSA-3656225	1/7	0.0790919	0.462215	0	0	14.1345	35.8612	ACAN
Defective ST3GAL3 causes MCT12 and EIEE15 Homo sapiens R-HSA-3656243	1/7	0.0790919	0.462215	0	0	14.1345	35.8612	ACAN
Defective B4GALT1 causes B4GALT1-CDG (CDG-2d) Homo sapiens R-HSA-3656244	1/7	0.0790919	0.462215	0	0	14.1345	35.8612	ACAN
Interleukin-1 processing Homo sapiens R-HSA-448706	1/7	0.0790919	0.462215	0	0	14.1345	35.8612	IL1A
Multifunctional anion exchangers Homo sapiens R-HSA-427601	1/7	0.0790919	0.462215	0	0	14.1345	35.8612	SLC26A9
Cell junction organization Homo sapiens R-HSA-446728	3/86	0.079958	0.462215	0	0	3.0798	7.78036	CDH4;CLDN18;CLDN16
Diseases of glycosylation Homo sapiens R-HSA-3781865	3/88	0.0843303	0.462215	0	0	3.00703	7.43642	ACAN;MUC16;MUC21
Organic anion transporters Homo sapiens R-HSA-428643	1/8	0.0898703	0.462215	0	0	12.1147	29.1889	SLC17A6
Transport of fatty acids Homo sapiens R-HSA-804914	1/8	0.0898703	0.462215	0	0	12.1147	29.1889	LCN15
Defective CSF2RB causes pulmonary surfactant metabolism dysfunction 5 (SMDP5) Homo sapiens R-HSA-5688849	1/8	0.0898703	0.462215	0	0	12.1147	29.1889	SFTPC
Defective CSF2RA causes pulmonary surfactant metabolism dysfunction 4 (SMDP4) Homo sapiens R-HSA-5688890	1/8	0.0898703	0.462215	0	0	12.1147	29.1889	SFTPC
ABC transporter disorders Homo sapiens R-HSA-5619084	1/8	0.0898703	0.462215	0	0	12.1147	29.1889	SFTPC
Release of Hh-Np from the secreting cell Homo sapiens R-HSA-5362798	1/8	0.0898703	0.462215	0	0	12.1147	29.1889	IHH
Ligand-receptor interactions Homo sapiens R-HSA-5632681	1/8	0.0898703	0.462215	0	0	12.1147	29.1889	IHH
Digestion of dietary carbohydrate Homo sapiens R-HSA-189085	1/8	0.0898703	0.462215	0	0	12.1147	29.1889	AMY1A
Relaxin receptors Homo sapiens R-HSA-444821	1/8	0.0898703	0.462215	0	0	12.1147	29.1889	RXFP2
Hydrolysis of LPC Homo sapiens R-HSA-1483115	1/8	0.0898703	0.462215	0	0	12.1147	29.1889	PLA2G4E
Conjugation of salicylate with glycine Homo sapiens R-HSA-177128	1/8	0.0898703	0.462215	0	0	12.1147	29.1889	ACSM2B
Interleukin-17 signaling Homo sapiens R-HSA-448424	1/8	0.0898703	0.462215	0	0	12.1147	29.1889	IL17F
Voltage gated Potassium channels Homo sapiens R-HSA-1296072	2/43	0.0900802	0.462215	0	0	4.14739	9.983	KCNB2;KCNA4
Phase 0 - rapid depolarisation Homo sapiens R-HSA-5576892	2/44	0.0936689	0.472877	0	0	4.04844	9.58666	CACNG2;CACNG5
Alpha-defensins Homo sapiens R-HSA-1462054	1/9	0.100523	0.476723	0	0	10.5998	24.3516	DEFA5
Conjugation of carboxylic acids Homo sapiens R-HSA-159424	1/9	0.100523	0.476723	0	0	10.5998	24.3516	ACSM2B
Amino Acid conjugation Homo sapiens R-HSA-156587	1/9	0.100523	0.476723	0	0	10.5998	24.3516	ACSM2B
Interleukin-19, 20, 22, 24 Homo sapiens R-HSA-8854691	1/9	0.100523	0.476723	0	0	10.5998	24.3516	IL22RA2
Defensins Homo sapiens R-HSA-1461973	2/47	0.104674	0.488999	0	0	3.77797	8.52652	DEFA5;DEFB4A
Diseases associated with surfactant metabolism Homo sapiens R-HSA-5687613	1/10	0.111052	0.489566	0	0	9.42155	20.7063	SFTPC
FGFR2b ligand binding and activation Homo sapiens R-HSA-190377	1/10	0.111052	0.489566	0	0	9.42155	20.7063	FGFBP1
Purine catabolism Homo sapiens R-HSA-74259	1/10	0.111052	0.489566	0	0	9.42155	20.7063	GDA
Calcitonin-like ligand receptors Homo sapiens R-HSA-419812	1/10	0.111052	0.489566	0	0	9.42155	20.7063	CALCA
GPCR downstream signaling Homo sapiens R-HSA-388396	16/983	0.114892	0.493717	0	0	1.42683	3.08732	OR7G2;CCL25;CALCA;CSF2;OR6K3;GLP2R;RXFP2;OR2T6;GHRHR;MC3R;OR4F15;CCKBR;NMU;CRH;OR6C6;OR3A3
Ion homeostasis Homo sapiens R-HSA-5578775	2/51	0.119853	0.493717	0	0	3.46886	7.35916	FXYD4;ATP2B3
Transport of organic anions Homo sapiens R-HSA-879518	1/11	0.121457	0.493717	0	0	8.47897	17.8753	SLCO1B3
Apoptotic cleavage of cell adhesion proteins Homo sapiens R-HSA-351906	1/11	0.121457	0.493717	0	0	8.47897	17.8753	DSG1
CYP2E1 reactions Homo sapiens R-HSA-211999	1/11	0.121457	0.493717	0	0	8.47897	17.8753	CYP2F1
Tryptophan catabolism Homo sapiens R-HSA-71240	1/11	0.121457	0.493717	0	0	8.47897	17.8753	IDO1
Passive transport by Aquaporins Homo sapiens R-HSA-432047	1/12	0.131742	0.515441	0	0	7.70776	15.6229	AQP4
Keratan sulfate degradation Homo sapiens R-HSA-2022857	1/12	0.131742	0.515441	0	0	7.70776	15.6229	ACAN
Reduction of cytosolic Ca++ levels Homo sapiens R-HSA-418359	1/12	0.131742	0.515441	0	0	7.70776	15.6229	ATP2B3
O-linked glycosylation Homo sapiens R-HSA-5173105	3/110	0.13848	0.535113	0	0	2.38609	4.71738	MUC16;GALNTL5;MUC21
Depolarization of the Presynaptic Terminal Triggers the Opening of Calcium Channels Homo sapiens R-HSA-112308	1/13	0.141907	0.535142	0	0	7.06509	13.7952	CACNG2
GABA A receptor activation Homo sapiens R-HSA-977441	1/13	0.141907	0.535142	0	0	7.06509	13.7952	GABRA4
LGI-ADAM interactions Homo sapiens R-HSA-5682910	1/14	0.151953	0.559545	0	0	6.52129	12.2873	CACNG2
Regulation of TP53 Activity through Association with Co-factors Homo sapiens R-HSA-6804759	1/14	0.151953	0.559545	0	0	6.52129	12.2873	POU4F1
Disorders of transmembrane transporters Homo sapiens R-HSA-5619115	1/15	0.161882	0.569316	0	0	6.05518	11.0258	SFTPC
N-Glycan antennae elongation Homo sapiens R-HSA-975577	1/15	0.161882	0.569316	0	0	6.05518	11.0258	ST8SIA3
Recycling of bile acids and salts Homo sapiens R-HSA-159418	1/15	0.161882	0.569316	0	0	6.05518	11.0258	SLCO1B3
Fatty acids Homo sapiens R-HSA-211935	1/15	0.161882	0.569316	0	0	6.05518	11.0258	CYP2F1
Diseases associated with O-glycosylation of proteins Homo sapiens R-HSA-3906995	2/62	0.163948	0.570175	0	0	2.83132	5.11961	MUC16;MUC21
CRMPs in Sema3A signaling Homo sapiens R-HSA-399956	1/16	0.171695	0.584138	0	0	5.65122	9.95763	DPYSL5
Acyl chain remodelling of PI Homo sapiens R-HSA-1482922	1/16	0.171695	0.584138	0	0	5.65122	9.95763	PLA2G4E
Acyl chain remodelling of PS Homo sapiens R-HSA-1482801	1/17	0.181394	0.610499	0	0	5.29775	9.04369	PLA2G4E
Amyloid fiber formation Homo sapiens R-HSA-977225	2/68	0.189055	0.629229	0	0	2.57315	4.28613	CALCA;HIST1H2BA
Activation of SMO Homo sapiens R-HSA-5635838	1/18	0.19098	0.629229	0	0	4.98586	8.25452	IHH
Muscle contraction Homo sapiens R-HSA-397014	4/196	0.197699	0.639872	0	0	1.77301	2.87407	FXYD4;ATP2B3;CACNG2;CACNG5
Cell-Cell communication Homo sapiens R-HSA-1500931	3/131	0.198299	0.639872	0	0	1.99249	3.22381	CDH4;CLDN18;CLDN16
FGFR2 ligand binding and activation Homo sapiens R-HSA-190241	1/20	0.209818	0.65673	0	0	4.46058	6.96527	FGFBP1
Hormone-sensitive lipase (HSL)-mediated triacylglycerol hydrolysis Homo sapiens R-HSA-163560	1/20	0.209818	0.65673	0	0	4.46058	6.96527	FABP7
Xenobiotics Homo sapiens R-HSA-211981	1/20	0.209818	0.65673	0	0	4.46058	6.96527	CYP2F1
Regulation of FZD by ubiquitination Homo sapiens R-HSA-4641263	1/21	0.219072	0.672251	0	0	4.23734	6.43378	LGR5
Aflatoxin activation and detoxification Homo sapiens R-HSA-5423646	1/21	0.219072	0.672251	0	0	4.23734	6.43378	ACY3
Senescence-Associated Secretory Phenotype (SASP) Homo sapiens R-HSA-2559582	2/77	0.227548	0.691482	0	0	2.26333	3.35062	IL1A;HIST1H2BA
Acyl chain remodelling of PE Homo sapiens R-HSA-1482839	1/23	0.237258	0.708772	0	0	3.85174	5.54113	PLA2G4E
Extracellular matrix organization Homo sapiens R-HSA-1474244	5/283	0.237767	0.708772	0	0	1.53058	2.19863	MMP12;FBN3;ACAN;KLK7;MMP20
Acyl chain remodelling of PC Homo sapiens R-HSA-1482788	1/25	0.255023	0.737087	0	0	3.5304	4.82395	PLA2G4E
Glyoxylate metabolism and glycine degradation Homo sapiens R-HSA-389661	1/25	0.255023	0.737087	0	0	3.5304	4.82395	AGXT
Signaling by GPCR Homo sapiens R-HSA-372790	18/1293	0.255582	0.737087	0	0	1.20856	1.64873	OR7G2;CCL25;CALCA;CSF2;OR6K3;GLP2R;IHH;WNT7A;RXFP2;OR2T6;GHRHR;MC3R;OR4F15;CCKBR;NMU;CRH;OR6C6;OR3A3
WNT ligand biogenesis and trafficking Homo sapiens R-HSA-3238698	1/26	0.26375	0.737087	0	0	3.38901	4.51672	WNT7A
Regulation of Complement cascade Homo sapiens R-HSA-977606	1/26	0.26375	0.737087	0	0	3.38901	4.51672	C4BPA
Diseases associated with glycosaminoglycan metabolism Homo sapiens R-HSA-3560782	1/26	0.26375	0.737087	0	0	3.38901	4.51672	ACAN
N-glycan antennae elongation in the medial/trans-Golgi Homo sapiens R-HSA-975576	1/26	0.26375	0.737087	0	0	3.38901	4.51672	ST8SIA3
Keratan sulfate biosynthesis Homo sapiens R-HSA-2022854	1/27	0.272375	0.747837	0	0	3.2585	4.23792	ACAN
Platelet calcium homeostasis Homo sapiens R-HSA-418360	1/27	0.272375	0.747837	0	0	3.2585	4.23792	ATP2B3
Surfactant metabolism Homo sapiens R-HSA-5683826	1/29	0.289325	0.778383	0	0	3.02544	3.75217	SFTPC
PIWI-interacting RNA (piRNA) biogenesis Homo sapiens R-HSA-5601884	1/29	0.289325	0.778383	0	0	3.02544	3.75217	DDX4
Metabolism of steroid hormones Homo sapiens R-HSA-196071	1/30	0.297652	0.778383	0	0	2.92097	3.53972	AKR1B15
RNA Polymerase I Promoter Opening Homo sapiens R-HSA-73728	1/30	0.297652	0.778383	0	0	2.92097	3.53972	HIST1H2BA
Adherens junctions interactions Homo sapiens R-HSA-418990	1/31	0.305882	0.778383	0	0	2.82346	3.34455	CDH4
Amino acid transport across the plasma membrane Homo sapiens R-HSA-352230	1/31	0.305882	0.778383	0	0	2.82346	3.34455	SLC6A15
Trafficking of AMPA receptors Homo sapiens R-HSA-399719	1/31	0.305882	0.778383	0	0	2.82346	3.34455	CACNG2
Glutamate Binding, Activation of AMPA Receptors and Synaptic Plasticity Homo sapiens R-HSA-399721	1/31	0.305882	0.778383	0	0	2.82346	3.34455	CACNG2
Packaging Of Telomere Ends Homo sapiens R-HSA-171306	1/31	0.305882	0.778383	0	0	2.82346	3.34455	HIST1H2BA
Keratan sulfate/keratin metabolism Homo sapiens R-HSA-1638074	1/32	0.314016	0.779651	0	0	2.73224	3.16479	ACAN
DNA methylation Homo sapiens R-HSA-5334118	1/32	0.314016	0.779651	0	0	2.73224	3.16479	HIST1H2BA
Developmental Biology Homo sapiens R-HSA-1266738	11/786	0.314915	0.779651	0	0	1.20874	1.39665	NEUROD1;CDH4;CSF2;DPYSL5;ONECUT3;MYF6;PDX1;HNF1B;CACNG2;HIST1H2BA;FOXA2
Sialic acid metabolism Homo sapiens R-HSA-4085001	1/33	0.322055	0.779651	0	0	2.64673	2.99883	ST8SIA3
Potassium Channels Homo sapiens R-HSA-1296071	2/99	0.32272	0.779651	0	0	1.74804	1.97699	KCNB2;KCNA4
Class A/1 (Rhodopsin-like receptors) Homo sapiens R-HSA-373076	5/323	0.327464	0.779651	0	0	1.33531	1.49071	CCL25;MC3R;CCKBR;NMU;RXFP2
Activated PKN1 stimulates transcription of AR (androgen receptor) regulated genes KLK2 and KLK3 Homo sapiens R-HSA-5625886	1/34	0.33	0.779651	0	0	2.56639	2.84527	HIST1H2BA
Purine metabolism Homo sapiens R-HSA-73847	1/34	0.33	0.779651	0	0	2.56639	2.84527	GDA
Transport of glucose and other sugars, bile salts and organic acids, metal ions and amine compounds Homo sapiens R-HSA-425366	2/101	0.33129	0.779651	0	0	1.71256	1.89197	SLC6A5;SLC6A15
Gene Silencing by RNA Homo sapiens R-HSA-211000	2/101	0.33129	0.779651	0	0	1.71256	1.89197	DDX4;HIST1H2BA
Bile acid and bile salt metabolism Homo sapiens R-HSA-194068	1/35	0.337852	0.783316	0	0	2.49079	2.70287	SLCO1B3
SIRT1 negatively regulates rRNA Expression Homo sapiens R-HSA-427359	1/35	0.337852	0.783316	0	0	2.49079	2.70287	HIST1H2BA
Platelet degranulation Homo sapiens R-HSA-114608	2/105	0.348335	0.801286	0	0	1.64571	1.73556	ORM1;ORM2
Apoptotic cleavage of cellular proteins Homo sapiens R-HSA-111465	1/37	0.353283	0.801286	0	0	2.35217	2.4474	DSG1
Steroid hormones Homo sapiens R-HSA-209943	1/37	0.353283	0.801286	0	0	2.35217	2.4474	AKR1B15
Beta defensins Homo sapiens R-HSA-1461957	1/38	0.360863	0.812592	0	0	2.28848	2.33255	DEFB4A
Olfactory Signaling Pathway Homo sapiens R-HSA-381753	6/418	0.364501	0.814921	0	0	1.2362	1.24761	OR7G2;OR4F15;OR6K3;OR6C6;OR3A3;OR2T6
Response to elevated platelet cytosolic Ca2+ Homo sapiens R-HSA-76005	2/110	0.369433	0.820089	0	0	1.56913	1.56251	ORM1;ORM2
PRC2 methylates histones and DNA Homo sapiens R-HSA-212300	1/40	0.37576	0.826921	0	0	2.1709	2.12489	HIST1H2BA
Elastic fibre formation Homo sapiens R-HSA-1566948	1/41	0.383078	0.826921	0	0	2.11652	2.03084	FBN3
Condensation of Prophase Chromosomes Homo sapiens R-HSA-2299718	1/41	0.383078	0.826921	0	0	2.11652	2.03084	HIST1H2BA
Histidine, lysine, phenylalanine, tyrosine, proline and tryptophan catabolism Homo sapiens R-HSA-6788656	1/41	0.383078	0.826921	0	0	2.11652	2.03084	IDO1
Vasopressin regulates renal water homeostasis via Aquaporins Homo sapiens R-HSA-432040	1/43	0.39746	0.846292	0	0	2.01553	1.85966	AQP4
ERCC6 (CSB) and EHMT2 (G9a) positively regulate rRNA expression Homo sapiens R-HSA-427389	1/43	0.39746	0.846292	0	0	2.01553	1.85966	HIST1H2BA
Intra-Golgi traffic Homo sapiens R-HSA-6811438	1/44	0.404525	0.849773	0	0	1.96856	1.78163	ALPP
Interleukin-1 signaling Homo sapiens R-HSA-446652	1/44	0.404525	0.849773	0	0	1.96856	1.78163	IL1A
Diseases of metabolism Homo sapiens R-HSA-5668914	1/45	0.411507	0.8548	0	0	1.92372	1.70813	SFTPC
Biological oxidations Homo sapiens R-HSA-211859	3/199	0.41238	0.8548	0	0	1.29671	1.14864	ACY3;CYP2F1;ACSM2B
G beta:gamma signalling through PI3Kgamma Homo sapiens R-HSA-392451	1/48	0.431969	0.889515	0	0	1.80066	1.51148	CSF2
G-protein beta:gamma signalling Homo sapiens R-HSA-397795	1/51	0.451722	0.891191	0	0	1.69236	1.3449	CSF2
Aquaporin-mediated transport Homo sapiens R-HSA-445717	1/51	0.451722	0.891191	0	0	1.69236	1.3449	AQP4
Apoptotic execution phase Homo sapiens R-HSA-75153	1/51	0.451722	0.891191	0	0	1.69236	1.3449	DSG1
Nonhomologous End-Joining (NHEJ) Homo sapiens R-HSA-5693571	1/52	0.458153	0.891191	0	0	1.65909	1.29501	HIST1H2BA
Deposition of new CENPA-containing nucleosomes at the centromere Homo sapiens R-HSA-606279	1/52	0.458153	0.891191	0	0	1.65909	1.29501	HIST1H2BA
Nucleosome assembly Homo sapiens R-HSA-774815	1/52	0.458153	0.891191	0	0	1.65909	1.29501	HIST1H2BA
GPVI-mediated activation cascade Homo sapiens R-HSA-114604	1/53	0.464509	0.891191	0	0	1.6271	1.24762	CSF2
Arachidonic acid metabolism Homo sapiens R-HSA-2142753	1/53	0.464509	0.891191	0	0	1.6271	1.24762	AWAT1
Neuronal System Homo sapiens R-HSA-112316	4/301	0.469538	0.891191	0	0	1.14004	0.861877	GABRA4;KCNB2;KCNA4;CACNG2
Assembly of collagen fibrils and other multimeric structures Homo sapiens R-HSA-2022090	1/54	0.470791	0.891191	0	0	1.59632	1.20257	MMP20
Meiotic recombination Homo sapiens R-HSA-912446	1/54	0.470791	0.891191	0	0	1.59632	1.20257	HIST1H2BA
ECM proteoglycans Homo sapiens R-HSA-3000178	1/55	0.477	0.891191	0	0	1.56668	1.15972	ACAN
GABA receptor activation Homo sapiens R-HSA-977443	1/55	0.477	0.891191	0	0	1.56668	1.15972	GABRA4
Chemokine receptors bind chemokines Homo sapiens R-HSA-380108	1/56	0.483136	0.891191	0	0	1.53812	1.11892	CCL25
Hh mutants abrogate ligand secretion Homo sapiens R-HSA-5387390	1/57	0.4892	0.891191	0	0	1.51058	1.08004	IHH
Meiotic synapsis Homo sapiens R-HSA-1221632	1/57	0.4892	0.891191	0	0	1.51058	1.08004	HIST1H2BA
RNA Polymerase I Chain Elongation Homo sapiens R-HSA-73777	1/57	0.4892	0.891191	0	0	1.51058	1.08004	HIST1H2BA
Recruitment and ATM-mediated phosphorylation of repair and signaling proteins at DNA double strand breaks Homo sapiens R-HSA-5693565	1/58	0.495193	0.891191	0	0	1.484	1.04296	HIST1H2BA
Formation of the beta-catenin:TCF transactivating complex Homo sapiens R-HSA-201722	1/58	0.495193	0.891191	0	0	1.484	1.04296	HIST1H2BA
B-WICH complex positively regulates rRNA expression Homo sapiens R-HSA-5250924	1/58	0.495193	0.891191	0	0	1.484	1.04296	HIST1H2BA
Neurotransmitter Receptor Binding And Downstream Transmission In The Postsynaptic Cell Homo sapiens R-HSA-112314	2/142	0.496634	0.891191	0	0	1.2085	0.84583	GABRA4;CACNG2
DNA Double Strand Break Response Homo sapiens R-HSA-5693606	1/59	0.501117	0.891191	0	0	1.45834	1.00759	HIST1H2BA
DNA Damage/Telomere Stress Induced Senescence Homo sapiens R-HSA-2559586	1/59	0.501117	0.891191	0	0	1.45834	1.00759	HIST1H2BA
Telomere Maintenance Homo sapiens R-HSA-157579	1/59	0.501117	0.891191	0	0	1.45834	1.00759	HIST1H2BA
RHO GTPases activate PKNs Homo sapiens R-HSA-5625740	1/60	0.506971	0.891472	0	0	1.43355	0.973812	HIST1H2BA
HDACs deacetylate histones Homo sapiens R-HSA-3214815	1/60	0.506971	0.891472	0	0	1.43355	0.973812	HIST1H2BA
Cytochrome P450 - arranged by substrate type Homo sapiens R-HSA-211897	1/62	0.518475	0.906607	0	0	1.38641	0.91068	CYP2F1
Synthesis of substrates in N-glycan biosythesis Homo sapiens R-HSA-446219	1/63	0.524126	0.911398	0	0	1.36398	0.881159	ST8SIA3
Hedgehog ligand biogenesis Homo sapiens R-HSA-5358346	1/64	0.529712	0.916021	0	0	1.34226	0.852901	IHH
Semaphorin interactions Homo sapiens R-HSA-373755	1/67	0.546079	0.939136	0	0	1.28105	0.775025	DPYSL5
Cellular Senescence Homo sapiens R-HSA-2559583	2/161	0.564105	0.960862	0	0	1.06306	0.608616	IL1A;HIST1H2BA
Lipid digestion, mobilization, and transport Homo sapiens R-HSA-73923	1/71	0.567023	0.960862	0	0	1.2076	0.68514	FABP7
Platelet activation, signaling and aggregation Homo sapiens R-HSA-76002	3/253	0.570472	0.960862	0	0	1.01382	0.569047	ORM1;CSF2;ORM2
Transcriptional regulation by small RNAs Homo sapiens R-HSA-5578749	1/72	0.572107	0.960862	0	0	1.19053	0.664829	HIST1H2BA
Positive epigenetic regulation of rRNA expression Homo sapiens R-HSA-5250913	1/73	0.577131	0.960862	0	0	1.17394	0.645297	HIST1H2BA
NoRC negatively regulates rRNA expression Homo sapiens R-HSA-427413	1/73	0.577131	0.960862	0	0	1.17394	0.645297	HIST1H2BA
Negative epigenetic regulation of rRNA expression Homo sapiens R-HSA-5250941	1/76	0.591855	0.975003	0	0	1.12681	0.591005	HIST1H2BA
RNA Polymerase I Promoter Clearance Homo sapiens R-HSA-73854	1/76	0.591855	0.975003	0	0	1.12681	0.591005	HIST1H2BA
G2/M DNA damage checkpoint Homo sapiens R-HSA-69473	1/78	0.601386	0.980384	0	0	1.09743	0.558064	HIST1H2BA
Biosynthesis of the N-glycan precursor (dolichol lipid-linked oligosaccharide, LLO) and transfer to a nascent protein Homo sapiens R-HSA-446193	1/78	0.601386	0.980384	0	0	1.09743	0.558064	ST8SIA3
RNA Polymerase I Transcription Homo sapiens R-HSA-73864	1/79	0.606068	0.982897	0	0	1.08331	0.54248	HIST1H2BA
Complement cascade Homo sapiens R-HSA-166658	1/80	0.610695	0.985297	0	0	1.06954	0.527451	C4BPA
Processing of DNA double-strand break ends Homo sapiens R-HSA-5693607	1/81	0.615268	0.987584	0	0	1.05612	0.512952	HIST1H2BA
Collagen formation Homo sapiens R-HSA-1474290	1/85	0.633032	0.999117	0	0	1.00562	0.459804	MMP20
Hedgehog 'on' state Homo sapiens R-HSA-5632684	1/85	0.633032	0.999117	0	0	1.00562	0.459804	IHH
Meiosis Homo sapiens R-HSA-1500620	1/85	0.633032	0.999117	0	0	1.00562	0.459804	HIST1H2BA
Chromosome Maintenance Homo sapiens R-HSA-73886	1/86	0.637344	0.999117	0	0	0.993739	0.447626	HIST1H2BA
Platelet homeostasis Homo sapiens R-HSA-418346	1/87	0.641605	0.999117	0	0	0.982134	0.435854	ATP2B3
Metabolism of nucleotides Homo sapiens R-HSA-15869	1/87	0.641605	0.999117	0	0	0.982134	0.435854	GDA
Activation of anterior HOX genes in hindbrain development during early embryogenesis Homo sapiens R-HSA-5617472	1/89	0.649979	0.999995	0	0	0.959715	0.41346	HIST1H2BA
Activation of HOX genes during differentiation Homo sapiens R-HSA-5619507	1/89	0.649979	0.999995	0	0	0.959715	0.41346	HIST1H2BA
G alpha (q) signalling events Homo sapiens R-HSA-416476	2/191	0.656955	0.999995	0	0	0.892948	0.375163	CCKBR;NMU
Oxidative Stress Induced Senescence Homo sapiens R-HSA-2559580	1/91	0.658158	0.999995	0	0	0.938293	0.392498	HIST1H2BA
Phase 1 - Functionalization of compounds Homo sapiens R-HSA-211945	1/92	0.662176	0.999995	0	0	0.927935	0.382517	CYP2F1
Interferon gamma signaling Homo sapiens R-HSA-877300	1/93	0.666146	0.999995	0	0	0.917802	0.372853	TRIM10
Signaling by Wnt Homo sapiens R-HSA-195721	3/295	0.673729	0.999995	0	0	0.866127	0.342057	WNT7A;LGR5;HIST1H2BA
Signaling by Interleukins Homo sapiens R-HSA-449147	4/392	0.676165	0.999995	0	0	0.868579	0.339891	IL1A;CSF2;IL17F;IL22RA2
TCF dependent signaling in response to WNT Homo sapiens R-HSA-201681	2/199	0.678892	0.999995	0	0	0.856336	0.331654	LGR5;HIST1H2BA
Phase II conjugation Homo sapiens R-HSA-156580	1/100	0.692671	0.999995	0	0	0.852603	0.313077	ACSM2B
Glycerophospholipid biosynthesis Homo sapiens R-HSA-1483206	1/102	0.699856	0.999995	0	0	0.835635	0.298222	PLA2G4E
Transmission across Chemical Synapses Homo sapiens R-HSA-112315	2/211	0.709644	0.999995	0	0	0.806674	0.276682	GABRA4;CACNG2
Mitotic Prophase Homo sapiens R-HSA-68875	1/107	0.717096	0.999995	0	0	0.796016	0.264712	HIST1H2BA
HATs acetylate histones Homo sapiens R-HSA-3214847	1/107	0.717096	0.999995	0	0	0.796016	0.264712	HIST1H2BA
HDR through Homologous Recombination (HR) or Single Strand Annealing (SSA) Homo sapiens R-HSA-5693567	1/112	0.733349	0.999995	0	0	0.759966	0.235691	HIST1H2BA
Epigenetic regulation of gene expression Homo sapiens R-HSA-212165	1/115	0.742652	0.999995	0	0	0.739854	0.220128	HIST1H2BA
RNA Polymerase I, RNA Polymerase III, and Mitochondrial Transcription Homo sapiens R-HSA-504046	1/116	0.74568	0.999995	0	0	0.733383	0.215218	HIST1H2BA
Homology Directed Repair Homo sapiens R-HSA-5693538	1/118	0.751631	0.999995	0	0	0.720773	0.205788	HIST1H2BA
Glycosaminoglycan metabolism Homo sapiens R-HSA-1630316	1/121	0.760298	0.999995	0	0	0.702647	0.192557	ACAN
G alpha (i) signalling events Homo sapiens R-HSA-418594	2/240	0.773918	0.999995	0	0	0.707331	0.181282	CCL25;NMU
Signaling by Hedgehog Homo sapiens R-HSA-5358351	1/136	0.799318	0.999995	0	0	0.624098	0.139796	IHH
DNA Double-Strand Break Repair Homo sapiens R-HSA-5693532	1/145	0.819623	0.999995	0	0	0.584824	0.116328	HIST1H2BA
G2/M Checkpoints Homo sapiens R-HSA-69481	1/150	0.830005	0.999995	0	0	0.565055	0.105283	HIST1H2BA
Regulation of TP53 Activity Homo sapiens R-HSA-5633007	1/151	0.832009	0.999995	0	0	0.561259	0.103222	POU4F1
Metabolism of carbohydrates Homo sapiens R-HSA-71387	2/282	0.844943	0.999995	0	0	0.599938	0.101081	ACAN;AMY1A
Phospholipid metabolism Homo sapiens R-HSA-1483257	1/161	0.850799	0.999995	0	0	0.525912	0.0849763	PLA2G4E
Transport to the Golgi and subsequent modification Homo sapiens R-HSA-948021	1/162	0.852559	0.999995	0	0	0.522619	0.0833643	ST8SIA3
Apoptosis Homo sapiens R-HSA-109581	1/163	0.854298	0.999995	0	0	0.519366	0.0817871	DSG1
Cytokine Signaling in Immune system Homo sapiens R-HSA-1280215	5/620	0.854643	0.999995	0	0	0.679909	0.106794	IL1A;CSF2;IL17F;TRIM10;IL22RA2
Programmed Cell Death Homo sapiens R-HSA-5357801	1/166	0.859394	0.999995	0	0	0.509845	0.0772557	DSG1
Post-translational protein modification Homo sapiens R-HSA-597592	4/521	0.862117	0.999995	0	0	0.647515	0.0960682	MUC16;ST8SIA3;GALNTL5;MUC21
Intra-Golgi and retrograde Golgi-to-ER traffic Homo sapiens R-HSA-6811442	1/179	0.879502	0.999995	0	0	0.472296	0.0606424	ALPP
Cell Cycle Checkpoints Homo sapiens R-HSA-69620	1/182	0.88372	0.999995	0	0	0.464397	0.0574065	HIST1H2BA
Gastrin-CREB signalling pathway via PKC and MAPK Homo sapiens R-HSA-881907	3/432	0.884001	0.999995	0	0	0.585384	0.0721763	CSF2;CCKBR;NMU
Metabolism of lipids and lipoproteins Homo sapiens R-HSA-556833	5/659	0.888017	0.999995	0	0	0.638062	0.0757793	AWAT1;PLA2G4E;AKR1B15;FABP7;SLCO1B3
Hemostasis Homo sapiens R-HSA-109582	4/552	0.890041	0.999995	0	0	0.609902	0.0710458	ORM1;CSF2;ATP2B3;ORM2
Interferon Signaling Homo sapiens R-HSA-913531	1/196	0.901539	0.999995	0	0	0.430747	0.0446479	TRIM10
Metabolism of amino acids and derivatives Homo sapiens R-HSA-71291	2/335	0.905566	0.999995	0	0	0.503081	0.0499032	AGXT;IDO1
Signaling by FGFR2 Homo sapiens R-HSA-5654738	2/361	0.926455	0.999995	0	0	0.466022	0.0355993	FGFBP1;CSF2
Disease Homo sapiens R-HSA-1643685	5/725	0.929641	0.999995	0	0	0.577572	0.0421378	ACAN;MUC16;SFTPC;IHH;MUC21
Signaling by FGFR Homo sapiens R-HSA-190236	2/366	0.929939	0.999995	0	0	0.459502	0.0333767	FGFBP1;CSF2
Cellular responses to stress Homo sapiens R-HSA-2262752	2/367	0.930617	0.999995	0	0	0.458219	0.0329496	IL1A;HIST1H2BA
Chromatin organization Homo sapiens R-HSA-4839726	1/226	0.931088	0.999995	0	0	0.372742	0.0266142	HIST1H2BA
Chromatin modifying enzymes Homo sapiens R-HSA-3247509	1/226	0.931088	0.999995	0	0	0.372742	0.0266142	HIST1H2BA
GRB2 events in EGFR signaling Homo sapiens R-HSA-179812	1/235	0.938091	0.999995	0	0	0.358241	0.0228946	CSF2
SHC1 events in EGFR signaling Homo sapiens R-HSA-180336	1/235	0.938091	0.999995	0	0	0.358241	0.0228946	CSF2
SOS-mediated signalling Homo sapiens R-HSA-112412	1/235	0.938091	0.999995	0	0	0.358241	0.0228946	CSF2
SHC1 events in ERBB4 signaling Homo sapiens R-HSA-1250347	1/235	0.938091	0.999995	0	0	0.358241	0.0228946	CSF2
RAF/MAP kinase cascade Homo sapiens R-HSA-5673001	1/235	0.938091	0.999995	0	0	0.358241	0.0228946	CSF2
FRS-mediated FGFR2 signaling Homo sapiens R-HSA-5654700	1/236	0.938824	0.999995	0	0	0.356698	0.0225174	CSF2
FRS-mediated FGFR4 signaling Homo sapiens R-HSA-5654712	1/236	0.938824	0.999995	0	0	0.356698	0.0225174	CSF2
FRS-mediated FGFR3 signaling Homo sapiens R-HSA-5654706	1/236	0.938824	0.999995	0	0	0.356698	0.0225174	CSF2
FRS-mediated FGFR1 signaling Homo sapiens R-HSA-5654693	1/236	0.938824	0.999995	0	0	0.356698	0.0225174	CSF2
ARMS-mediated activation Homo sapiens R-HSA-170984	1/239	0.940971	0.999995	0	0	0.352148	0.0214256	CSF2
Signalling to p38 via RIT and RIN Homo sapiens R-HSA-187706	1/239	0.940971	0.999995	0	0	0.352148	0.0214256	CSF2
Frs2-mediated activation Homo sapiens R-HSA-170968	1/240	0.94167	0.999995	0	0	0.350656	0.0210745	CSF2
MAPK1/MAPK3 signaling Homo sapiens R-HSA-5684996	1/241	0.942361	0.999995	0	0	0.349177	0.0207296	CSF2
Prolonged ERK activation events Homo sapiens R-HSA-169893	1/242	0.943043	0.999995	0	0	0.347711	0.0203908	CSF2
Signaling by Leptin Homo sapiens R-HSA-2586552	1/243	0.943718	0.999995	0	0	0.346256	0.0200579	CSF2
Interleukin receptor SHC signaling Homo sapiens R-HSA-912526	1/245	0.945043	0.999995	0	0	0.343383	0.0194096	CSF2
Signalling to RAS Homo sapiens R-HSA-167044	1/246	0.945694	0.999995	0	0	0.341964	0.0190939	CSF2
VEGFR2 mediated cell proliferation Homo sapiens R-HSA-5218921	1/248	0.946973	0.999995	0	0	0.33916	0.018479	CSF2
Interleukin-2 signaling Homo sapiens R-HSA-451927	1/252	0.949442	0.999995	0	0	0.333687	0.017312	CSF2
Signalling to ERKs Homo sapiens R-HSA-187687	1/253	0.950041	0.999995	0	0	0.332346	0.0170328	CSF2
RHO GTPase Effectors Homo sapiens R-HSA-195258	1/255	0.951218	0.999995	0	0	0.329695	0.0164888	HIST1H2BA
Asparagine N-linked glycosylation Homo sapiens R-HSA-446203	1/259	0.95349	0.999995	0	0	0.324517	0.0154557	ST8SIA3
Interleukin-3, 5 and GM-CSF signaling Homo sapiens R-HSA-512988	1/261	0.954586	0.999995	0	0	0.321987	0.0149653	CSF2
NCAM signaling for neurite out-growth Homo sapiens R-HSA-375165	1/266	0.957215	0.999995	0	0	0.315831	0.0138106	CSF2
Signal Transduction Homo sapiens R-HSA-162582	21/2465	0.957333	0.999995	0	0	0.698774	0.0304696	OR7G2;CCL25;FGFBP1;CALCA;CSF2;OR6K3;GLP2R;IHH;WNT7A;RXFP2;OR2T6;GHRHR;MC3R;OR4F15;CCKBR;NMU;CRH;OR6C6;OR3A3;LGR5;HIST1H2BA
M Phase Homo sapiens R-HSA-68886	1/268	0.958223	0.999995	0	0	0.313433	0.0133756	HIST1H2BA
MAPK family signaling cascades Homo sapiens R-HSA-5683057	1/284	0.965485	0.999995	0	0	0.29547	0.0103784	CSF2
IRS-mediated signalling Homo sapiens R-HSA-112399	1/284	0.965485	0.999995	0	0	0.29547	0.0103784	CSF2
DNA Repair Homo sapiens R-HSA-73894	1/285	0.965894	0.999995	0	0	0.294415	0.0102164	HIST1H2BA
Insulin receptor signalling cascade Homo sapiens R-HSA-74751	1/287	0.966699	0.999995	0	0	0.292326	0.00990049	CSF2
Diseases of signal transduction Homo sapiens R-HSA-5663202	1/288	0.967094	0.999995	0	0	0.291292	0.00974641	IHH
IGF1R signaling cascade Homo sapiens R-HSA-2428924	1/288	0.967094	0.999995	0	0	0.291292	0.00974641	CSF2
Signaling by Type 1 Insulin-like Growth Factor 1 Receptor (IGF1R) Homo sapiens R-HSA-2404192	1/288	0.967094	0.999995	0	0	0.291292	0.00974641	CSF2
IRS-related events triggered by IGF1R Homo sapiens R-HSA-2428928	1/288	0.967094	0.999995	0	0	0.291292	0.00974641	CSF2
FCERI mediated MAPK activation Homo sapiens R-HSA-2871796	1/289	0.967485	0.999995	0	0	0.290266	0.00959486	CSF2
Metabolism of proteins Homo sapiens R-HSA-392499	7/1074	0.970725	0.999995	0	0	0.540413	0.0160568	CALCA;MUC16;SFTPC;ST8SIA3;GALNTL5;HIST1H2BA;MUC21
Signaling by Insulin receptor Homo sapiens R-HSA-74752	1/311	0.975001	0.999995	0	0	0.269362	0.00681945	CSF2
VEGFA-VEGFR2 Pathway Homo sapiens R-HSA-4420097	1/320	0.977551	0.999995	0	0	0.261641	0.00594043	CSF2
Signaling by SCF-KIT Homo sapiens R-HSA-1433557	1/325	0.978855	0.999995	0	0	0.257537	0.00550414	CSF2
Signaling by VEGF Homo sapiens R-HSA-194138	1/328	0.9796	0.999995	0	0	0.255135	0.00525857	CSF2
Downstream signaling of activated FGFR2 Homo sapiens R-HSA-5654696	1/329	0.979843	0.999995	0	0	0.254344	0.00517928	CSF2
Downstream signaling of activated FGFR4 Homo sapiens R-HSA-5654716	1/329	0.979843	0.999995	0	0	0.254344	0.00517928	CSF2
Downstream signaling of activated FGFR3 Homo sapiens R-HSA-5654708	1/329	0.979843	0.999995	0	0	0.254344	0.00517928	CSF2
Signaling by ERBB4 Homo sapiens R-HSA-1236394	1/330	0.980082	0.999995	0	0	0.253558	0.00510124	CSF2
Signaling by FGFR4 Homo sapiens R-HSA-5654743	1/332	0.980553	0.999995	0	0	0.252	0.00494881	CSF2
Downstream signaling of activated FGFR1 Homo sapiens R-HSA-5654687	1/332	0.980553	0.999995	0	0	0.252	0.00494881	CSF2
Signaling by FGFR3 Homo sapiens R-HSA-5654741	1/333	0.980785	0.999995	0	0	0.251228	0.00487439	CSF2
Signaling by FGFR1 Homo sapiens R-HSA-5654736	1/336	0.981462	0.999995	0	0	0.24894	0.00465804	CSF2
Downstream signal transduction Homo sapiens R-HSA-186763	1/341	0.982539	0.999995	0	0	0.245216	0.00431942	CSF2
DAP12 signaling Homo sapiens R-HSA-2424491	1/344	0.983156	0.999995	0	0	0.243034	0.00412865	CSF2
Transcriptional Regulation by TP53 Homo sapiens R-HSA-3700989	1/348	0.983943	0.999995	0	0	0.240183	0.00388782	POU4F1
Axon guidance Homo sapiens R-HSA-422475	2/515	0.984365	0.999995	0	0	0.323536	0.00509837	CSF2;DPYSL5
Signaling by EGFR Homo sapiens R-HSA-177929	1/355	0.985235	0.999995	0	0	0.235348	0.00350087	CSF2
DAP12 interactions Homo sapiens R-HSA-2172127	1/359	0.985926	0.999995	0	0	0.232671	0.00329792	CSF2
Innate Immune System Homo sapiens R-HSA-168249	4/807	0.986317	0.999995	0	0	0.410699	0.0056585	CSF2;DEFA5;C4BPA;DEFB4A
Signaling by PDGF Homo sapiens R-HSA-186797	1/364	0.986744	0.999995	0	0	0.229407	0.00306127	CSF2
Signaling by Rho GTPases Homo sapiens R-HSA-194315	1/367	0.987213	0.999995	0	0	0.227491	0.00292779	HIST1H2BA
NGF signalling via TRKA from the plasma membrane Homo sapiens R-HSA-187037	1/374	0.988242	0.999995	0	0	0.223141	0.00263925	CSF2
Metabolism Homo sapiens R-HSA-1430728	13/1908	0.990475	0.999995	0	0	0.554742	0.00530927	ACY3;GDA;AMY1A;PLA2G4E;ACSM2B;ACAN;AWAT1;AKR1B15;FABP7;SLCO1B3;CYP2F1;AGXT;IDO1
Fc epsilon receptor (FCERI) signaling Homo sapiens R-HSA-2454202	1/395	0.990861	0.999995	0	0	0.211019	0.00193743	CSF2
Membrane Trafficking Homo sapiens R-HSA-199991	1/420	0.993231	0.999995	0	0	0.198173	0.00134593	ALPP
Signalling by NGF Homo sapiens R-HSA-166520	1/450	0.995281	0.999995	0	0	0.184645	0.000873341	CSF2
Cell Cycle, Mitotic Homo sapiens R-HSA-69278	1/462	0.995916	0.999995	0	0	0.179727	0.000735509	HIST1H2BA
Vesicle-mediated transport Homo sapiens R-HSA-5653656	1/492	0.997155	0.999995	0	0	0.168483	0.000480055	ALPP
Immune System Homo sapiens R-HSA-168256	8/1547	0.99806	0.999995	0	0	0.419236	0.000814107	IL1A;CSF2;DEFA5;C4BPA;IL17F;DEFB4A;TRIM10;IL22RA2
Cell Cycle Homo sapiens R-HSA-1640170	1/566	0.998835	0.999995	0	0	0.145854	0.000169971	HIST1H2BA
Generic Transcription Pathway Homo sapiens R-HSA-212436	1/812	0.999939	0.999995	0	0	0.100311	6.13269e-06	POU4F1
Gene Expression Homo sapiens R-HSA-74160	3/1631	0.999995	0.999995	0	0	0.144692	6.61526e-07	DDX4;POU4F1;HIST1H2BA
